# Supplementary material for: Causal Associations Between Remnant Cholesterol Levels and Atherosclerosis-Related Cardiometabolic Risk Factors: A Bidirectional Mendelian Randomization Analysis
Source: Genes (Basel). 2025 Jan 26;16(2):157. doi: 10.3390/genes16020157 (PMC11855473; doi:10.3390/genes16020157)
Supplement: Supplementary file 1 [file genes-16-00157-s001.zip]

Archive with 3 entries (3 files):
- Supplementary_Figures and Tables.pdf
- Supplementary_Methods.pdf
- supplementary_Table S6 to Table S12.xlsx
