# Supplementary material for: Causal Associations Between Remnant Cholesterol Levels and Atherosclerosis-Related Cardiometabolic Risk Factors: A Bidirectional Mendelian Randomization Analysis
Source: Genes (Basel). 2025 Jan 26;16(2):157. doi: 10.3390/genes16020157 (PMC11855473; doi:10.3390/genes16020157)
Supplement: Supplementary file 1 [file genes-16-00157-s001.zip › supplementary_Table S6 to Table S12.xlsx]

## Sheet: Supplementary Table 6
Supplementary Table S6. Independent significant SNPs (r2<0.6) identified from remnant cholesterol level GWAS.
Genomic Locus	uniqID	rs number	chromosome	position (hg19)	p-value	nSNPs	nGWASSNPs
1	1:23799001:C:T	rs10917386	1	23799001	3.54e-09	67	42
2	1:35701124:A:G	rs77968776	1	35701124	6.2e-09	52	14
3	1:62835936:C:T	rs12145455	1	62835936	2.32e-09	4	3
3	1:62898142:C:T	rs10493324	1	62898142	2.2e-22	12	3
3	1:62958658:C:T	rs1183851	1	62958658	4e-28	11	3
3	1:63015199:A:T	rs10789113	1	63015199	2.46e-47	329	195
3	1:63079918:A:G	rs146535322	1	63079918	7.99e-09	7	3
3	1:63145170:A:G	rs138271600	1	63145170	5.27e-11	5	2
3	1:63191518:A:G	rs4915624	1	63191518	6.66e-33	71	46
3	1:63258650:C:T	rs6657707	1	63258650	9e-13	197	114
3	1:63359979:C:T	rs55924040	1	63359979	3.53e-09	7	2
4	2:21100438:G:T	rs13008369	2	21100438	9.15e-09	14	1
4	2:21136936:A:C	rs76203970	2	21136936	4.57e-14	45	37
4	2:21141725:A:G	rs3935557	2	21141725	7.91e-09	18	14
4	2:21145932:A:AC	rs5829761	2	21145932	2.05e-27	38	28
4	2:21196622:C:T	rs117738639	2	21196622	3.25e-10	3	3
4	2:21205914:C:T	rs35131127	2	21205914	2.03e-31	39	30
4	2:21221133:A:G	rs4371387	2	21221133	2.63e-24	10	8
4	2:21237238:A:T	rs3749054	2	21237238	8.08e-23	20	13
4	2:21244000:G:T	rs10199768	2	21244000	6.54e-15	27	23
4	2:21252534:A:G	rs13306194	2	21252534	1.72e-28	17	11
4	2:21262427:A:G	rs597331	2	21262427	2.01e-09	10	3
4	2:21281893:C:T	rs35750610	2	21281893	1.09e-15	13	11
4	2:21286017:A:G	rs11894310	2	21286017	3e-16	84	59
4	2:21360583:A:G	rs312966	2	21360583	2.25e-09	5	1
4	2:21401364:A:G	rs140618521	2	21401364	6.06e-10	9	8
4	2:21453733:A:G	rs10166144	2	21453733	2.52e-08	10	6
5	2:27159786:C:T	rs7589627	2	27159786	3.41e-11	110	36
5	2:27193008:A:T	rs7568733	2	27193008	4.37e-13	1	1
5	2:27341063:A:T	rs6746337	2	27341063	6.53e-17	122	68
5	2:27370232:C:T	rs1275515	2	27370232	1.61e-22	35	22
5	2:27370970:C:T	rs1275513	2	27370970	4.43e-23	16	7
5	2:27397879:A:C	rs79258997	2	27397879	2.96e-09	3	1
5	2:27490268:C:G	rs79994333	2	27490268	2.57e-10	4	3
5	2:27515406:A:T	rs189387480	2	27515406	1.26e-13	3	1
5	2:27521229:A:G	rs117434485	2	27521229	7.77e-10	6	5
5	2:27635463:A:G	rs1728918	2	27635463	1.92e-40	2	1
5	2:27679705:A:G	rs188300375	2	27679705	4.39e-08	5	3
5	2:27731212:C:T	rs3817588	2	27731212	1.31e-197	11	5
5	2:27734972:A:G	rs6547692	2	27734972	1.28e-243	19	5
5	2:27735295:A:G	rs375318290	2	27735295	1.75e-08	4	1
5	2:27743630:C:T	rs13022659	2	27743630	6.79e-11	303	201
5	2:27765587:C:T	rs12473139	2	27765587	2.43e-142	37	20
5	2:27844601:G:T	rs1881396	2	27844601	2.99e-95	54	3
5	2:27854524:A:G	rs34502053	2	27854524	2.82e-86	43	26
5	2:27855239:A:G	rs4666005	2	27855239	1.32e-08	40	19
5	2:27949480:A:G	rs143611256	2	27949480	8.7e-10	6	3
5	2:28020966:A:T	rs3935148	2	28020966	5.63e-40	191	127
5	2:28055472:G:T	rs148824274	2	28055472	2.59e-12	7	7
5	2:28067559:A:C	rs77853892	2	28067559	2.26e-25	3	2
5	2:28085544:A:C	rs77353560	2	28085544	7.48e-25	182	130
5	2:28118920:C:G	rs141361525	2	28118920	1.07e-14	3	2
5	2:28176566:A:T	rs188363080	2	28176566	9.93e-14	9	5
5	2:28224116:G:T	rs11127131	2	28224116	1.61e-10	4	1
5	2:28275829:A:T	rs4133152	2	28275829	2.83e-13	3	1
5	2:28279649:G:T	rs1911128	2	28279649	2.96e-13	197	134
5	2:28288392:C:T	rs10173528	2	28288392	1.25e-12	4	1
5	2:28318916:C:T	rs6757405	2	28318916	9.68e-20	83	51
5	2:28319961:G:T	rs7581813	2	28319961	3.31e-26	37	17
5	2:28396483:A:G	rs7586645	2	28396483	9.96e-09	103	59
6	3:12194628:C:T	rs17035945	3	12194628	6.81e-10	95	55
6	3:12255265:C:T	rs11718525	3	12255265	2.17e-13	136	122
6	3:12296469:A:G	rs9875338	3	12296469	2.57e-08	9	2
6	3:12329195:C:G	rs2920502	3	12329195	1.96e-08	3	1
6	3:12392272:C:T	rs7649970	3	12392272	4.99e-17	79	62
6	3:12437674:A:T	rs895095	3	12437674	4.91e-09	3	2
7	3:66766565:A:G	rs73091851	3	66766565	6.19e-09	23	4
8	4:3225478:C:T	rs110501	4	3225478	4.59e-08	112	25
8	4:3300535:G:T	rs73193354	4	3300535	6.98e-09	48	27
8	4:3337831:A:G	rs2748447	4	3337831	7.59e-10	111	42
8	4:3424231:C:T	rs16844330	4	3424231	3.76e-09	10	4
9	4:17812528:A:G	rs11941723	4	17812528	1.2e-12	42	19
10	4:69537475:A:G	rs9994887	4	69537475	1.98e-08	106	40
11	4:88058340:C:G	rs3755979	4	88058340	3.25e-08	28	7
11	4:88064431:A:G	rs10023050	4	88064431	1.53e-15	62	45
11	4:88064466:A:G	rs10023056	4	88064466	1.21e-13	59	25
12	5:53275956:C:CA	rs11443126	5	53275956	8.77e-09	24	14
13	5:55807837:C:T	rs458741	5	55807837	6.66e-09	13	8
13	5:55808475:C:T	rs465002	5	55808475	1.44e-27	9	7
13	5:55815083:G:T	rs56411612	5	55815083	8.2e-10	25	2
13	5:55816888:C:T	rs455660	5	55816888	1.45e-15	10	4
14	5:118740693:A:G	rs56017758	5	118740693	1.17e-10	81	42
15	5:156380067:G:T	rs4704727	5	156380067	6.8e-11	29	18
15	5:156390297:C:T	rs6882076	5	156390297	2.05e-19	70	44
15	5:156416706:G:T	rs12659077	5	156416706	1.18e-10	59	23
15	5:156472235:T:TA	rs11374500	5	156472235	2.51e-09	78	50
16	5:157999059:C:T	rs2914225	5	157999059	2.51e-08	64	44
17	6:25623060:A:G	rs73733305	6	25623060	4.34e-08	4	3
17	6:25625736:A:G	rs12201249	6	25625736	1.62e-08	72	61
17	6:25784227:T:TG	rs5875066	6	25784227	3.61e-08	1	1
17	6:25903308:A:C	rs16891146	6	25903308	2.39e-08	14	12
17	6:26067785:C:T	rs1935234	6	26067785	1.07e-10	38	27
17	6:26090025:C:T	rs61472021	6	26090025	2.19e-11	10	7
17	6:26133616:A:G	rs198806	6	26133616	1.11e-11	10	8
17	6:26212479:C:G	rs6919303	6	26212479	5.9e-10	85	70
17	6:26396500:A:G	rs7356982	6	26396500	6.99e-10	12	8
17	6:26399586:C:T	rs6901118	6	26399586	1.36e-09	82	54
17	6:26930971:G:T	rs12175014	6	26930971	3.38e-10	20	8
17	6:26970282:C:G	rs80084107	6	26970282	3.01e-09	171	107
17	6:26984763:A:AT	rs77681092	6	26984763	1.68e-12	36	15
17	6:27150854:C:T	rs11963727	6	27150854	1.89e-08	1	1
17	6:27234981:A:C	rs201463188	6	27234981	3.21e-11	26	17
17	6:27241724:A:G	rs73390662	6	27241724	1.69e-08	54	39
17	6:27280407:C:G	rs3800319	6	27280407	2.7e-08	8	5
17	6:27300922:A:C	rs74838528	6	27300922	2.02e-08	86	58
17	6:27625934:C:CAT	rs141940099	6	27625934	2.88e-08	107	76
17	6:27904181:C:T	rs6910968	6	27904181	8.63e-09	22	13
17	6:28301099:A:G	rs7752448	6	28301099	1.1e-09	225	144
17	6:28688286:C:G	rs80002776	6	28688286	7.7e-10	29	9
17	6:28769432:A:ATGTT	rs58508740	6	28769432	3.14e-08	219	138
17	6:29290410:A:G	rs117637050	6	29290410	8.88e-09	15	7
17	6:29358676:C:G	rs1592404	6	29358676	6.97e-09	34	17
17	6:29427992:C:T	rs76339218	6	29427992	1.53e-14	165	98
17	6:29433675:C:T	rs111649188	6	29433675	4.45e-10	45	37
17	6:29472916:C:T	rs757256	6	29472916	6.14e-11	10	4
17	6:29477959:C:T	rs2285793	6	29477959	6.8e-12	5	2
17	6:29523872:A:G	rs2076486	6	29523872	9.74e-15	51	42
17	6:29530944:C:T	rs422878	6	29530944	1.15e-12	3	1
17	6:29540092:C:T	rs28986293	6	29540092	3.15e-08	8	2
17	6:29589124:C:G	rs29221	6	29589124	9.58e-09	8	5
17	6:29600361:C:T	rs150971595	6	29600361	5.4e-21	4	2
17	6:29605935:G:T	rs444189	6	29605935	2.13e-09	2	2
17	6:29608184:C:CAT	rs75140056	6	29608184	1.43e-13	3	3
17	6:29609921:A:G	rs3117289	6	29609921	1.48e-08	9	7
18	6:34154305:A:T	rs117658820	6	34154305	4.15e-11	40	8
18	6:34219010:C:T	rs6909732	6	34219010	9.24e-14	143	57
18	6:34373714:A:G	rs6457773	6	34373714	1.01e-08	124	36
19	6:43758873:A:G	rs6905288	6	43758873	5.37e-23	3	1
19	6:43764551:C:T	rs1358980	6	43764551	2.75e-24	4	1
19	6:43805362:A:T	rs744103	6	43805362	8.9e-10	7	4
20	7:25997164:C:T	rs13223134	7	25997164	3.75e-08	71	57
20	7:26013252:C:T	rs4722555	7	26013252	4.54e-08	37	27
20	7:26047463:G:T	rs4722564	7	26047463	5.53e-09	93	46
21	7:44207494:C:T	rs12673242	7	44207494	2.99e-08	17	5
21	7:44216137:A:G	rs2908290	7	44216137	1.51e-09	3	1
21	7:44219742:A:C	rs12534104	7	44219742	4.39e-10	28	15
22	7:73020337:C:G	rs3812316	7	73020337	3.28e-85	122	54
22	7:73043101:A:G	rs34958196	7	73043101	1.72e-54	56	19
22	7:73074795:A:G	rs371515311	7	73074795	5.21e-12	12	4
22	7:73165754:A:C	rs10226706	7	73165754	8.07e-10	52	23
23	7:80290425:A:AAC	rs572295823	7	80290425	8.97e-11	6	6
24	7:92408370:C:T	rs445	7	92408370	6.55e-10	24	1
25	7:130445128:A:C	rs13240528	7	130445128	3.76e-16	54	14
25	7:130445981:C:T	rs1364422	7	130445981	1.27e-13	25	1
26	8:18239398:C:G	rs7010068	8	18239398	1.05e-10	18	9
26	8:18245449:A:G	rs10085931	8	18245449	8.48e-22	59	28
26	8:18255876:C:T	rs1112005	8	18255876	6.91e-11	68	48
26	8:18257795:C:T	rs1041983	8	18257795	6.25e-26	51	18
26	8:18258370:A:G	rs1799931	8	18258370	4.51e-13	20	12
26	8:18271912:G:T	rs12543818	8	18271912	1.07e-13	40	13
26	8:18276759:A:G	rs35492904	8	18276759	5.24e-12	11	8
27	8:19615268:G:T	rs140603833	8	19615268	9.84e-10	1	1
27	8:19748448:C:T	rs79396901	8	19748448	1.95e-28	29	14
27	8:19748856:C:T	rs7822518	8	19748856	3.74e-08	20	8
27	8:19764914:C:G	rs192423215	8	19764914	5.38e-19	2	2
27	8:19785122:A:G	rs3866470	8	19785122	9.2e-16	1	1
27	8:19788605:A:T	rs139001474	8	19788605	2.92e-57	23	7
27	8:19811006:C:T	rs249	8	19811006	5.9e-76	8	7
27	8:19811901:C:T	rs255	8	19811901	3.31e-65	10	3
27	8:19860197:A:C	rs74869266	8	19860197	1.99e-31	3	3
27	8:19863358:C:T	rs6586884	8	19863358	8.72e-148	112	79
27	8:19865509:A:C	rs35495249	8	19865509	1.54e-120	135	91
27	8:19865843:A:G	rs894210	8	19865843	2.32e-85	48	31
27	8:19897404:C:T	rs149001621	8	19897404	7.83e-19	2	1
27	8:19905904:C:G	rs78299715	8	19905904	1.32e-13	6	1
27	8:19942908:A:C	rs11986461	8	19942908	4.92e-15	9	3
27	8:19943067:C:G	rs28450859	8	19943067	2.03e-13	22	15
27	8:19970722:A:G	rs147102624	8	19970722	9.72e-10	1	1
28	8:59406490:C:T	rs112784971	8	59406490	2.46e-10	43	20
28	8:59486853:A:C	rs77342596	8	59486853	2.26e-09	70	49
29	8:126464388:C:T	rs17663005	8	126464388	1.39e-08	4	1
29	8:126478450:C:T	rs2001846	8	126478450	4.35e-66	22	9
29	8:126495585:C:T	rs7005535	8	126495585	2.39e-08	20	4
29	8:126500031:C:G	rs28601761	8	126500031	1.98e-21	10	4
29	8:126502526:A:G	rs12677676	8	126502526	1.58e-14	39	12
29	8:126505705:C:T	rs75998532	8	126505705	1.53e-27	11	1
29	8:126507389:A:C	rs2954038	8	126507389	4.72e-43	41	22
29	8:126635758:A:G	rs72724629	8	126635758	1.06e-09	33	16
30	9:107665739:A:G	rs2575876	9	107665739	2.12e-12	32	22
31	9:112197053:A:G	rs17201500	9	112197053	1.17e-15	17	15
31	9:112213688:A:G	rs1541091	9	112213688	6.65e-14	45	29
31	9:112241136:C:T	rs77824033	9	112241136	5.55e-18	53	38
31	9:112245241:C:T	rs10816819	9	112245241	3.29e-09	38	25
31	9:112339816:A:AT	rs200290358	9	112339816	3.32e-12	27	20
32	10:5263494:A:C	rs75413156	10	5263494	2.04e-08	216	172
33	10:64878298:A:G	rs1396964	10	64878298	8.12e-18	316	210
33	10:64925330:C:CCAT	rs3072249	10	64925330	2.08e-17	6	1
33	10:65016721:A:G	rs7896910	10	65016721	1.21e-09	134	68
33	10:65314711:C:G	rs2163188	10	65314711	5.27e-13	160	113
34	10:74664543:G:GT	rs111567932	10	74664543	4.77e-12	54	29
34	10:74692646:G:T	rs41280378	10	74692646	2.58e-10	28	13
35	10:94259246:A:G	rs34459034	10	94259246	1.95e-10	38	19
35	10:94263157:G:T	rs11187035	10	94263157	2.29e-08	75	48
35	10:94375742:G:GC	rs201494681	10	94375742	3.85e-08	96	73
35	10:94424422:A:G	rs35978445	10	94424422	1.52e-10	87	53
35	10:94783674:A:AC	rs79117755	10	94783674	3.46e-12	130	86
35	10:94842213:G:T	rs10882140	10	94842213	5.59e-11	12	5
36	10:122903506:C:T	rs2263985	10	122903506	1.69e-17	96	84
36	10:122929412:G:T	rs35326857	10	122929412	2.43e-14	14	5
36	10:122959497:G:T	rs7082125	10	122959497	5.92e-10	20	14
36	10:122961244:C:G	rs11199826	10	122961244	4.91e-12	68	54
36	10:122970216:C:T	rs1907218	10	122970216	1.55e-10	16	10
36	10:122971902:A:C	rs11199833	10	122971902	2.99e-08	4	1
36	10:122978944:A:G	rs1907228	10	122978944	1.36e-11	25	10
36	10:122981797:A:C	rs10886871	10	122981797	6.93e-12	12	7
37	11:13361524:C:T	rs6486122	11	13361524	3.76e-08	7	2
38	11:13834392:A:G	rs7936331	11	13834392	4.13e-08	35	16
39	11:36307341:C:T	rs11820100	11	36307341	1.72e-08	23	4
40	11:61450295:A:G	rs59371352	11	61450295	6.87e-17	34	16
40	11:61581764:C:T	rs174560	11	61581764	1.42e-40	75	40
40	11:61601872:C:T	rs2845574	11	61601872	1.35e-28	17	9
40	11:61667443:C:T	rs174469	11	61667443	1.09e-08	30	14
41	11:116437742:A:G	rs74954439	11	116437742	1.2e-08	16	8
41	11:116473282:C:T	rs114594921	11	116473282	1.02e-12	3	1
41	11:116488539:A:G	rs11216040	11	116488539	2.58e-13	7	4
41	11:116491332:C:T	rs182744169	11	116491332	9.37e-15	1	1
41	11:116494974:A:G	rs117383863	11	116494974	9.69e-09	1	1
41	11:116502776:A:T	rs11216063	11	116502776	3.1e-18	35	13
41	11:116505492:C:G	rs10892002	11	116505492	5.82e-32	10	6
41	11:116510558:C:G	rs184616707	11	116510558	2.93e-50	1	1
41	11:116515528:A:G	rs78221557	11	116515528	4.83e-19	5	2
41	11:116516352:C:T	rs11216072	11	116516352	2.15e-17	1	1
41	11:116526322:A:C	rs486394	11	116526322	4.67e-86	43	35
41	11:116529188:G:T	rs117935983	11	116529188	1.83e-14	63	47
41	11:116530108:C:G	rs116905034	11	116530108	6.58e-25	2	2
41	11:116531050:C:G	rs117889066	11	116531050	1.33e-36	75	43
41	11:116532548:C:T	rs118175510	11	116532548	9.61e-93	2	1
41	11:116545598:A:C	rs11530558	11	116545598	3.05e-21	1	1
41	11:116547938:A:C	rs372407480	11	116547938	2.19e-20	1	1
41	11:116552766:C:T	rs1787717	11	116552766	9.98e-117	23	4
41	11:116567619:C:T	rs4938300	11	116567619	1.34e-40	36	4
41	11:116568713:A:G	rs1787691	11	116568713	2.3e-98	20	7
41	11:116571284:C:T	rs11601584	11	116571284	1.67e-65	11	1
41	11:116580652:C:G	rs148075162	11	116580652	4.92e-29	1	1
41	11:116584987:C:T	rs4938303	11	116584987	4.74e-52	4	3
41	11:116585625:A:G	rs34100096	11	116585625	4.83e-15	47	13
41	11:116588425:C:T	rs4938304	11	116588425	1.96e-46	5	4
41	11:116588593:C:T	rs79408961	11	116588593	4.25e-137	2	1
41	11:116597005:A:G	rs144027752	11	116597005	4.45e-26	1	1
41	11:116601168:A:C	rs189131104	11	116601168	1.52e-12	1	1
41	11:116601338:A:C	rs141882698	11	116601338	1.13e-68	3	1
41	11:116602399:A:G	rs75387300	11	116602399	5.71e-129	14	2
41	11:116605265:A:G	rs117170971	11	116605265	7.44e-45	57	31
41	11:116605862:A:G	rs80022746	11	116605862	3.24e-12	2	2
41	11:116607651:C:T	rs114554198	11	116607651	4.8e-16	2	1
41	11:116611995:A:G	rs180348	11	116611995	4.71e-34	3	3
41	11:116627623:C:T	rs117685786	11	116627623	2.24e-31	2	2
41	11:116630518:A:T	rs75955612	11	116630518	1.93e-83	1	1
41	11:116640368:A:G	rs623908	11	116640368	2.13e-265	23	13
41	11:116641185:C:T	rs181315084	11	116641185	2.39e-20	2	2
41	11:116644288:A:G	rs12422076	11	116644288	1.69e-48	3	2
41	11:116652457:A:G	rs190443984	11	116652457	1.26e-08	6	5
41	11:116653762:C:T	rs76836072	11	116653762	8.66e-14	10	8
41	11:116654435:C:T	rs603446	11	116654435	2.76e-248	26	1
41	11:116664040:A:G	rs10750097	11	116664040	1.14e-39	3	2
41	11:116670182:C:T	rs11600380	11	116670182	1.77e-25	8	5
41	11:116673091:A:G	rs188651594	11	116673091	3.32e-60	3	1
41	11:116676441:A:G	rs7112988	11	116676441	1.13e-08	1	1
41	11:116677370:C:G	rs1729407	11	116677370	1.11e-64	20	11
41	11:116678000:A:G	rs139154032	11	116678000	1e-08	1	1
41	11:116678191:A:G	rs61905133	11	116678191	5.19e-12	182	134
41	11:116682156:A:G	rs7927820	11	116682156	3.41e-274	41	4
41	11:116685391:A:G	rs77535577	11	116685391	3.02e-51	5	3
41	11:116705719:C:T	rs12718462	11	116705719	4.56e-45	7	4
41	11:116712306:C:T	rs370143719	11	116712306	3.98e-16	4	2
41	11:116713578:A:ACCC	rs200408997	11	116713578	2.93e-35	128	99
41	11:116731205:A:G	rs4938315	11	116731205	1.35e-85	107	48
41	11:116736679:A:G	rs573549	11	116736679	1.55e-54	94	40
41	11:116738514:C:T	rs77009426	11	116738514	3.72e-11	3	3
41	11:116781992:A:G	rs191330880	11	116781992	9.48e-10	1	1
41	11:116782819:C:T	rs7123336	11	116782819	6.03e-11	40	24
41	11:116805441:A:G	rs79207844	11	116805441	7.87e-42	7	6
41	11:116816216:C:G	rs10892049	11	116816216	2.62e-68	66	50
41	11:116825200:A:T	rs573680845	11	116825200	6.4e-09	3	3
41	11:116828546:G:T	rs193291566	11	116828546	6.26e-20	2	2
41	11:116836101:A:T	rs76930628	11	116836101	2.71e-15	1	1
41	11:116836212:A:G	rs2513097	11	116836212	1.06e-22	81	63
41	11:116843425:C:G	rs11216206	11	116843425	2.05e-32	1	1
41	11:116856246:A:G	rs146725667	11	116856246	9.21e-30	6	4
41	11:116859263:A:G	rs190231637	11	116859263	1.68e-08	4	4
41	11:116862818:A:T	rs607273	11	116862818	6.54e-94	17	8
41	11:116878759:C:T	rs12276805	11	116878759	1.51e-74	294	216
41	11:116905529:A:G	rs187437651	11	116905529	1.25e-26	4	2
41	11:116909698:A:G	rs147501797	11	116909698	5.09e-14	2	2
41	11:116920169:C:T	rs142341972	11	116920169	3.46e-13	5	3
41	11:116922307:C:T	rs138470332	11	116922307	9.6e-21	4	1
41	11:116930828:C:T	rs117745079	11	116930828	1.89e-08	2	2
41	11:116961536:C:T	rs77431162	11	116961536	9.83e-30	1	1
41	11:116963312:C:T	rs7946869	11	116963312	8.64e-13	6	2
41	11:117002403:A:G	rs6589598	11	117002403	2.56e-15	101	33
41	11:117011299:A:T	rs7934690	11	117011299	2.3e-29	43	15
41	11:117014862:G:T	rs2622934	11	117014862	1.82e-38	83	25
41	11:117017710:C:T	rs117592676	11	117017710	2.3e-65	2	2
41	11:117022353:C:T	rs117906059	11	117022353	1.23e-12	4	1
41	11:117023006:C:G	rs146629336	11	117023006	4.82e-15	2	1
41	11:117045732:G:T	rs146228126	11	117045732	1.5e-24	1	1
41	11:117052069:G:GTCTCT	rs35248926	11	117052069	2.48e-56	151	70
41	11:117069901:A:G	rs17523113	11	117069901	1.7e-30	134	106
41	11:117093486:C:T	rs4936368	11	117093486	4.72e-08	26	10
41	11:117094591:A:G	rs17120523	11	117094591	1.46e-25	1	1
41	11:117096166:C:T	rs146871029	11	117096166	2.16e-32	3	1
41	11:117124426:C:T	rs144580263	11	117124426	7.11e-17	1	1
41	11:117127204:C:T	rs145918995	11	117127204	1.94e-18	3	1
41	11:117156068:C:T	rs142500562	11	117156068	6.78e-12	2	2
41	11:117235368:A:G	rs7945704	11	117235368	9.07e-15	5	5
41	11:117261488:C:G	rs897837	11	117261488	5.27e-15	78	1
41	11:117290963:G:T	rs11603208	11	117290963	1.06e-13	13	12
41	11:117292859:A:G	rs75493192	11	117292859	1.34e-15	7	1
42	12:109692806:A:G	rs10744776	12	109692806	1.76e-09	19	9
43	12:110459485:C:T	rs75584653	12	110459485	6.97e-09	18	5
44	12:124585152:C:T	rs10846601	12	124585152	1.94e-08	22	6
45	13:114203253:A:G	rs187712349	13	114203253	1.41e-08	2	1
46	14:52459830:C:CAGTA	rs57358451	14	52459830	6.17e-13	73	52
46	14:52503369:C:T	rs2516593	14	52503369	1.99e-12	46	37
46	14:52511969:G:T	rs79823890	14	52511969	1.89e-18	27	24
47	15:58576296:C:T	rs6493996	15	58576296	8.8e-12	4	2
47	15:58577163:A:G	rs10162642	15	58577163	7.41e-10	16	9
47	15:58580525:A:G	rs12910051	15	58580525	1.89e-09	21	10
47	15:58671834:C:T	rs11071376	15	58671834	7.01e-10	3	2
47	15:58676821:A:G	rs11858759	15	58676821	2.38e-22	31	5
47	15:58679807:C:CAGA	rs58719229	15	58679807	2.89e-37	12	7
47	15:58683366:A:G	rs1532085	15	58683366	2.46e-49	3	2
47	15:58685970:C:T	rs8042174	15	58685970	8.44e-39	22	7
47	15:58695592:A:G	rs79111033	15	58695592	1.72e-20	37	4
47	15:58723939:A:G	rs2070895	15	58723939	5.45e-47	8	3
47	15:58724524:A:G	rs6494005	15	58724524	1.17e-09	8	1
47	15:58724792:A:T	rs8034802	15	58724792	7.19e-11	4	2
47	15:58731153:C:G	rs261342	15	58731153	9.24e-14	1	1
48	15:70150286:C:T	rs442784	15	70150286	1.53e-08	16	11
48	15:70172561:C:T	rs111586566	15	70172561	3.62e-09	18	6
48	15:70182851:A:G	rs77648222	15	70182851	7.04e-18	31	13
48	15:70188103:C:T	rs1452725	15	70188103	4.92e-12	35	25
49	16:56993161:A:G	rs12149545	16	56993161	3.27e-10	15	6
50	16:81534790:C:T	rs2925979	16	81534790	2.62e-13	1	1
51	17:42605760:C:T	rs549913492	17	42605760	3.07e-09	16	3
52	19:8452742:A:G	rs28729307	19	8452742	3.81e-08	36	22
52	19:8500574:C:CTACCACACCTGGCTAGT	rs60748247	19	8500574	3.97e-10	89	11
53	19:19358830:A:C	rs145876852	19	19358830	1.11e-10	3	2
53	19:19373689:A:G	rs2074296	19	19373689	3.77e-08	230	133
53	19:19379549:C:T	rs58542926	19	19379549	7.22e-40	8	5
53	19:19406869:C:T	rs12979148	19	19406869	3.05e-09	83	42
53	19:19484008:A:G	rs59148799	19	19484008	4.89e-12	32	14
53	19:19618398:G:T	rs148458424	19	19618398	4e-12	2	1
53	19:19658472:G:T	rs16996148	19	19658472	7.09e-30	25	12
53	19:19746151:G:T	rs2304128	19	19746151	1.51e-11	1	1
54	19:33850495:C:T	rs1423065	19	33850495	8.21e-14	48	9
55	19:35556659:A:G	rs1672991	19	35556659	5.7e-14	32	20
56	19:45345787:A:T	rs111371860	19	45345787	1.34e-13	1	1
56	19:45369832:G:T	rs147906601	19	45369832	5.46e-09	1	1
56	19:45370649:A:G	rs564724	19	45370649	1.34e-08	41	25
56	19:45371168:A:G	rs4803766	19	45371168	5.08e-17	9	1
56	19:45382034:A:G	rs6859	19	45382034	1.42e-35	1	1
56	19:45383139:A:T	rs35879138	19	45383139	1.36e-28	9	8
56	19:45396219:C:T	rs157582	19	45396219	4.95e-104	6	2
56	19:45408836:G:T	rs405509	19	45408836	2.05e-33	14	6
56	19:45414451:C:T	rs439401	19	45414451	7.88e-99	10	1
56	19:45415640:A:G	rs445925	19	45415640	1.46e-69	10	2
56	19:45415713:A:G	rs10414043	19	45415713	5.36e-54	20	10
56	19:45416741:C:T	rs438811	19	45416741	1.02e-133	5	4
56	19:45432089:C:T	rs111271293	19	45432089	4.61e-59	11	1
56	19:45461980:C:T	rs204906	19	45461980	1.68e-08	29	25
57	20:44536206:C:CACA	rs148753678	20	44536206	1.35e-27	36	25
57	20:44538484:G:T	rs435306	20	44538484	8.96e-13	22	14
57	20:44592636:C:T	rs3746512	20	44592636	1.74e-09	31	17
57	20:44630653:A:G	rs6073984	20	44630653	9.19e-16	16	12
57	20:44653107:C:G	rs6094238	20	44653107	4.72e-09	7	3
58	22:24248761:C:T	rs5760102	22	24248761	3.98e-08	63	6
59	22:46484973:C:T	rs7291040	22	46484973	6.26e-10	12	2
Note: Genomic loci: the index of genomic risk loci matched with Supplementary Table 9. nSNPs: The number of SNPs which are in LD of the independent significant SNP (r2<0.6), including non-GWAS-tagged SNPs (which are extracted from 1000 Genomes Project Phase 3). nGWASSNPs: The number of GWAS-tagged SNPs which are in LD of the independent significant SNPs (r2<0.6).

## Sheet: Supplementary Table 7
Supplementary Table S7. Lead SNPs identified from independent significant SNPs of remnant cholesterol level GWAS.
Genomic Locus	uniqID	rs number	Function Class	chromosome	position (hg19)	p-values	nIndSigSNPs	IndSigSNPs
1	1:23799001:C:T	rs10917386	intronic	1	23799001	3.54e-09	1	rs10917386
2	1:35701124:A:G	rs77968776	intergenic	1	35701124	6.2e-09	1	rs77968776
3	1:62835936:C:T	rs12145455	intergenic	1	62835936	2.32e-09	1	rs12145455
3	1:63015199:A:T	rs10789113	intronic	1	63015199	2.46e-47	8	rs10789113;rs146535322;rs138271600;rs4915624;rs6657707;rs55924040;rs10493324;rs1183851
4	2:21205914:C:T	rs35131127	intergenic	2	21205914	2.03e-31	10	rs35131127;rs4371387;rs3749054;rs10199768;rs35750610;rs312966;rs140618521;rs3935557;rs5829761;rs117738639
4	2:21252534:A:G	rs13306194	exonic	2	21252534	1.72e-28	5	rs13306194;rs11894310;rs10166144;rs13008369;rs76203970
4	2:21262427:A:G	rs597331	intronic	2	21262427	2.01e-09	4	rs597331;rs312966;rs5829761;rs10199768
5	2:27370970:C:T	rs1275513	upstream	2	27370970	4.43e-23	7	rs1275513;rs79258997;rs1728918;rs7589627;rs7568733;rs6746337;rs1275515
5	2:27515406:A:T	rs189387480	intronic	2	27515406	1.26e-13	1	rs189387480
5	2:27521229:A:G	rs117434485	intronic	2	27521229	7.77e-10	1	rs117434485
5	2:27734972:A:G	rs6547692	intronic	2	27734972	1.28e-243	8	rs6547692;rs13022659;rs12473139;rs1881396;rs34502053;rs79258997;rs1728918;rs3817588
5	2:27735295:A:G	rs375318290	intronic	2	27735295	1.75e-08	1	rs375318290
5	2:27949480:A:G	rs143611256	intergenic	2	27949480	8.7e-10	1	rs143611256
5	2:28020966:A:T	rs3935148	intronic	2	28020966	5.63e-40	13	rs3935148;rs77853892;rs77353560;rs11127131;rs1911128;rs10173528;rs6757405;rs7581813;rs7586645;rs3817588;rs12473139;rs1881396;rs34502053
5	2:28055472:G:T	rs148824274	intronic	2	28055472	2.59e-12	3	rs148824274;rs79994333;rs4666005
5	2:28118920:C:G	rs141361525	intronic	2	28118920	1.07e-14	2	rs141361525;rs4133152
5	2:28176566:A:T	rs188363080	intronic	2	28176566	9.93e-14	4	rs188363080;rs6757405;rs188300375;rs77353560
6	3:12194628:C:T	rs17035945	ncRNA_intronic	3	12194628	6.81e-10	3	rs17035945;rs11718525;rs2920502
6	3:12392272:C:T	rs7649970	intronic	3	12392272	4.99e-17	5	rs7649970;rs895095;rs11718525;rs9875338;rs2920502
7	3:66766565:A:G	rs73091851	intergenic	3	66766565	6.19e-09	1	rs73091851
8	4:3337831:A:G	rs2748447	intronic	4	3337831	7.59e-10	3	rs2748447;rs110501;rs73193354
8	4:3424231:C:T	rs16844330	exonic	4	3424231	3.76e-09	1	rs16844330
9	4:17812528:A:G	rs11941723	UTR5	4	17812528	1.2e-12	1	rs11941723
10	4:69537475:A:G	rs9994887	intergenic	4	69537475	1.98e-08	1	rs9994887
11	4:88064431:A:G	rs10023050	intergenic	4	88064431	1.53e-15	3	rs10023050;rs10023056;rs3755979
12	5:53275956:C:CA	rs11443126	intronic	5	53275956	8.77e-09	1	rs11443126
13	5:55808475:C:T	rs465002	intronic	5	55808475	1.44e-27	4	rs465002;rs56411612;rs455660;rs458741
14	5:118740693:A:G	rs56017758	intergenic	5	118740693	1.17e-10	1	rs56017758
15	5:156390297:C:T	rs6882076	upstream	5	156390297	2.05e-19	4	rs6882076;rs12659077;rs11374500;rs4704727
16	5:157999059:C:T	rs2914225	intergenic	5	157999059	2.51e-08	1	rs2914225
17	6:25625736:A:G	rs12201249	intergenic	6	25625736	1.62e-08	4	rs12201249;rs6919303;rs7356982;rs73733305
17	6:25784227:T:TG	rs5875066	intronic	6	25784227	3.61e-08	6	rs5875066;rs1935234;rs61472021;rs198806;rs6919303;rs73733305
17	6:25903308:A:C	rs16891146	intergenic	6	25903308	2.39e-08	6	rs16891146;rs1935234;rs61472021;rs198806;rs7356982;rs6901118
17	6:26984763:A:AT	rs77681092	ncRNA_intronic	6	26984763	1.68e-12	15	rs77681092;rs11963727;rs201463188;rs73390662;rs3800319;rs74838528;rs6910968;rs1935234;rs61472021;rs198806;rs6919303;rs7356982;rs6901118;rs12175014;rs80084107
17	6:28301099:A:G	rs7752448	intronic	6	28301099	1.1e-09	5	rs7752448;rs58508740;rs117637050;rs141940099;rs6910968
17	6:29472916:C:T	rs757256	ncRNA_intronic	6	29472916	6.14e-11	4	rs757256;rs28986293;rs1592404;rs76339218
17	6:29523872:A:G	rs2076486	exonic	6	29523872	9.74e-15	9	rs2076486;rs422878;rs28986293;rs444189;rs75140056;rs58508740;rs117637050;rs76339218;rs111649188
17	6:29600361:C:T	rs150971595	intronic	6	29600361	5.4e-21	7	rs150971595;rs444189;rs3117289;rs80002776;rs1592404;rs2285793;rs29221
18	6:34219010:C:T	rs6909732	intergenic	6	34219010	9.24e-14	2	rs6909732;rs117658820
18	6:34373714:A:G	rs6457773	intronic	6	34373714	1.01e-08	1	rs6457773
19	6:43764551:C:T	rs1358980	intergenic	6	43764551	2.75e-24	2	rs1358980;rs6905288
19	6:43805362:A:T	rs744103	intergenic	6	43805362	8.9e-10	1	rs744103
20	7:25997164:C:T	rs13223134	intergenic	7	25997164	3.75e-08	1	rs13223134
20	7:26047463:G:T	rs4722564	intergenic	7	26047463	5.53e-09	2	rs4722564;rs4722555
21	7:44207494:C:T	rs12673242	intronic	7	44207494	2.99e-08	2	rs12673242;rs2908290
21	7:44219742:A:C	rs12534104	intronic	7	44219742	4.39e-10	2	rs12534104;rs2908290
22	7:73020337:C:G	rs3812316	exonic	7	73020337	3.28e-85	3	rs3812316;rs34958196;rs371515311
22	7:73165754:A:C	rs10226706	intergenic	7	73165754	8.07e-10	1	rs10226706
23	7:80290425:A:AAC	rs572295823	exonic	7	80290425	8.97e-11	1	rs572295823
24	7:92408370:C:T	rs445	intronic	7	92408370	6.55e-10	1	rs445
25	7:130445128:A:C	rs13240528	intergenic	7	130445128	3.76e-16	2	rs13240528;rs1364422
26	8:18257795:C:T	rs1041983	exonic	8	18257795	6.25e-26	7	rs1041983;rs1799931;rs12543818;rs35492904;rs7010068;rs10085931;rs1112005
27	8:19615268:G:T	rs140603833	intronic	8	19615268	9.84e-10	1	rs140603833
27	8:19748856:C:T	rs7822518	intergenic	8	19748856	3.74e-08	1	rs7822518
27	8:19764914:C:G	rs192423215	intronic	8	19764914	5.38e-19	3	rs192423215;rs3866470;rs249
27	8:19863358:C:T	rs6586884	intergenic	8	19863358	8.72e-148	9	rs6586884;rs35495249;rs894210;rs147102624;rs79396901;rs139001474;rs249;rs255;rs74869266
27	8:19897404:C:T	rs149001621	intergenic	8	19897404	7.83e-19	1	rs149001621
27	8:19905904:C:G	rs78299715	intergenic	8	19905904	1.32e-13	2	rs78299715;rs74869266
27	8:19942908:A:C	rs11986461	ncRNA_intronic	8	19942908	4.92e-15	3	rs11986461;rs28450859;rs894210
28	8:59406490:C:T	rs112784971	intronic	8	59406490	2.46e-10	2	rs112784971;rs77342596
29	8:126464388:C:T	rs17663005	intergenic	8	126464388	1.39e-08	2	rs17663005;rs2954038
29	8:126478450:C:T	rs2001846	upstream	8	126478450	4.35e-66	5	rs2001846;rs7005535;rs12677676;rs75998532;rs2954038
29	8:126500031:C:G	rs28601761	ncRNA_intronic	8	126500031	1.98e-21	3	rs28601761;rs75998532;rs7005535
29	8:126635758:A:G	rs72724629	intergenic	8	126635758	1.06e-09	1	rs72724629
30	9:107665739:A:G	rs2575876	intronic	9	107665739	2.12e-12	1	rs2575876
31	9:112241136:C:T	rs77824033	intronic	9	112241136	5.55e-18	5	rs77824033;rs10816819;rs200290358;rs17201500;rs1541091
32	10:5263494:A:C	rs75413156	intergenic	10	5263494	2.04e-08	1	rs75413156
33	10:64878298:A:G	rs1396964	intergenic	10	64878298	8.12e-18	3	rs1396964;rs7896910;rs2163188
33	10:64925330:C:CCAT	rs3072249	intergenic	10	64925330	2.08e-17	1	rs3072249
34	10:74664543:G:GT	rs111567932	intronic	10	74664543	4.77e-12	2	rs111567932;rs41280378
35	10:94424422:A:G	rs35978445	intergenic	10	94424422	1.52e-10	4	rs35978445;rs34459034;rs11187035;rs201494681
35	10:94783674:A:AC	rs79117755	intronic	10	94783674	3.46e-12	2	rs79117755;rs10882140
36	10:122903506:C:T	rs2263985	intergenic	10	122903506	1.69e-17	6	rs2263985;rs35326857;rs11199826;rs11199833;rs1907228;rs10886871
36	10:122970216:C:T	rs1907218	intergenic	10	122970216	1.55e-10	5	rs1907218;rs1907228;rs10886871;rs35326857;rs7082125
37	11:13361524:C:T	rs6486122	intronic	11	13361524	3.76e-08	1	rs6486122
38	11:13834392:A:G	rs7936331	ncRNA_intronic	11	13834392	4.13e-08	1	rs7936331
39	11:36307341:C:T	rs11820100	intronic	11	36307341	1.72e-08	1	rs11820100
40	11:61581764:C:T	rs174560	intronic	11	61581764	1.42e-40	3	rs174560;rs2845574;rs59371352
40	11:61667443:C:T	rs174469	intronic	11	61667443	1.09e-08	1	rs174469
41	11:116437742:A:G	rs74954439	intergenic	11	116437742	1.2e-08	1	rs74954439
41	11:116488539:A:G	rs11216040	intergenic	11	116488539	2.58e-13	1	rs11216040
41	11:116491332:C:T	rs182744169	intergenic	11	116491332	9.37e-15	1	rs182744169
41	11:116505492:C:G	rs10892002	intergenic	11	116505492	5.82e-32	3	rs10892002;rs78221557;rs114594921
41	11:116510558:C:G	rs184616707	ncRNA_intronic	11	116510558	2.93e-50	1	rs184616707
41	11:116516352:C:T	rs11216072	ncRNA_intronic	11	116516352	2.15e-17	1	rs11216072
41	11:116530108:C:G	rs116905034	intergenic	11	116530108	6.58e-25	4	rs116905034;rs11530558;rs34100096;rs114554198
41	11:116532548:C:T	rs118175510	intergenic	11	116532548	9.61e-93	8	rs118175510;rs4938300;rs11601584;rs4938303;rs10750097;rs188651594;rs146871029;rs486394
41	11:116552766:C:T	rs1787717	intergenic	11	116552766	9.98e-117	8	rs1787717;rs1787691;rs11601584;rs4938303;rs603446;rs573549;rs117935983;rs117889066
41	11:116588593:C:T	rs79408961	intergenic	11	116588593	4.25e-137	2	rs79408961;rs139154032
41	11:116601168:A:C	rs189131104	intergenic	11	116601168	1.52e-12	3	rs189131104;rs141882698;rs191330880
41	11:116605265:A:G	rs117170971	intergenic	11	116605265	7.44e-45	8	rs117170971;rs117685786;rs76836072;rs7112988;rs61905133;rs146629336;rs11216063;rs117889066
41	11:116605862:A:G	rs80022746	intergenic	11	116605862	3.24e-12	5	rs80022746;rs79207844;rs147501797;rs117745079;rs17120523
41	11:116630518:A:T	rs75955612	intronic	11	116630518	1.93e-83	8	rs75955612;rs181315084;rs187437651;rs77431162;rs372407480;rs4938300;rs148075162;rs144027752
41	11:116640368:A:G	rs623908	intronic	11	116640368	2.13e-265	15	rs623908;rs12422076;rs603446;rs10750097;rs11600380;rs77535577;rs11216206;rs146725667;rs142341972;rs4938303;rs4938304;rs141882698;rs75387300;rs180348;rs117685786
41	11:116652457:A:G	rs190443984	intronic	11	116652457	1.26e-08	2	rs190443984;rs603446
41	11:116682156:A:G	rs7927820	intergenic	11	116682156	3.41e-274	9	rs7927820;rs77535577;rs4938315;rs2513097;rs607273;rs77431162;rs6589598;rs35248926;rs1729407
41	11:116713578:A:ACCC	rs200408997	ncRNA_intronic	11	116713578	2.93e-35	8	rs200408997;rs7123336;rs2513097;rs7946869;rs7934690;rs17523113;rs4936368;rs114554198
41	11:116738514:C:T	rs77009426	intronic	11	116738514	3.72e-11	4	rs77009426;rs4938304;rs180348;rs11600380
41	11:116825200:A:T	rs573680845	intronic	11	116825200	6.4e-09	1	rs573680845
41	11:116828546:G:T	rs193291566	intronic	11	116828546	6.26e-20	4	rs193291566;rs138470332;rs370143719;rs79207844
41	11:116836101:A:T	rs76930628	intronic	11	116836101	2.71e-15	3	rs76930628;rs146629336;rs117685786
41	11:116859263:A:G	rs190231637	intronic	11	116859263	1.68e-08	1	rs190231637
41	11:116878759:C:T	rs12276805	intronic	11	116878759	1.51e-74	15	rs12276805;rs147501797;rs138470332;rs117906059;rs4936368;rs17120523;rs12422076;rs139154032;rs12718462;rs7123336;rs79207844;rs10892049;rs2513097;rs11216206;rs146725667
41	11:117014862:G:T	rs2622934	ncRNA_exonic	11	117014862	1.82e-38	10	rs2622934;rs35248926;rs603446;rs10750097;rs1729407;rs4938315;rs573549;rs11216206;rs607273;rs6589598
41	11:117017710:C:T	rs117592676	intronic	11	117017710	2.3e-65	2	rs117592676;rs145918995
41	11:117045732:G:T	rs146228126	UTR3	11	117045732	1.5e-24	3	rs146228126;rs146871029;rs117383863
41	11:117124426:C:T	rs144580263	intronic	11	117124426	7.11e-17	1	rs144580263
41	11:117156068:C:T	rs142500562	UTR3	11	117156068	6.78e-12	1	rs142500562
41	11:117235368:A:G	rs7945704	intronic	11	117235368	9.07e-15	2	rs7945704;rs11603208
41	11:117261488:C:G	rs897837	intronic	11	117261488	5.27e-15	1	rs897837
41	11:117292859:A:G	rs75493192	intergenic	11	117292859	1.34e-15	1	rs75493192
42	12:109692806:A:G	rs10744776	intronic	12	109692806	1.76e-09	1	rs10744776
43	12:110459485:C:T	rs75584653	intronic	12	110459485	6.97e-09	1	rs75584653
44	12:124585152:C:T	rs10846601	intronic	12	124585152	1.94e-08	1	rs10846601
45	13:114203253:A:G	rs187712349	intronic	13	114203253	1.41e-08	1	rs187712349
46	14:52511969:G:T	rs79823890	intronic	14	52511969	1.89e-18	3	rs79823890;rs57358451;rs2516593
47	15:58576296:C:T	rs6493996	intronic	15	58576296	8.8e-12	3	rs6493996;rs10162642;rs12910051
47	15:58683366:A:G	rs1532085	intronic	15	58683366	2.46e-49	6	rs1532085;rs8042174;rs79111033;rs11071376;rs11858759;rs58719229
47	15:58723939:A:G	rs2070895	intronic	15	58723939	5.45e-47	3	rs2070895;rs6494005;rs261342
47	15:58724792:A:T	rs8034802	intronic	15	58724792	7.19e-11	3	rs8034802;rs261342;rs6494005
48	15:70182851:A:G	rs77648222	intergenic	15	70182851	7.04e-18	4	rs77648222;rs1452725;rs442784;rs111586566
49	16:56993161:A:G	rs12149545	intergenic	16	56993161	3.27e-10	1	rs12149545
50	16:81534790:C:T	rs2925979	intronic	16	81534790	2.62e-13	1	rs2925979
51	17:42605760:C:T	rs549913492	intergenic	17	42605760	3.07e-09	1	rs549913492
52	19:8500574:C:CTACCACACCTGGCTAGT	rs60748247	intronic	19	8500574	3.97e-10	2	rs60748247;rs28729307
53	19:19379549:C:T	rs58542926	exonic	19	19379549	7.22e-40	8	rs58542926;rs12979148;rs59148799;rs148458424;rs16996148;rs2304128;rs145876852;rs2074296
54	19:33850495:C:T	rs1423065	downstream	19	33850495	8.21e-14	1	rs1423065
55	19:35556659:A:G	rs1672991	ncRNA_intronic	19	35556659	5.7e-14	1	rs1672991
56	19:45345787:A:T	rs111371860	intergenic	19	45345787	1.34e-13	2	rs111371860;rs564724
56	19:45369832:G:T	rs147906601	intronic	19	45369832	5.46e-09	1	rs147906601
56	19:45371168:A:G	rs4803766	intronic	19	45371168	5.08e-17	3	rs4803766;rs35879138;rs439401
56	19:45408836:G:T	rs405509	upstream	19	45408836	2.05e-33	3	rs405509;rs439401;rs445925
56	19:45416741:C:T	rs438811	upstream	19	45416741	1.02e-133	8	rs438811;rs111271293;rs6859;rs35879138;rs157582;rs439401;rs445925;rs10414043
56	19:45461980:C:T	rs204906	intronic	19	45461980	1.68e-08	1	rs204906
57	20:44536206:C:CACA	rs148753678	intronic	20	44536206	1.35e-27	3	rs148753678;rs6073984;rs6094238
57	20:44538484:G:T	rs435306	intronic	20	44538484	8.96e-13	2	rs435306;rs3746512
58	22:24248761:C:T	rs5760102	ncRNA_exonic	22	24248761	3.98e-08	1	rs5760102
59	22:46484973:C:T	rs7291040	intronic	22	46484973	6.26e-10	1	rs7291040
Genomic loci: the index of genomic risk loci matched with Supplementary Table 9. Rs numbers in bold were also reported in the previous study [2]. nIndSigSNPs: the number of independent significant SNPs which are in LD of the lead SNP (r2<0.1). IndSigSNPs: rs numbers of independent significant SNPs which are in LD of the lead SNP (r2<0.1).

## Sheet: Supplementary Table 8
Supplementary Table S8. Genomic risk loci of interest fromremnant choleterol level GWAS.
GenomicLocus	nSNPs	nGWASSNPs	nIndSigSNPs	IndSigSNPs	nLeadSNPs	LeadSNPs
1	67	42	1	rs10917386	1	rs10917386
2	52	14	1	rs77968776	1	rs77968776
3	579	329	9	rs12145455;rs10789113;rs146535322;rs138271600;rs4915624;rs6657707;rs55924040;rs10493324;rs1183851	2	rs12145455;rs10789113
4	307	213	16	rs35131127;rs4371387;rs3749054;rs10199768;rs35750610;rs312966;rs140618521;rs3935557;rs5829761;rs117738639;rs13306194;rs11894310;rs10166144;rs13008369;rs76203970;rs597331	3	rs35131127;rs13306194;rs597331
5	1253	692	33	rs1275513;rs79258997;rs1728918;rs7589627;rs7568733;rs6746337;rs1275515;rs189387480;rs117434485;rs6547692;rs13022659;rs12473139;rs1881396;rs34502053;rs3817588;rs375318290;rs143611256;rs3935148;rs77853892;rs77353560;rs11127131;rs1911128;rs10173528;rs6757405;rs7581813;rs7586645;rs148824274;rs79994333;rs4666005;rs141361525;rs4133152;rs188363080;rs188300375	10	rs1275513;rs189387480;rs117434485;rs6547692;rs375318290;rs143611256;rs3935148;rs148824274;rs141361525;rs188363080
6	278	200	6	rs17035945;rs11718525;rs2920502;rs7649970;rs895095;rs9875338	2	rs17035945;rs7649970
7	23	4	1	rs73091851	1	rs73091851
8	277	95	4	rs2748447;rs110501;rs73193354;rs16844330	2	rs2748447;rs16844330
9	42	19	1	rs11941723	1	rs11941723
10	106	40	1	rs9994887	1	rs9994887
11	149	77	3	rs10023050;rs10023056;rs3755979	1	rs10023050
12	24	14	1	rs11443126	1	rs11443126
13	57	21	4	rs465002;rs56411612;rs455660;rs458741	1	rs465002
14	81	42	1	rs56017758	1	rs56017758
15	158	86	4	rs6882076;rs12659077;rs11374500;rs4704727	1	rs6882076
16	64	44	1	rs2914225	1	rs2914225
17	1161	740	37	rs12201249;rs6919303;rs7356982;rs73733305;rs5875066;rs1935234;rs61472021;rs198806;rs16891146;rs6901118;rs77681092;rs11963727;rs201463188;rs73390662;rs3800319;rs74838528;rs6910968;rs12175014;rs80084107;rs7752448;rs58508740;rs117637050;rs141940099;rs757256;rs28986293;rs1592404;rs76339218;rs2076486;rs422878;rs444189;rs75140056;rs111649188;rs150971595;rs3117289;rs80002776;rs2285793;rs29221	8	rs12201249;rs5875066;rs16891146;rs77681092;rs7752448;rs757256;rs2076486;rs150971595
18	282	95	3	rs6909732;rs117658820;rs6457773	2	rs6909732;rs6457773
19	14	6	3	rs1358980;rs6905288;rs744103	2	rs1358980;rs744103
20	197	130	3	rs13223134;rs4722564;rs4722555	2	rs13223134;rs4722564
21	48	21	3	rs12673242;rs2908290;rs12534104	2	rs12673242;rs12534104
22	217	94	4	rs3812316;rs34958196;rs371515311;rs10226706	2	rs3812316;rs10226706
23	6	6	1	rs572295823	1	rs572295823
24	24	1	1	rs445	1	rs445
25	79	15	2	rs13240528;rs1364422	1	rs13240528
26	181	104	7	rs1041983;rs1799931;rs12543818;rs35492904;rs7010068;rs10085931;rs1112005	1	rs1041983
27	392	236	17	rs140603833;rs7822518;rs192423215;rs3866470;rs249;rs6586884;rs35495249;rs894210;rs147102624;rs79396901;rs139001474;rs255;rs74869266;rs149001621;rs78299715;rs11986461;rs28450859	7	rs140603833;rs7822518;rs192423215;rs6586884;rs149001621;rs78299715;rs11986461
28	85	51	2	rs112784971;rs77342596	1	rs112784971
29	180	69	8	rs17663005;rs2954038;rs2001846;rs7005535;rs12677676;rs75998532;rs28601761;rs72724629	4	rs17663005;rs2001846;rs28601761;rs72724629
30	32	22	1	rs2575876	1	rs2575876
31	159	111	5	rs77824033;rs10816819;rs200290358;rs17201500;rs1541091	1	rs77824033
32	216	172	1	rs75413156	1	rs75413156
33	506	315	4	rs1396964;rs7896910;rs2163188;rs3072249	2	rs1396964;rs3072249
34	61	30	2	rs111567932;rs41280378	1	rs111567932
35	373	250	6	rs35978445;rs34459034;rs11187035;rs201494681;rs79117755;rs10882140	2	rs35978445;rs79117755
36	248	181	8	rs2263985;rs35326857;rs11199826;rs11199833;rs1907228;rs10886871;rs1907218;rs7082125	2	rs2263985;rs1907218
37	7	2	1	rs6486122	1	rs6486122
38	35	16	1	rs7936331	1	rs7936331
39	23	4	1	rs11820100	1	rs11820100
40	150	75	4	rs174560;rs2845574;rs59371352;rs174469	2	rs174560;rs174469
41	1890	1052	96	rs74954439;rs11216040;rs182744169;rs10892002;rs78221557;rs114594921;rs184616707;rs11216072;rs116905034;rs11530558;rs34100096;rs114554198;rs118175510;rs4938300;rs11601584;rs4938303;rs10750097;rs188651594;rs146871029;rs486394;rs1787717;rs1787691;rs603446;rs573549;rs117935983;rs117889066;rs79408961;rs139154032;rs189131104;rs141882698;rs191330880;rs117170971;rs117685786;rs76836072;rs7112988;rs6190513…	32	rs74954439;rs11216040;rs182744169;rs10892002;rs184616707;rs11216072;rs116905034;rs118175510;rs1787717;rs79408961;rs189131104;rs117170971;rs80022746;rs75955612;rs623908;rs190443984;rs7927820;rs200408997;rs77009426;rs573680845;rs193291566;rs76930628;rs190231637;rs12276805;rs2622934;rs117592676;rs146228126;rs144580263;rs142500562;rs7945704;rs897837;rs75493192
42	19	9	1	rs10744776	1	rs10744776
43	18	5	1	rs75584653	1	rs75584653
44	22	6	1	rs10846601	1	rs10846601
45	2	1	1	rs187712349	1	rs187712349
46	77	56	3	rs79823890;rs57358451;rs2516593	1	rs79823890
47	140	52	13	rs6493996;rs10162642;rs12910051;rs1532085;rs8042174;rs79111033;rs11071376;rs11858759;rs58719229;rs2070895;rs6494005;rs261342;rs8034802	4	rs6493996;rs1532085;rs2070895;rs8034802
48	78	45	4	rs77648222;rs1452725;rs442784;rs111586566	1	rs77648222
49	15	6	1	rs12149545	1	rs12149545
50	1	1	1	rs2925979	1	rs2925979
51	16	3	1	rs549913492	1	rs549913492
52	125	33	2	rs60748247;rs28729307	1	rs60748247
53	302	169	8	rs58542926;rs12979148;rs59148799;rs148458424;rs16996148;rs2304128;rs145876852;rs2074296	1	rs58542926
54	48	9	1	rs1423065	1	rs1423065
55	32	20	1	rs1672991	1	rs1672991
56	165	88	14	rs111371860;rs564724;rs147906601;rs4803766;rs35879138;rs439401;rs405509;rs445925;rs438811;rs111271293;rs6859;rs157582;rs10414043;rs204906	6	rs111371860;rs147906601;rs4803766;rs405509;rs438811;rs204906
57	95	62	5	rs148753678;rs6073984;rs6094238;rs435306;rs3746512	2	rs148753678;rs435306
58	63	6	1	rs5760102	1	rs5760102
59	12	2	1	rs7291040	1	rs7291040
nSNPs: the number of unique SNPs in the genomic locus, including non-GWAS-tagged SNPs (which are extracted from 1000 Genomes Project Phase 3). nGWASSNPs: the number of the GWAS-tagged SNPs within the genomic locus. nIndSigSNPs : the number of the independent significant SNPs in the genomic locus (r2<0.6). IndSigSNPs: rs numbers of independent significant SNPs in the genomic locus.

## Sheet: Supplementary Table 9
Supplementary Table S9. Expression values of prioritized genes in 30 tissues.
ensg	symbol	Adipose_Tissue	Adrenal_Gland	Bladder	Blood	Blood_Vessel	Brain	Breast	Cervix_Uteri	Colon	Esophagus	Fallopian_Tube	Heart	Kidney	Liver	Lung	Muscle	Nerve	Ovary	Pancreas	Pituitary	Prostate	Salivary_Gland	Skin	Small_Intestine	Spleen	Stomach	Testis	Thyroid	Uterus	Vagina
ENSG00000204219	TCEA3	3.59776	5.46191	4.91261	1.06627	4.8871	1.99877	3.92059	5.02203	5.19887	4.49105	4.82463	4.29132	4.63007	5.30883	4.32125	5.67231	4.58346	5.57562	5.62762	3.71482	5.36688	5.51529	4.81192	4.59846	3.15229	5.20728	2.47147	5.26231	4.57493	4.96962
ENSG00000088280	ASAP3	4.95597	5.29483	5.00046	0.391717	4.30166	3.26181	4.96647	5.57686	4.46687	4.89004	5.39824	3.93155	3.91867	3.28339	4.69638	4.6183	5.61714	5.6583	3.56049	4.72831	5.36722	5.42927	5.28048	3.83453	2.82308	4.65778	5.02413	5.51787	5.32765	5.45384
ENSG00000007968	E2F2	0.467348	0.384028	0.354029	3.29619	0.242639	0.0492804	0.422747	0.441395	1.24491	1.56954	0.26384	0.145671	0.281235	0.286437	1.38867	0.0670618	0.235972	0.183645	0.11511	0.172431	0.44467	0.976292	2.3134	1.95196	2.9095	0.763347	3.32866	0.658412	0.204926	1.84353
ENSG00000116560	SFPQ	5.67196	5.6587	5.67243	4.99475	5.67137	5.35127	5.67212	5.67243	5.66757	5.66285	5.67243	5.10413	5.31589	5.10134	5.67166	5.36615	5.67243	5.67243	5.43774	5.66998	5.67156	5.67161	5.67227	5.6719	5.67186	5.63914	5.67243	5.67215	5.67243	5.67243
ENSG00000201868	Y_RNA	0.0116992	0.00197105	0.0287698	0.00615213	0.0113431	0.00698245	0.0109716	0.0370799	0.0134683	0.005748	0.132816	0.00329503	0	0	0.00875442	0.00254738	0.0286964	0.0634088	0.00521468	0.0253413	0.0219654	0.00529753	0.0111964	0.0148946	0.0146528	0	0.0297843	0.0269799	0.0125425	0.0186348
ENSG00000239636	RP4-728D4.2	0.976863	0.541662	0.799971	1.97265	0.844034	0.993676	0.895055	1.37403	0.666819	0.676088	1.3913	0.269529	0.417188	0.247189	1.57955	0.187453	1.31442	0.932966	0.299123	0.859039	0.950727	0.692686	0.97329	1.35414	2.46296	0.607211	1.0547	0.781779	1.1317	1.09874
ENSG00000142686	C1orf216	3.98478	3.90046	4.18227	2.18998	4.88647	4.83623	3.79786	4.46356	4.24181	3.89376	4.32287	3.11011	2.36439	2.10534	4.32706	3.59644	4.9673	4.11535	1.92075	4.12864	4.06936	3.10421	3.84983	3.60347	3.93973	3.12706	4.50542	3.77164	4.82306	3.92971
ENSG00000162607	USP1	4.28326	3.53742	4.39918	3.0756	4.64302	3.56068	4.40365	4.82345	4.2701	4.35686	4.90401	2.75006	3.03362	2.59503	4.3576	3.22467	4.92538	5.03357	3.0542	4.23242	4.16536	4.18006	4.50909	4.28743	4.29675	3.88409	5.57681	4.40339	5.00431	4.52939
ENSG00000116641	DOCK7	2.76024	1.91896	3.06906	0.780115	3.36355	2.36964	2.76682	3.52918	2.83483	2.57467	3.13081	1.3267	1.80414	1.3854	2.3692	1.09313	3.88017	3.55741	1.32439	3.24556	2.65595	2.71691	3.15853	2.3556	1.95589	2.50046	3.37805	2.55933	3.4698	2.89924
ENSG00000132855	ANGPTL3	0.152397	0.108546	0.219839	0.21817	0.330534	0.0656934	0.205349	0.409066	0.138662	0.131119	0.297384	0.0727583	2.62667	5.6414	0.225398	0.0221367	0.27969	0.514539	0.237418	0.597622	0.239973	0.294774	0.176267	0.122211	0.13968	1.34684	0.381953	0.260854	0.372921	0.388539
ENSG00000213703	RP5-849H19.2	0.0797533	0.0592795	0.0984441	0.0245997	0.111939	0.0562581	0.0973225	0.247521	0.0784954	0.0686673	0.0890245	0.0569545	0.125744	0.122719	0.131156	0.0139615	0.216139	0.195522	0.048649	0.178854	0.271124	0.188851	0.123704	0.0770404	0.0910931	0.0876016	0.229289	0.11695	0.130502	0.177979
ENSG00000235545	RP11-230B22.1	0.207975	0.072814	0.363824	0.105854	0.242194	0.554296	0.263284	0.535241	0.437918	0.220903	0.48171	0.115875	0.284436	0.210924	0.204057	0.0301789	1.1904	0.654762	0.0982246	0.752945	0.36104	0.427928	0.321817	0.499895	0.269572	0.523993	0.853071	0.470162	0.450842	0.336206
ENSG00000125703	ATG4C	3.15311	2.77319	3.21158	2.04122	3.28332	3.57811	3.08029	3.4853	2.95349	2.78172	3.41111	1.85391	2.46001	2.32643	2.9796	1.7937	3.56276	3.2926	2.42637	2.87115	2.95697	2.73083	2.77131	3.07933	3.66168	2.84586	3.2122	3.64548	3.57356	3.05347
ENSG00000229537	RP11-5P4.1	0.00329065	0.00115543	0	0.000965408	0.00176116	0.128793	0.00642431	0.00439434	0.00121098	0.00313218	0	0.00128593	0.357437	0.0105981	0.00369116	0.00252914	0.117364	0.0042134	0.0012358	0.249919	0.00332315	0.00574855	0.00330218	0.00161224	0.000375748	0.00292477	1.0828	0.00402639	0.00082837	0.00470134
ENSG00000261012	RP11-116D2.1	0.0399588	0.0117775	0.0055302	0.0120853	0.0430543	0.0039531	0.0534454	0.0104801	0.0245998	0.0176345	0.0110702	0.0434502	0.0134255	5.56847	0.00952272	0.00470482	0.0153592	0.014982	0.00948244	0.0250336	0.0132721	0.00788786	0.0285933	1.44454	0.0360115	0.0149768	0.0176063	0.0094525	0.0185718	0.0120586
ENSG00000084674	APOB	0.930242	0.0890166	0.398062	0.0748702	1.72954	0.0745107	0.936034	0.446244	0.442601	0.520921	0.364446	1.94442	0.197825	5.67223	0.231716	0.186326	0.611788	0.404173	0.106512	0.240912	0.315277	0.190683	0.724348	3.64703	0.404355	0.258764	0.534252	0.127039	0.198148	0.183759
ENSG00000218819	TDRD15	0.00927844	0.00832517	0.0101094	0.0404721	0.02206	0.00381583	0.00923316	0.0458498	0.00649409	0.00846502	0.00453215	0.00354276	0.01624	0.69725	0.0131126	0.0041833	0.00828248	0.0147013	0.00135668	0.108451	0.0193354	0.00850174	0.00868729	0.0543401	0.0665548	0.00473518	2.31653	0.00858364	0.0163405	0.0127381
ENSG00000232451	AC016768.1	0.0617927	0.0155224	0.0180729	0.00520294	0.0330812	0.0869584	0.04783	0.143396	0.0126751	0.0113245	0.702352	0.0144188	0.662094	1.55211	0.0535874	0.124734	0.0831158	0.0103078	0.00351267	0.0287872	0.0416412	0.0258612	0.0167529	0.0379763	0.0223965	0.00608482	0.620608	0.0164097	0.0310405	0.0474243
ENSG00000213699	SLC35F6	5.20167	5.05808	4.83724	3.3985	4.59182	3.70196	5.1296	5.19068	4.31196	4.86788	4.90617	3.52235	4.42784	3.85901	4.9086	3.62446	4.98293	4.52421	3.18976	4.77759	4.86042	4.75251	5.32666	4.36972	4.61382	4.09299	3.91782	5.22528	4.98556	5.00258
ENSG00000115163	CENPA	0.775737	0.566493	0.428871	1.49701	0.366255	0.12947	0.726655	0.57249	0.851305	1.10556	0.32564	0.353913	0.31345	0.274033	0.953498	0.0934344	0.798465	0.306096	0.166007	0.248163	0.455481	0.815743	2.26391	1.5174	1.8387	0.753632	2.27818	0.392821	0.31444	1.35354
ENSG00000157851	DPYSL5	0.067748	0.299745	0.0949406	0.0372092	0.0469449	4.74367	0.0692482	0.0575273	0.876357	0.263657	0.0629648	0.0437985	0.0344995	0.0263344	0.0521474	0.126612	0.0727343	0.372035	0.0321095	3.92306	0.284043	0.0461795	0.051664	0.435688	0.0349025	0.283292	3.22894	0.0592638	0.0637194	0.175803
ENSG00000230286	AC013472.4	0.00870636	0.0132249	0	0.0041573	0.00438367	1.04893	0.0132583	0	0.0311757	0.00755683	0	0.00202873	0.197579	0.00273817	0.0428111	0.00618299	0.00813696	0.0244591	0.00492593	0.470427	0.00840173	0.00496244	0.00602554	0.0257051	0.0767399	0.00658331	1.33998	0.00825819	0.0147101	0.00185867
ENSG00000084764	MAPRE3	5.07385	4.41667	5.13309	2.59691	4.82157	5.55174	5.15547	5.4156	4.94503	4.72643	5.37802	4.58775	4.65676	4.4139	4.88281	5.62789	5.29293	5.64293	3.18417	5.67243	5.36835	4.56674	5.0173	3.78044	4.52149	4.66168	5.63247	5.47632	5.5513	4.97053
ENSG00000205500	AC013472.3	0.0650132	0.0313685	0.0646697	0.0320689	0.0451293	0.0795045	0.0749686	0.0615904	0.0563694	0.043438	0.0945493	0.0247743	0.0538567	0.039933	0.0735596	0.0835846	0.0873641	0.169661	0.0303972	0.158658	0.0800721	0.0733815	0.121877	0.0480993	0.0614483	0.0456679	2.4085	0.100248	0.0919841	0.0673018
ENSG00000119777	TMEM214	5.66607	5.64348	5.67243	4.73892	5.67145	4.4952	5.67126	5.67223	5.66161	5.64293	5.67243	4.86775	5.21492	5.37471	5.6714	4.82719	5.67243	5.67243	5.63678	5.66774	5.67243	5.66147	5.67034	5.66201	5.67243	5.63031	5.66905	5.67131	5.67243	5.66899
ENSG00000084693	AGBL5	3.58854	4.0718	4.56834	2.3862	4.01063	3.07404	3.84913	4.37277	4.11239	4.10114	4.43778	2.22186	3.83246	2.06705	3.66376	2.27683	4.05614	4.51395	2.74984	4.2073	4.3378	4.03345	3.99298	3.44711	3.45295	3.66594	5.67049	4.65092	4.53464	3.84023
ENSG00000229122	AGBL5-IT1	0.72066	1.00702	1.4629	0.504006	1.24597	1.58828	0.793001	1.46724	1.58833	1.45161	1.69035	0.539795	0.911236	0.662834	1.10154	0.336788	1.1792	1.4891	0.598645	2.32929	1.7852	0.997545	0.941023	1.44681	1.53561	0.997161	1.47062	1.58098	1.52986	1.2318
ENSG00000272148	RP11-195B17.1	0.982973	1.19677	1.82761	0.72699	1.63456	1.79449	1.14897	1.78668	1.86391	1.70846	1.85274	0.674738	1.08362	0.753973	1.39249	0.57373	1.58458	1.92037	0.839924	2.50612	1.96848	1.29204	1.28341	1.77301	1.86252	1.34669	1.7702	1.90662	1.91636	1.37815
ENSG00000228474	OST4	5.67243	5.67243	5.67243	5.67243	5.67243	5.63298	5.67243	5.67243	5.67243	5.67243	5.67243	5.57814	5.67243	5.61373	5.67243	5.67102	5.67243	5.67243	5.66196	5.67243	5.67243	5.67243	5.67243	5.67243	5.67243	5.67243	5.67243	5.67243	5.67243	5.67243
ENSG00000138080	EMILIN1	5.50225	5.39416	5.67243	1.13868	5.67155	2.4937	5.50519	5.54803	5.51705	5.21224	5.67243	4.68455	4.69177	4.18924	5.66971	2.87977	5.51399	5.67243	3.28075	4.97828	5.63081	4.3047	4.67925	5.35949	5.65454	5.23338	4.78951	5.33779	5.67243	5.41095
ENSG00000138030	KHK	2.12695	2.78102	2.11833	1.31323	2.55488	3.04359	2.19826	2.71052	2.91553	2.29442	3.33741	1.05427	5.01822	5.66133	2.12397	1.22303	3.27664	2.94526	2.29721	1.8617	1.91394	2.14485	1.87437	4.58705	2.2203	2.22767	3.05574	1.82567	3.52607	2.48315
ENSG00000138028	CGREF1	2.04926	0.854737	0.78286	0.225101	1.98206	4.04857	2.08105	2.01645	0.962053	1.06605	3.76303	1.00124	1.36731	2.26248	0.949689	1.64836	2.1985	3.91258	0.725532	2.03286	1.42736	3.57107	1.74093	1.39285	0.543471	1.78128	2.52994	1.45799	3.47609	1.25809
ENSG00000143994	ABHD1	1.38224	1.36831	0.600611	0.3758	0.75542	1.62899	1.60535	1.06924	0.809414	0.699513	1.25943	1.49003	1.06415	1.84313	0.640381	1.86357	2.02235	1.73661	0.41178	1.82742	1.78331	1.74205	0.509952	0.794101	1.03962	0.664777	5.579	1.44629	1.36147	0.837384
ENSG00000138073	PREB	5.6276	5.60596	5.62761	5.10138	5.60566	4.90919	5.64176	5.65144	5.58665	5.59963	5.6717	5.14119	5.33369	5.57305	5.63376	5.65279	5.66465	5.66648	5.42487	5.66828	5.66964	5.65094	5.57177	5.62702	5.67243	5.56383	5.67087	5.66264	5.67243	5.64149
ENSG00000186143	C2orf53	0.0383683	0.0465481	0.069317	0.0192677	0.0406954	0.0216505	0.10016	0.0807956	0.0436616	0.0424212	0.0681603	0.0182912	0.0387734	0.0458385	0.0432867	0.0334258	0.0413637	0.0527737	0.0279225	0.0481148	0.140539	0.0420855	0.0441512	0.0639777	0.0397002	0.0497314	5.61751	0.0734181	0.0658913	0.0424121
ENSG00000236099	AC013403.13	0.0117303	0.00694126	0	0.00554872	0.0113947	0.00621403	0.0140971	0.0133679	0.00574371	0.006908	0.0841898	0.00426753	0.00103847	0.0278283	0.0153307	0.00584415	0.0144078	0.0381525	0.00180681	0.00772112	0.00669151	0.00418673	0.00936646	0.0116304	0.0190304	0.00520555	0.0474345	0.01167	0.0746362	0.00928301
ENSG00000138074	SLC5A6	4.96396	4.00709	4.55116	2.95296	4.10054	4.12727	5.25799	4.89586	4.24948	4.15943	5.03128	2.92301	3.52616	5.14634	4.30866	3.89509	4.73269	4.90149	3.28867	4.49663	4.78784	4.41262	4.36135	4.66963	4.56512	4.03066	5.67081	4.58248	5.25167	4.54696
ENSG00000138085	ATRAID	5.67238	5.66603	5.67243	5.38544	5.67243	5.26231	5.67243	5.67243	5.67201	5.67157	5.67243	5.54477	5.63925	5.15808	5.67243	5.6683	5.67243	5.67243	5.59814	5.67142	5.67216	5.67243	5.67243	5.67243	5.67243	5.67108	5.67243	5.67243	5.67243	5.67243
ENSG00000084774	CAD	3.88758	3.4488	4.23072	2.76833	3.90986	2.97241	4.07767	4.80979	3.92585	3.9273	4.81754	2.28109	3.08696	3.18259	3.97497	2.32507	4.79318	4.97633	3.14998	4.56087	4.21417	3.70643	4.42862	4.06714	4.36477	3.4332	4.9082	4.63809	5.1102	4.35222
ENSG00000115194	SLC30A3	0.275603	1.7219	0.184799	0.0788786	1.74461	1.75805	0.196746	0.552529	0.242293	0.17851	0.747644	2.22666	0.126285	0.196652	0.452418	0.124953	0.154901	0.577554	0.0495362	0.560474	0.576836	0.140691	0.156954	0.211467	0.275371	0.115392	5.63709	0.533823	0.873843	0.42911
ENSG00000163793	DNAJC5G	0.253294	1.0252	0.147302	0.0147746	0.475669	0.458454	0.161532	0.626207	0.260724	0.176758	0.819244	1.00314	0.0344063	0.0184343	0.0906399	0.0552957	0.119751	0.51597	0.019416	0.126364	0.558557	0.0838292	0.0663702	0.198506	0.0453703	0.0725784	5.38292	0.484699	1.10334	0.467853
ENSG00000138100	TRIM54	0.590904	3.51572	0.342805	0.327585	1.33683	1.04398	0.497583	1.0637	0.577991	0.435201	1.21004	5.48871	1.31371	0.176525	0.418797	5.67243	0.8148	0.883778	0.4447	0.375547	1.27318	1.7286	0.322772	0.860183	1.24064	0.229059	5.60258	1.05582	1.56976	0.825198
ENSG00000115207	GTF3C2	4.7035	4.73548	5.0549	3.80862	4.90841	3.68537	4.93281	5.22286	4.76005	4.95115	5.21518	3.2621	4.11434	3.55478	5.00804	4.07375	5.30397	5.2267	3.91557	5.01533	5.12855	5.0446	5.3664	5.04574	5.29141	4.59523	5.30054	5.55178	5.296	5.20962
ENSG00000234072	AC074117.10	2.48753	2.73559	3.16451	1.52952	2.57214	1.77664	2.80054	3.44657	2.79327	2.62614	3.28301	1.41407	2.77155	2.55341	3.13884	1.5462	3.17758	3.27567	2.18115	3.47173	3.69884	2.53882	2.6084	3.10666	3.38692	2.58739	2.95813	3.73874	3.35148	3.1915
ENSG00000115211	EIF2B4	5.35309	5.26875	5.54119	3.83669	5.57154	4.53331	5.45535	5.63713	5.40872	5.54469	5.60463	4.3262	4.49815	4.28138	5.45383	5.11984	5.67081	5.62104	4.74783	5.59545	5.64979	5.34579	5.57217	5.18407	5.35184	5.15589	5.6702	5.62568	5.65406	5.58713
ENSG00000115234	SNX17	5.67071	5.66732	5.67243	5.47516	5.67228	5.40127	5.67201	5.67243	5.66532	5.67085	5.67243	5.25995	5.47524	5.44042	5.67101	5.18033	5.67243	5.67243	5.20161	5.67243	5.67243	5.66777	5.67241	5.67002	5.67243	5.62564	5.67013	5.67184	5.67243	5.67058
ENSG00000163795	ZNF513	4.65184	4.88005	5.13633	3.74704	4.91919	4.15393	4.85276	5.06391	4.91941	4.97159	5.15743	3.24913	4.65424	4.53862	5.10693	3.14828	4.9877	4.74753	3.70104	5.57656	5.38519	4.7707	4.75183	5.12369	5.36548	4.85992	5.66105	5.48667	5.17612	4.97882
ENSG00000115241	PPM1G	5.66971	5.63269	5.67243	5.30524	5.6714	5.15316	5.67133	5.66321	5.6652	5.65457	5.67243	4.9056	5.12163	4.95168	5.67007	5.6115	5.67243	5.66602	5.21065	5.67122	5.64521	5.65306	5.67085	5.65978	5.6718	5.60045	5.67243	5.67179	5.67243	5.67201
ENSG00000115216	NRBP1	5.6662	5.5521	5.67243	5.44858	5.67184	4.88079	5.67016	5.67243	5.6322	5.66785	5.67243	4.84145	5.06061	4.8177	5.67126	5.60786	5.67243	5.67243	4.79826	5.67106	5.66175	5.62579	5.67238	5.65852	5.66937	5.40357	5.67243	5.66998	5.67243	5.67243
ENSG00000157992	KRTCAP3	1.80165	2.13538	3.23714	1.15269	1.49855	1.39953	3.42296	3.18974	3.12946	2.6721	3.53835	0.641641	3.05748	2.72537	4.08733	1.08232	2.73759	2.57095	4.70929	4.7274	4.93511	5.43785	3.31188	4.45745	2.63168	4.46706	2.85733	4.6372	2.38661	4.06381
ENSG00000138002	IFT172	3.67739	3.40638	4.03757	1.39715	3.82233	3.64513	3.9184	4.67701	3.97399	3.71624	4.69793	2.95696	3.34123	1.99084	3.8925	2.60189	4.52628	5.32054	2.80528	5.49315	4.32161	3.70672	3.61086	3.60451	4.1314	3.475	5.56563	4.94336	4.66465	4.03534
ENSG00000235267	AC074117.13	0.422598	0.238098	0.492267	0.0804361	0.421693	0.292489	0.64669	0.809982	0.358268	0.315389	0.75662	0.12641	0.247756	0.0873726	0.503304	0.141023	0.879506	1.11428	0.249836	0.918402	0.724801	0.560636	0.501956	0.327737	0.521809	0.315339	0.901512	0.850415	0.771488	0.65055
ENSG00000200003	RNU6-986P	0.0279718	0.0141822	0.0528235	0.00543896	0.0268112	0.026278	0.0566749	0	0.0220825	0.0287001	0.136941	0.0176848	0.00769545	0.00449313	0.0578908	0.00627027	0.0799129	0.179587	0.0092469	0.0621062	0.0344621	0.0137833	0.0287663	0.0323925	0.0219476	0.026844	0.0545854	0.053882	0.0653508	0.0745585
ENSG00000115226	FNDC4	5.3266	5.6723	3.54973	0.372925	4.42394	5.3349	5.02951	4.19944	3.17553	4.03935	3.30761	2.51157	2.96169	5.55037	3.34999	2.10152	3.99314	5.59321	2.92929	4.43806	4.55828	3.86453	3.54136	2.60022	3.3698	3.11224	5.52664	3.86854	3.65832	4.08004
ENSG00000084734	GCKR	1.10838	3.39235	0.606688	0.22611	1.10541	0.721366	1.03822	0.888468	0.35245	0.861696	0.602019	0.304595	0.510871	5.65494	0.568403	0.209126	0.517088	3.78865	1.05761	0.907337	1.0474	0.601235	0.362216	0.45259	1.79987	2.30666	3.07607	0.467884	0.587669	0.884331
ENSG00000243943	ZNF512	4.63016	4.31307	5.44994	3.406	5.44953	4.28622	4.89312	5.5412	4.97655	4.75596	5.58033	3.49399	4.05004	2.86201	5.1311	2.95759	5.59929	5.6549	3.17054	5.40235	5.40331	4.53869	4.30108	4.8748	5.32622	4.37045	5.21088	5.55859	5.6502	5.10103
ENSG00000176714	CCDC121	2.27039	1.62099	2.25785	0.688945	2.2767	2.01543	2.38792	2.40211	2.08095	1.95239	2.76222	1.43825	1.49966	1.09664	1.76315	1.27387	2.72067	2.63525	1.2743	2.20364	2.05209	1.96788	1.69891	1.77713	2.03011	1.94328	4.87312	2.64956	2.64935	2.04066
ENSG00000198522	GPN1	5.11154	4.78803	5.09764	4.03326	5.08979	4.15493	5.14624	5.17152	4.84845	4.87045	5.09594	3.68775	4.30145	3.4541	4.97265	4.48545	5.24376	5.13752	3.8571	4.796	4.84653	4.88453	5.29529	4.85428	5.05551	4.62631	5.50955	5.11881	5.26992	5.1015
ENSG00000206731	SNORA36	0.136569	0.121622	0.0254125	0.049996	0.089325	0.0888361	0.169403	0.14191	0.105901	0.104507	0	0.0382209	0.0621516	0.0661341	0.157518	0.0292035	0.224009	0.186135	0.0679454	0.147345	0.122364	0.15951	0.126345	0.176595	0.152453	0.105425	0.157893	0.198289	0.179584	0.181741
ENSG00000163798	SLC4A1AP	4.54619	4.44895	4.5621	3.77095	4.764	4.47212	4.58107	4.71672	4.27371	4.38909	4.68661	3.60707	3.72304	3.17924	4.54805	4.56819	5.01482	4.78911	3.25091	4.68775	4.25378	4.37316	4.87777	4.36352	4.56493	4.06533	5.64009	4.73016	4.80113	4.64547
ENSG00000205334	AC074091.13	0.125661	0.362844	0.0984112	0.0161895	0.261443	0.25958	0.0808092	0.379369	0.0843862	0.112181	0.365913	1.47209	0.198254	0.00915535	0.143894	0.214191	0.368172	0.637903	0.0199863	0.552146	0.213232	0.0524383	0.142213	0.0419907	0.199642	0.0478286	0.629058	0.0613748	0.795902	0.160801
ENSG00000243147	MRPL33	5.65565	5.67243	5.67243	4.45813	5.67231	5.17529	5.65756	5.62798	5.5705	5.54106	5.67243	5.48495	5.56595	4.66034	5.67027	5.67173	5.67159	5.67125	4.78959	5.67055	5.65628	5.56662	5.37807	5.44437	5.63663	5.56472	5.67243	5.66509	5.67243	5.59913
ENSG00000171174	RBKS	2.20047	4.20597	1.68978	1.09932	2.07491	1.73886	1.98305	2.09471	1.83778	1.54606	2.62256	1.53508	3.2517	3.19493	2.13832	1.75089	2.0406	3.04907	1.19416	3.68365	1.89428	1.55167	1.37904	2.55713	1.54144	1.31871	3.30952	2.69401	2.02413	1.87085
ENSG00000158019	BRE	5.09736	5.65724	5.386	4.68511	5.50119	4.19696	5.0934	5.524	4.85761	4.95544	5.30307	4.64565	5.05156	3.7694	5.10742	5.12491	5.2982	5.48703	3.4101	5.29803	5.10483	4.39552	4.9863	4.68618	5.13638	4.50586	5.28045	5.04343	5.56163	5.11198
ENSG00000270846	RP11-674I16.1	0.0556048	0.0639028	0.0483689	0.0372039	0.0458173	0.0142202	0.0658663	0.0263189	0.0351773	0.0341798	0.0626836	0.020398	0.0262166	0.018589	0.0507503	0.0151458	0.0545428	0.0870916	0.0213252	0.0354207	0.0296879	0.0280775	0.0479258	0.0487088	0.0397527	0.0290554	0.0744154	0.0392356	0.0637136	0.0402999
ENSG00000223522	AC093690.1	0.564153	1.80466	0.563399	0.758952	0.600905	0.451541	0.676757	1.01475	0.470802	0.449503	0.737398	0.284249	0.444688	0.274656	0.739218	0.28046	0.912094	1.04351	0.255034	0.872456	0.737635	0.471324	0.531307	0.579777	0.96156	0.37944	0.93026	0.758473	0.954879	0.717343
ENSG00000229951	AC104695.3	0.256971	1.10437	1.05701	0.178895	0.456806	0.0478929	0.271043	0.471779	0.808937	0.671724	0.675285	0.119545	0.224322	0.0357147	0.534381	0.522958	0.316602	0.437081	0.597725	0.315324	0.65353	0.587836	0.510496	0.398764	0.105629	0.706483	0.204578	0.173554	0.509509	0.795721
ENSG00000075426	FOSL2	5.66562	5.67215	5.67176	4.88941	5.66827	3.56033	5.6614	5.67243	5.59457	5.61477	5.59179	4.80513	5.17861	3.66287	5.66531	5.27103	5.6723	5.67243	3.9929	5.29305	5.56814	5.28904	5.67061	5.54256	5.33801	5.59482	3.67584	5.53766	5.67243	5.67243
ENSG00000270640	RP11-373D23.2	3.31063	2.89733	4.22984	2.61659	3.2211	1.72534	2.67117	3.76343	2.15374	2.57342	3.33428	2.56654	3.57014	1.97201	3.60991	2.27008	4.68725	4.30352	0.727603	3.97936	4.50758	2.11178	2.2858	1.4736	2.09892	2.14652	2.46919	2.68993	2.96183	4.70268
ENSG00000270210	RP11-373D23.3	2.3362	1.38369	3.08462	2.61473	4.24048	0.748686	2.00107	2.98473	2.57025	2.76826	2.41616	1.19059	1.43567	0.400461	2.66385	3.5307	3.07345	2.436	0.616184	1.823	2.68297	1.64209	2.0653	1.65191	2.20183	1.99828	0.57003	1.47124	2.84332	3.10049
ENSG00000227938	AC104695.4	0.0206489	0.0346362	0.0627897	0.0385376	0.0777049	0.00298318	0.0152621	0.0506159	0.0275169	0.0234608	0.0130388	0.00671036	0.0123178	0.00324415	0.0457298	0.162369	0.0151592	0.0154155	0.00208072	0.00546647	0.0382025	0.0109184	0.0818835	0.00847554	0.0148106	0.0132489	1.75418	0.0093464	0.0317006	0.049671
ENSG00000163803	PLB1	1.49684	2.23305	1.69279	3.24384	1.90708	1.02344	1.24953	1.98038	1.10964	1.41191	1.79639	0.647024	0.550237	0.304457	1.99941	1.09402	1.29629	1.33778	0.303836	1.74258	2.11437	1.47764	1.67727	3.50039	2.79048	0.852572	2.80774	1.55444	1.94119	1.57692
ENSG00000242915	SNRPGP7	0.00246757	0.00119023	0	0.00157352	0.00229563	0.00102198	0.00189383	0	0.00341035	0.00163397	0	0.000247103	0	0.00145909	0	0.00370678	0.0058227	0.0034758	0.00102839	0.00190156	0.00144029	0	0.00242931	0.00787176	0.00313307	0	0.0344625	0.00134631	0	0
ENSG00000264994	SNORD92	0.0250404	0.0140169	0.0462136	0.00812993	0.0146409	0.00716704	0.0305383	0.027909	0.0169408	0.0234442	0	0.00913896	0.00955561	0.0446585	0.0324973	0.00588141	0.027796	0.0111689	0.0164757	0.0437957	0.0208174	0.0220377	0.0259902	0.0169326	0.0182038	0.0162351	0.0380334	0.0302472	0.0184364	0.062109
ENSG00000265145	SNORD53	0.0113147	0.0012919	0	0.00426891	0.00652043	0.00178238	0.0221567	0	0.00589123	0.00145544	0	0.00205261	0	0	0.0178391	0.00567475	0.0176421	0.0182838	0.00221118	0.010969	0.0061515	0.0178556	0.0288373	0.0108602	0	0.00741917	0.00188431	0.00950527	0.00895267	0.0127187
ENSG00000222224	Y_RNA	0.111491	0.031206	0.0375883	0.051919	0.0997078	0.00611598	0.125905	0.087471	0.0290506	0.037397	0.257312	0.018246	0.014606	0.0251248	0.122069	0.0209021	0.145589	0.0827768	0.0330712	0.0292643	0.0579082	0.0813778	0.214214	0.0851795	0.0306949	0.0452052	0.0176818	0.0790382	0.0692558	0.102407
ENSG00000265706	SNORD53_SNORD92	0.0398801	0.0207254	0.0205611	0.0121514	0.0394676	0.0066476	0.0594599	0.127405	0.0179714	0.0201371	0.234099	0.00940945	0.00537065	0.018146	0.0381606	0.0198841	0.0650142	0.0238899	0.0127726	0.0104762	0.0275674	0.0422902	0.0765139	0.0261307	0.0131451	0.010728	0.0173329	0.0372026	0.0306582	0.0734858
ENSG00000157152	SYN2	3.95556	0.950954	0.968174	0.747672	0.963914	4.78919	3.96414	2.25569	1.93817	1.25688	1.73766	0.910589	1.14148	0.0659219	1.77804	1.16645	1.82335	2.26434	0.445485	2.86215	1.12254	2.09368	1.86205	1.57762	1.2424	1.75638	3.52053	0.874082	2.49724	1.79457
ENSG00000157150	TIMP4	5.65442	3.32933	4.03978	0.918846	5.24611	3.2128	5.40329	3.9779	4.00668	3.70221	3.73631	4.07494	1.51784	0.741782	3.18946	3.53588	4.87635	2.77342	1.71738	4.5125	3.23405	3.46113	3.34828	3.70885	2.38223	3.34836	1.33854	4.71528	3.41686	3.63266
ENSG00000233026	AC026166.2	0.154306	0.00752264	0	0.00455222	0.0155902	0.0529831	0.145413	0.0120512	0.00974156	0.00469765	0	0.00744797	0.00313276	0.00263394	0.0151886	0.0185577	0.0237008	0.010351	0.000992549	0.0265316	0.00769436	0.0174366	0.021206	0.012639	0.00584002	0.007429	0.0292173	0.0152966	0.0140409	0.0211649
ENSG00000236062	GSTM5P1	0.0913834	0.0253493	0.0609233	0.00562026	0.0167992	0.186079	0.152744	0.141817	0.0235415	0.0240325	0.0629759	0.010295	0.0229848	0.012776	0.137024	0.0170325	0.0649798	0.103276	0.00845267	0.0757507	0.0369846	0.127672	0.0594245	0.0213412	0.0326405	0.0647124	0.268616	0.0188714	0.14237	0.074689
ENSG00000132170	PPARG	5.64836	1.97459	4.26131	1.37552	2.72214	1.36312	5.30275	3.40423	3.61386	2.44473	3.13615	2.57492	3.24303	2.21027	4.35001	1.72242	3.94697	4.21864	1.00282	0.658545	2.77032	2.62609	3.16515	3.30284	3.56431	3.52595	2.99938	4.26394	3.50655	3.4198
ENSG00000225026	AC091492.2	0.684922	0.070942	0.795619	0.0758655	0.168284	0.0853989	0.551378	0.18587	0.209666	0.119832	0.0322301	0.11006	0.144607	0.0798811	0.632191	0.0886156	0.242597	0.305038	0.0360508	0.0807505	0.214126	0.121366	0.139168	0.138358	0.149259	0.235075	0.145577	0.261202	0.19471	0.279338
ENSG00000154743	TSEN2	2.89933	2.52348	3.22685	1.12055	2.63048	2.32606	3.0801	3.27762	2.95904	2.69119	3.34608	1.87754	2.00748	1.7267	2.55615	2.25847	3.63269	3.53202	2.2407	3.01789	2.93219	2.47157	2.9103	2.60649	2.51535	2.65542	3.02999	3.15936	3.48089	3.02315
ENSG00000200114	RNA5SP123	0.235237	0.133796	0.106115	0.0651778	0.113776	0.0783235	0.295036	0.225402	0.151709	0.143628	0.167062	0.0660958	0.12249	0.0604527	0.164302	0.0583847	0.525171	0.394491	0.131326	0.229121	0.189268	0.190386	0.266824	0.111762	0.105244	0.121572	0.148067	0.276253	0.282942	0.300158
ENSG00000251774	RNU6-377P	0.148653	0.0825594	0.13852	0.0272095	0.086021	0.0525336	0.182459	0.135795	0.0933143	0.0893783	0.250833	0.042269	0.0913919	0.0416964	0.123553	0.0292722	0.315059	0.198919	0.120885	0.155957	0.137688	0.128648	0.148509	0.0831265	0.0761388	0.105983	0.125135	0.151124	0.197876	0.189205
ENSG00000075975	MKRN2	4.86704	4.16671	5.00744	3.67744	5.29431	4.51105	4.80589	5.19777	4.72212	4.9075	5.10673	4.19304	3.79983	3.51514	4.85742	4.6612	5.45497	5.42097	3.8149	4.77063	4.68566	4.45862	4.97711	4.47838	4.37134	4.31564	5.67096	5.17128	5.38794	4.98015
ENSG00000249673	NOP14-AS1	2.62549	2.31817	2.88327	1.90501	2.94695	2.49527	2.77982	3.15828	2.43988	2.54953	3.14918	1.38518	2.02217	1.43294	2.79125	1.3629	3.30326	3.30143	1.67654	3.48133	3.00373	2.42261	2.80138	2.38655	2.43251	2.41536	3.12176	3.39586	3.27175	2.90469
ENSG00000125388	GRK4	1.91435	1.95907	1.91032	0.56383	2.11873	2.52456	1.93498	2.38531	1.72822	1.65676	2.01361	1.6704	1.31351	0.942242	1.87712	1.47876	2.99678	2.46983	1.6242	3.03147	1.79406	1.45869	1.79103	1.29831	1.22429	1.73913	5.47658	2.42265	2.14164	1.89368
ENSG00000197386	HTT	4.10327	3.95917	4.15249	3.33248	4.14015	3.99301	4.16276	4.188	3.96501	4.22643	4.25537	2.66493	3.35534	2.99077	4.72452	3.7915	4.84708	4.2779	4.11305	4.43107	4.09031	3.78967	4.56061	4.27756	4.5781	3.84815	4.61451	4.63303	4.40216	4.15006
ENSG00000188981	MSANTD1	0.28207	0.173473	0.424814	0.208	0.422479	0.941496	0.385035	0.54689	0.362037	0.411749	0.428771	0.129324	0.287197	0.209379	0.542702	0.334466	0.597611	0.510237	0.377054	0.92294	0.583854	0.30487	0.248677	0.405092	0.65554	0.522101	2.12726	0.961831	0.432865	0.513876
ENSG00000159788	RGS12	3.43223	2.91284	3.9765	1.06693	3.24611	3.85244	3.70131	4.54265	3.22054	4.17828	3.97578	2.00893	3.22102	3.29285	4.12668	2.84565	4.14905	4.28244	1.75629	4.21476	4.57341	3.55491	4.23503	3.08386	3.10473	2.85781	4.1829	3.79234	4.08757	4.89497
ENSG00000002549	LAP3	5.66236	5.3384	5.4315	4.36948	5.49045	4.43011	5.64851	5.18195	5.22967	5.14186	5.42709	4.52487	5.25271	5.1403	5.66783	5.05045	5.61062	4.89609	3.60052	4.76494	4.94604	5.24873	5.29956	5.36665	5.60724	4.95978	5.61629	5.53947	5.3706	5.07594
ENSG00000163257	DCAF16	4.17195	3.63183	4.47076	2.54598	4.35778	3.44943	4.38022	5.04258	4.24902	4.01291	4.94165	2.8684	3.29055	2.17485	4.41467	2.93826	4.9237	5.40658	3.18823	4.83575	4.53525	4.26913	4.61586	4.26415	4.13997	3.76416	4.53722	4.58638	5.18278	4.54619
ENSG00000109805	NCAPG	0.747805	0.72853	0.614164	1.79394	0.477307	0.256962	0.610467	0.663131	1.05217	1.39303	0.407737	0.271115	0.380331	0.430785	1.28856	0.283693	0.825006	0.454443	0.248233	0.282997	0.533969	1.03301	2.35519	1.97014	2.37679	1.03206	4.49356	0.545269	0.420623	1.72025
ENSG00000163633	C4orf36	1.49559	0.965814	1.62972	0.471649	1.33149	0.935853	1.72922	2.23412	1.25674	1.39224	1.48443	0.864652	1.11217	0.448834	1.65206	0.990897	1.65077	1.65236	0.678741	1.37342	1.86104	1.46344	1.79969	0.968522	0.903215	0.944186	3.14819	1.9672	1.80976	1.87096
ENSG00000251411	RP11-397E7.4	1.09863	0.800149	1.27095	0.499438	1.00886	0.280212	0.963954	1.2915	1.13148	1.09238	1.1474	0.710519	0.950638	0.64761	1.34761	0.722909	0.933714	0.615798	0.404501	0.875834	1.36018	0.85832	1.01022	0.889654	1.32917	0.719336	0.618993	1.41397	1.36029	1.04427
ENSG00000172493	AFF1	5.44822	4.613	5.17776	3.62988	5.33674	2.70254	5.31646	5.45143	5.19206	4.98961	5.50024	3.89222	4.67563	3.47033	5.36658	5.26219	5.55996	5.56766	3.90265	4.69024	4.89107	4.78402	5.08691	4.8962	4.67867	4.44362	3.57431	5.66443	5.61612	5.25271
ENSG00000235043	TECRP1	1.39102	1.62654	1.06308	0.787246	1.10085	1.58754	1.52594	1.61252	1.0683	1.52313	1.32626	0.806085	1.17423	1.02204	1.38369	1.46868	1.59244	1.42099	0.61905	1.40486	1.6034	1.90445	2.008	1.21175	1.22339	1.03193	2.34029	1.74022	1.33948	2.05362
ENSG00000248180	GAPDHP60	0.259308	0.224178	0.252525	0.533227	0.371372	0.266636	0.212379	0.20631	0.234134	0.28625	0.23741	0.308692	0.204822	0.161647	0.309454	0.876338	0.326108	0.251483	0.0764792	0.246054	0.24803	0.276347	0.359221	0.208397	0.225133	0.15563	0.281577	0.355418	0.254834	0.325322
ENSG00000170509	HSD17B13	2.8691	0.636427	1.62599	0.930451	0.977025	0.910725	2.95376	2.38765	1.14314	0.872695	1.75802	0.368763	0.432258	5.05334	1.86338	0.357573	1.72629	1.15745	1.02771	0.679162	2.38441	0.474173	1.66542	1.12386	1.19246	0.568669	0.690713	0.649792	2.74005	3.48444
ENSG00000249697	RP11-155L15.1	0.00865063	0.00981765	0.00202068	0.00511719	0.00405291	0.00180453	0.0118102	0.0137955	0.0116224	0.00323127	0.0596302	0.00366745	0.0378113	0.00485924	0.0141927	0.00113176	0.00612039	0.0214772	0.00920135	0.00444047	0.00570646	0.00368848	0.0250407	0.0325674	0.0118518	0.00318352	0.215384	0.0615172	0.00637859	0.0105896
ENSG00000226221	AC022431.1	2.92521	2.19999	2.62684	1.39499	2.77709	1.67402	3.0369	3.09142	2.56076	2.53764	2.90374	1.62902	1.98965	1.28962	2.70743	2.09874	2.85741	3.90598	2.13993	2.06015	2.71664	2.55872	3.04276	2.42949	2.53655	2.30496	1.51348	2.88769	3.00716	2.95287
ENSG00000225940	AC022431.2	0.196032	0.0423527	0.144612	1.22994	0.171881	0.188662	0.363931	0.202825	0.140456	0.156302	0.487831	0.0386911	1.28508	0.0445731	0.379804	0.0184245	0.286437	0.245174	0.0972272	0.230239	0.140123	0.258235	0.357212	0.823222	0.938342	0.0834161	0.33227	1.412	0.110925	0.299141
ENSG00000228650	AC008940.1	0.0390353	0.0150222	0.0434148	0.0491977	0.0212014	0.0277311	0.106432	0.04376	0.0293542	0.0322845	0.0709103	0.0143538	0.0706832	0.00801148	0.0858764	0.00962445	0.0913734	0.143312	0.0193181	0.0606868	0.0639928	0.100497	0.0605618	0.122602	0.187517	0.022573	0.0546248	1.034	0.0504913	0.0607061
ENSG00000237705	AC008937.2	0.0445576	0.0172763	0.0244999	0.0573479	0.0267108	0.0170915	0.170969	0.0547269	0.0291305	0.043087	0.0387177	0.0144719	0.0312631	0.00916479	0.0941318	0.00982534	0.0871744	0.0766945	0.0285598	0.0256076	0.0534458	0.101693	0.207451	0.0996142	0.101455	0.0304262	1.26008	0.153939	0.0572713	0.123481
ENSG00000169570	DTWD2	1.51253	1.92938	1.62411	0.788287	1.97607	1.60954	1.76684	1.74046	1.39743	1.71837	1.54173	2.03542	1.71625	1.56993	1.49209	2.44058	1.77424	1.44813	1.36753	1.39836	1.75079	1.98444	1.56871	1.49566	1.423	1.30247	2.16889	2.36462	1.832	1.82462
ENSG00000223179	RNU6-373P	0.00127305	0.00417132	0	0.000742942	0.00184895	0.000937652	0.00490737	0	0.00194385	0.00188821	0	0	0.00479492	0.00187353	0.00314547	0.000714565	0.00948826	0.0175429	0.00189716	0.00371454	0.00408585	0	0.00145883	0.00415819	0	0	0.0329988	0.00729668	0.00478975	0.00726274
ENSG00000250678	CTB-161M19.1	0.0745123	0.166898	0.128842	0.0297942	0.0930159	0.239542	0.136162	0.22733	0.149061	0.110343	0.368263	0.0432498	0.117355	0.0691715	0.134434	0.0539082	0.413217	0.42524	0.0900374	0.441317	0.303204	0.154124	0.103535	0.135289	0.188783	0.0805643	0.60343	0.506823	0.324337	0.11835
ENSG00000250928	CTB-161M19.2	0.0424368	0.108321	0.0857851	0.0195539	0.0566279	0.119947	0.0735098	0.231886	0.0831784	0.0615072	0.201555	0.0215023	0.0768046	0.0320184	0.0746031	0.0386578	0.276155	0.251058	0.0764009	0.267549	0.172399	0.0959275	0.0702	0.0775708	0.0809275	0.0565447	0.488215	0.294739	0.17746	0.0856188
ENSG00000172869	DMXL1	3.29469	2.86635	3.22704	1.84819	3.78937	2.59739	3.4051	3.57345	3.08737	3.20588	3.44298	1.96398	2.56991	2.09318	3.28093	2.24128	4.01943	3.66202	2.56648	3.10184	4.2834	3.25651	3.45482	3.18285	2.99926	2.977	3.30832	3.7954	3.72823	3.5112
ENSG00000145779	TNFAIP8	3.30579	0.796493	2.4626	3.49121	3.24301	0.37786	2.75775	2.87165	1.95383	2.58754	1.99398	0.892186	1.69144	0.997663	3.19353	0.390552	2.01813	1.0325	1.72509	0.748448	2.7506	2.21783	2.95418	3.33897	4.31742	2.45224	1.03831	2.83942	2.61652	3.10315
ENSG00000133835	HSD17B4	5.6652	5.65649	5.65755	4.38656	5.6678	5.46762	5.66985	5.67243	5.59472	5.59358	5.67243	5.18015	5.31409	5.65773	5.67058	5.21156	5.67065	5.66704	5.41118	5.6705	5.66598	5.638	5.66397	5.65582	5.64079	5.59384	5.4014	5.67243	5.67243	5.67195
ENSG00000164334	FAM170A	0.145429	0.161035	0.131139	0.0176428	0.177827	0.0716565	0.185012	0.0794415	0.0695241	0.0930478	0.0469588	0.0325113	0.0829406	0.269576	0.141862	0.0489153	0.113897	0.0427812	0.0658295	0.0940955	0.215832	0.147521	0.0804942	0.107144	0.15736	0.0824051	5.01117	0.253012	0.0968051	0.115686
ENSG00000254350	RP11-542A14.1	0.174528	0.048573	0.132579	0.0106837	0.0319957	0.0104951	0.129234	0.0581498	0.0872997	0.11508	0.115333	0.0495312	0.00448094	0.0080548	0.0216781	0.0130858	0.057807	0.146944	0.00339844	0.0719796	0.0426596	0.0773155	0.0762892	0.0606697	0.0151969	0.0554767	0.0785378	0.0516107	0.0851102	0.0839894
ENSG00000235733	RP3-522P13.3	0.146214	0.0610788	0.0815599	0.0247888	0.0841876	0.0241227	0.0935849	0.08693	0.0573933	0.0462174	0.0348107	0.0238638	0.0282819	0.0140494	0.101718	0.0124316	0.109281	0.0261133	0.0100242	0.0351766	0.0408195	0.0426848	0.0196705	0.0746012	0.100671	0.0394948	2.23895	0.0487171	0.0280839	0.0366981
ENSG00000271108	KATNBL1P5	0.0144436	0.00480711	0.00939221	0.00301894	0.00811562	0.0011836	0.0113819	0	0.00523965	0.00500899	0	0.00335748	0.00236118	0.00194565	0.00814904	0.00115092	0.0161201	0.00540642	0.000968472	0.00529221	0.00613301	0.00804451	0.00252087	0.00763135	0.00848827	0.00283333	0.0350784	0.00320398	0.012739	0.000766296
ENSG00000216718	RP3-522P13.1	0.046018	0.0334289	0.02055	0.0204803	0.0425295	0.0193961	0.0480789	0.0649093	0.038548	0.0361761	0.102804	0.0159175	0.0226804	0.014498	0.0473073	0.0182169	0.0402871	0.103055	0.0337466	0.0592613	0.0558866	0.0393013	0.0355295	0.0417581	0.056252	0.0301788	0.120489	0.063034	0.0567474	0.0564256
ENSG00000213972	RP3-522P13.2	0.0237166	0.0207845	0.0214623	0.00677824	0.0371081	0.0192805	0.0313708	0.0461995	0.0150378	0.0130958	0.0288345	0.00960744	0.0167155	0.0062773	0.0315454	0.0050177	0.0335724	0.0232166	0.015328	0.0410409	0.0289316	0.0296859	0.015683	0.0292119	0.0155954	0.0137455	0.102691	0.0501201	0.0148911	0.0185328
ENSG00000079691	LRRC16A	3.31528	2.80622	3.30936	0.875651	4.4546	3.03689	3.04926	3.39146	2.42445	2.76366	3.42616	1.824	2.74847	1.11662	3.99319	0.564263	3.45725	3.51762	1.79618	2.29082	2.70902	3.42683	3.3223	3.78152	2.35227	2.85604	4.50471	3.28573	3.0238	3.38632
ENSG00000079689	SCGN	2.06105	1.44598	0.198391	0.0478985	0.783587	1.87975	1.47416	0.206537	4.2221	0.9267	0.302836	2.17775	1.12327	1.07617	0.209979	0.0471045	0.253599	0.565322	4.74813	5.13571	1.34836	0.367289	0.140365	3.38895	0.142158	2.48957	1.28422	1.48023	0.113283	0.222392
ENSG00000124568	SLC17A1	0.0368034	0.359756	0.0187979	0.0334695	0.0486825	0.0147874	0.0367627	0.021384	0.0640995	0.0139469	0.0226393	0.0408892	4.67794	3.63263	0.0572092	0.00913608	0.0267568	0.386769	0.11341	0.0972174	0.0523463	0.00928132	0.0117281	0.153864	0.0513376	0.00917495	2.14689	0.0395171	0.0302019	0.0256805
ENSG00000124564	SLC17A3	0.066075	0.716661	0.0571238	0.0653703	0.146891	0.0211052	0.0546216	0.035874	0.0455188	0.0291836	0.184007	0.0781596	4.44933	3.38415	0.16919	0.00938741	0.0418741	0.518282	0.0182489	0.65374	0.131086	0.0223538	0.0162957	0.12281	0.116818	0.03261	0.735542	0.0647242	0.112647	0.0461497
ENSG00000242387	HIST1H2APS2	0.00994499	0.147397	0.0629374	0.0134565	0.00873398	0.00253173	0.00680106	0	0.00869979	0.00293489	0	0.00720723	0.0585388	0.211527	0.0263502	0.000429425	0.011344	0.0432624	0.00628754	0.0109829	0.00772739	0.00745619	0.0043566	0.0276508	0.023097	0.00455395	0.0607539	0.0082719	0.011092	0
ENSG00000112337	SLC17A2	0.0100372	0.00754728	0.0156478	0.049222	0.0150776	0.00261506	0.0104124	0.0186493	0.00566421	0.00710595	0.032757	0.00878614	0.533213	5.01083	0.0136706	0.00686601	0.00530108	0.00787988	0.0416912	0.00711256	0.0084703	0.00483984	0.0196215	0.0088414	0.0257585	0.00662806	0.445007	0.00902033	0.00586533	0.00999691
ENSG00000112343	TRIM38	3.83876	3.31153	3.87394	4.12708	4.2381	0.927994	3.74003	4.21393	3.45019	3.41377	4.31395	1.8717	3.51284	2.2317	4.45819	2.29577	3.8975	3.55318	1.74985	2.34248	3.99981	3.51308	3.59824	4.02501	4.71741	3.0361	2.38483	3.85641	4.22752	4.04931
ENSG00000272462	U91328.19	1.87607	2.15908	2.44257	1.26201	2.95314	1.74455	2.1242	2.3678	2.56156	2.28769	2.65345	1.8399	1.85087	1.28113	1.90927	1.38052	2.59607	2.7743	1.34901	2.48193	2.20515	1.95938	1.60079	2.43409	1.95302	1.95916	1.61471	2.6447	2.98118	1.94572
ENSG00000272810	U91328.22	0.668224	0.954011	1.4884	0.473971	1.68645	0.378619	0.81982	2.11775	1.52239	1.30102	1.89591	0.384511	1.11985	0.450431	1.11514	0.118625	1.60017	2.47333	0.627503	2.09914	1.82786	0.988752	0.540804	1.5668	1.57221	0.872018	0.887963	1.984	2.41007	1.5192
ENSG00000224447	HIST1H1PS2	0.00963053	0.0092019	0.00869963	0.0116136	0.0180178	0.00607955	0.016306	0	0.0160075	0.0136702	0	0.0284625	0.0090467	0.0129457	0.0113428	0.00659374	0.0228344	0.0404165	0.00689873	0.0245138	0.0306317	0.0247757	0.00823453	0.0192451	0.0124591	0.00949487	0.0796942	0.0484565	0.00919589	0.0158528
ENSG00000124610	HIST1H1A	0.022098	0.0182283	0.0895444	0.023396	0.0305022	0.0212841	0.0319195	0.0822629	0.0229577	0.0305435	0.0795198	0.0387537	0.0304641	0.0713306	0.0247566	0.008683	0.0375065	0.182346	0.0165801	0.0668133	0.0451816	0.0181511	0.0300947	0.0307687	0.0368331	0.0185845	0.404589	0.206295	0.0522707	0.0373129
ENSG00000234816	U91328.2	0.0876703	0.0854342	0.0373076	0.139347	0.0447468	0.0526479	0.0782909	0.0535745	0.0685443	0.0427949	0.0980055	0.0311864	0.0358876	0.0481535	0.0963554	0.0542039	0.0598566	0.0934023	0.0164959	0.0565512	0.0656698	0.0255075	0.053829	0.180489	0.141674	0.0480181	2.31947	0.0796308	0.0431319	0.137297
ENSG00000187837	HIST1H1C	5.51254	5.36342	5.31912	5.6208	5.52861	4.09982	5.50366	5.52454	5.22195	5.27611	5.3839	5.38868	5.32109	5.48559	5.61783	5.66199	5.53458	5.53031	4.61398	4.41711	5.61319	5.26449	5.08997	5.41524	5.50533	5.47327	5.43692	5.64154	4.85871	5.53694
ENSG00000010704	HFE	2.58601	3.11749	2.79559	1.08304	2.69535	0.816433	2.65285	2.87469	2.5859	2.37114	2.67805	1.38583	1.74349	2.14733	2.43811	0.73808	2.84176	2.83107	1.68224	1.37891	2.7827	2.63715	2.39899	2.35996	3.13688	2.30256	1.4066	2.86844	2.82517	2.57453
ENSG00000197061	HIST1H4C	0.289818	0.256939	0.293782	0.625101	0.207189	0.309883	0.327942	0.396465	0.328229	0.195288	0.259389	0.0831458	0.247279	0.257568	0.357711	0.0845625	0.293384	0.31945	0.150179	0.445335	0.265339	0.186853	0.282729	0.468359	0.606951	0.26789	0.6955	0.457044	0.230591	0.26623
ENSG00000187475	HIST1H1T	0.0298436	0.0436664	0.0391902	0.247031	0.0452508	0.0745931	0.0256225	0.0204007	0.031629	0.0486387	0.0490655	0.0332211	0.0568061	0.12893	0.155758	0.106615	0.0809784	0.0673165	0.0245866	0.214348	0.203168	0.0316864	0.0346001	0.0225629	0.114591	0.0450433	1.64375	0.123129	0.0640544	0.0651427
ENSG00000217159	LARP1P1	0.0474919	0.0546813	0.119944	0.364603	0.099318	0.229773	0.0556478	0.193897	0.125526	0.127195	0.0855224	0.0337309	0.0663067	0.0483371	0.162354	0.0143601	0.0708455	0.360761	0.0467367	0.2874	0.294685	0.0640302	0.116846	0.215695	0.466943	0.0732554	0.3999	0.136251	0.177559	0.195811
ENSG00000216331	HIST1H1PS1	0.223195	0.484575	0.848176	1.89082	0.501259	0.416644	0.4089	1.14013	0.70217	1.0621	1.01134	0.226638	0.576834	0.392959	1.00522	0.0204432	0.311982	1.12432	0.126352	0.974619	2.35178	0.539168	0.41242	0.686228	1.23009	0.533345	1.21371	0.766395	0.831078	2.0334
ENSG00000197409	HIST1H3D	0.773869	1.16626	1.48345	3.86564	1.0408	0.809576	1.13541	2.15205	1.40525	1.75231	1.84037	0.651181	1.28363	1.48624	2.40835	0.0695457	0.869004	1.77166	0.266188	1.65283	3.15043	1.22097	1.06847	1.51226	2.44237	1.0503	2.36815	1.5916	1.36446	3.03807
ENSG00000196866	HIST1H2AD	0.727197	0.752201	1.00651	3.96423	0.736814	0.484335	1.09707	1.83844	0.973016	1.45395	1.26325	0.574081	1.06489	1.35384	2.39555	0.0655464	0.656272	1.34455	0.231236	1.09497	2.79461	1.11775	1.03239	1.20055	2.067	0.856031	1.93974	1.21132	0.805854	2.8799
ENSG00000217275	RP1-34B20.4	0.206436	0.278856	0.371241	1.43926	0.303569	0.568058	0.437505	0.808463	0.551059	1.00215	0.63414	0.395159	0.313732	0.353603	1.25573	0.0493562	0.286565	0.349961	0.103909	1.00499	2.02948	0.538665	0.514179	0.522702	1.489	0.379258	1.40591	0.500283	0.280497	1.69196
ENSG00000218281	HIST1H2APS3	0.170082	0.0604349	0.105844	0.559036	0.258787	0.0424058	0.343787	0.55591	0.258211	0.158706	0.132338	0.0767322	0.184206	0.0565313	0.406949	0.00967974	0.0753014	0.238286	0.0109658	0.0555279	0.891122	0.286628	0.297816	0.208512	0.282858	0.169066	0.268864	0.272432	0.0820549	1.21779
ENSG00000124575	HIST1H1D	0.8649	0.215415	0.512383	1.87538	0.686111	0.199168	1.21563	1.38452	0.969748	0.492419	0.803524	0.256172	0.521041	0.220245	1.34258	0.070282	0.68901	0.598098	0.0555541	0.28488	1.56215	0.743027	0.879735	1.67122	1.18161	0.498019	0.717445	0.929439	0.448618	2.19464
ENSG00000218690	HIST1H2APS4	0.0239634	0.0696812	0.0226386	0.162632	0.0634808	0.00757511	0.0317424	0.0683835	0.0842935	0.0664176	0.0465555	0.0141945	0.0261288	0.00654882	0.0615188	0.00374879	0.0204576	0.0293495	0.00283856	0.0146459	0.0446464	0.0594115	0.0591976	0.157404	0.18607	0.0440103	0.459443	0.101092	0.0327154	0.0900334
ENSG00000158406	HIST1H4H	1.62591	1.6434	1.96607	2.78101	2.4596	1.67677	1.6975	2.19387	2.02204	2.12536	1.97036	1.59717	1.51818	0.787024	2.62283	3.35959	1.92574	1.87234	0.576683	2.3854	3.4861	1.6268	1.52977	2.22968	2.82052	1.47625	2.26726	2.88985	1.79119	2.13608
ENSG00000220875	HIST1H3PS1	0.093512	0.0751679	0.0673692	0.40956	0.105397	0.0745389	0.0856524	0.0887647	0.0788286	0.0785575	0.0843656	0.0446921	0.0524697	0.0306347	0.131152	0.0532063	0.095693	0.0824605	0.0376994	0.0750367	0.0765537	0.0836902	0.101349	0.0824928	0.105229	0.0634303	0.168113	0.109446	0.0945137	0.112882
ENSG00000186470	BTN3A2	4.34058	4.84352	4.11977	4.85868	3.74609	2.46727	4.27673	4.55426	3.95948	3.59698	4.40635	2.77377	3.61681	3.10495	5.23898	1.88139	4.20261	4.69773	2.57324	4.26921	4.41796	3.83491	4.10727	4.96145	5.63629	3.62019	3.31549	4.48055	5.03075	4.56976
ENSG00000124508	BTN2A2	2.73088	3.37712	2.52447	2.49093	2.93104	1.96634	2.98214	3.20901	2.64333	2.53271	3.35748	1.43548	2.29151	1.38252	3.96641	0.90568	3.21761	3.55206	1.47006	2.66224	3.17238	2.94419	2.78131	3.21426	4.17968	2.06071	2.91991	3.12848	3.64351	2.89667
ENSG00000026950	BTN3A1	4.35086	4.62965	4.2843	4.94346	3.65819	3.03415	4.41114	5.28593	4.20059	3.65742	4.94938	2.68861	3.60121	3.35004	5.35039	1.89124	4.50257	4.98367	3.1293	4.68423	4.81852	4.16047	4.13272	5.12583	5.66709	3.84944	3.16819	4.36798	5.13134	4.70383
ENSG00000111801	BTN3A3	4.3862	4.69158	3.99502	4.20636	3.65066	2.75626	4.26977	5.02833	3.8819	3.58968	4.8921	2.8189	3.43382	2.94066	5.2874	1.71482	4.39509	4.70509	1.97363	4.85795	4.41429	3.4569	3.72117	4.72335	5.65298	3.34832	2.68578	4.54208	5.09955	4.45667
ENSG00000112763	BTN2A1	5.02041	4.79071	5.3178	4.65441	5.51268	3.80444	5.00869	5.45131	4.98794	4.7723	5.51822	3.53191	4.0378	3.02516	5.4065	3.20982	5.25285	5.31673	2.97123	4.84284	5.16408	4.45403	4.58023	5.12518	5.64131	4.27321	4.72869	5.10967	5.61175	5.13262
ENSG00000124557	BTN1A1	0.0663056	0.0596138	0.126254	0.203462	0.0929726	0.125071	0.223962	0.15844	0.0930223	0.0739248	0.191322	0.0365499	0.0457778	0.00888809	0.10656	0.0633165	0.205504	0.214728	0.00839876	0.0417244	0.0958237	0.145571	0.0506025	0.369425	0.687862	0.0587917	0.909105	0.131254	0.202667	0.125233
ENSG00000199289	RNU6-502P	0.00757013	0.00299572	0.0200653	0.0123399	0.00674305	0.00863469	0.00650573	0.0424663	0.00924122	0.0116574	0	0.00354049	0	0	0.00547888	0.00369044	0.0113955	0.0502124	0.00219011	0.00766008	0.0162465	0.0114723	0.00253322	0.0138835	0.0272668	0.00164119	0.173311	0.0168718	0.0120223	0.00872988
ENSG00000228223	HCG11	2.97984	2.00955	3.42542	1.18425	3.29979	2.34882	3.42797	3.95226	3.04152	3.29196	3.92851	2.18588	1.82663	0.456533	3.05081	2.18233	3.66799	4.34864	0.897741	1.97411	3.30334	2.81646	2.58403	3.12438	3.20855	2.32927	3.04756	3.14731	4.33823	3.41351
ENSG00000261353	CTA-14H9.5	2.83183	2.11529	3.528	1.06373	3.20032	3.07528	3.39866	4.09363	3.1564	3.34263	3.86074	2.3087	2.26304	0.582375	3.03238	1.85203	3.77194	4.28417	0.86424	2.45648	3.89903	2.49461	2.26287	3.0799	3.71001	2.27537	2.70981	3.22903	4.20868	3.37967
ENSG00000182952	HMGN4	5.64552	5.41947	5.66707	4.96747	5.66981	4.50608	5.64759	5.66482	5.64435	5.49682	5.67243	4.45172	5.12142	3.29578	5.65444	4.83964	5.67071	5.67241	4.17966	5.35523	5.60866	5.47369	5.54855	5.65242	5.66494	4.86756	5.48911	5.66662	5.67243	5.62919
ENSG00000146109	ABT1	4.15311	3.65125	4.32678	3.88153	4.16466	3.04772	4.27063	4.47152	4.13483	4.25369	4.5151	2.70544	3.09793	3.3716	4.17401	3.11138	4.20987	4.43854	2.94619	3.99993	4.17892	3.9649	4.65218	4.40086	4.8136	3.88085	4.40168	4.19192	4.65971	4.39543
ENSG00000181315	ZNF322	2.1294	1.8061	2.53657	0.861418	2.46056	1.49528	2.23799	2.74075	2.13563	1.96735	2.68809	1.06605	1.38927	0.876963	2.20669	1.23682	2.62046	2.73971	1.05794	2.06862	2.29998	1.94135	1.82139	2.04118	1.94762	1.74451	2.22164	2.47194	2.86194	2.2643
ENSG00000261584	RP11-457M11.5	0.0619846	0.0622089	0.115289	0.0343559	0.0618481	0.0385319	0.171143	0.261393	0.115791	0.0896563	0.220717	0.0255622	0.0798103	0.0545748	0.180731	0.0168015	0.172854	0.26732	0.0462515	0.328774	0.278171	0.132385	0.104011	0.208838	0.296732	0.0672509	0.470732	0.200197	0.270991	0.172508
ENSG00000241549	GUSBP2	0.780606	0.568863	1.1601	0.408667	1.14735	0.336459	1.29116	1.70396	0.822988	0.759429	1.28516	0.355158	0.633123	0.625548	1.11274	0.462176	1.45099	1.9788	0.719361	0.997173	1.33289	1.09842	1.02783	0.983908	0.713282	0.719492	2.07327	1.56962	1.63733	1.40468
ENSG00000224843	LINC00240	0.300888	0.258627	0.725602	0.0370832	0.448378	0.406463	0.622653	0.952734	0.386514	0.419697	1.35465	0.201844	0.582403	0.492457	0.63789	0.334574	0.68831	1.01389	0.395582	0.925615	1.26973	0.442986	0.302923	0.246302	0.385578	0.28767	1.43552	1.23946	0.705202	0.568217
ENSG00000272312	RP11-239L20.6	0.120986	0.169672	0.658995	0.0118807	0.440817	0.183603	0.300411	0.922709	0.368843	0.342171	1.07491	0.116126	0.259048	0.188751	0.291637	0.0463574	0.575103	0.773285	0.175003	0.573549	0.849629	0.234862	0.0894277	0.176071	0.253367	0.192006	1.22898	0.68207	0.709856	0.525264
ENSG00000272468	RP1-86C11.7	0.457074	0.48806	0.721472	1.79267	0.824256	0.501216	0.546167	1.03845	0.870392	0.896893	1.00008	0.447103	0.301407	0.358583	1.31415	0.493645	0.651267	0.548148	0.119116	0.515154	1.99745	0.520239	0.779678	0.767746	1.51299	0.632263	2.87803	0.950582	0.747599	1.29993
ENSG00000124635	HIST1H2BJ	1.11706	0.857518	1.31008	3.70078	1.58632	0.703456	1.13123	2.08021	1.49885	1.61732	1.56416	1.22141	0.815935	1.02172	2.6055	1.58409	1.17512	1.05183	0.222321	0.853282	2.59331	1.40269	1.28499	1.37058	2.97945	1.14018	5.0516	1.61963	1.23126	2.66587
ENSG00000196787	HIST1H2AG	0.358535	0.490745	0.478207	1.15688	0.954508	0.265629	0.392911	0.671875	0.794813	0.719741	0.386925	0.274408	0.228977	0.451638	0.792469	0.18763	0.347138	0.376716	0.104531	0.307715	1.06246	0.335399	0.677447	0.975112	1.33564	0.574835	3.23933	0.713508	0.378589	0.853741
ENSG00000197903	HIST1H2BK	5.30194	4.83275	5.10426	5.63285	5.55281	2.92501	5.27177	5.59458	5.21457	5.18916	5.66476	3.88406	3.74327	5.085	5.64304	2.48865	5.2391	5.35915	4.58776	4.51856	5.61047	5.08306	5.15026	5.43485	5.64978	4.87455	5.61264	5.53856	5.5735	5.55922
ENSG00000265565	MIR3143	0.000777398	0	0	0.00177106	0.00114856	0.00122663	0	0	0.00200337	0.000388512	0	0	0.00943503	0.00257384	0.00412835	0.000914241	0	0.00422794	0.0029996	0	0.00276285	0	0.00160653	0	0	0	0.00360195	0.00434506	0	0
ENSG00000174572	RP11-209A2.1	0.0333591	0.025573	0.0528006	0.0254884	0.039121	0.0103791	0.0503867	0.124477	0.0426594	0.0222096	0.130514	0.0135287	0.0242591	0.0128436	0.041985	0.0199393	0.0392844	0.116353	0.0347012	0.038227	0.0517928	0.0287721	0.0393568	0.0515195	0.0304627	0.0308283	0.314245	0.271156	0.0700715	0.0384739
ENSG00000112812	PRSS16	0.487939	0.939014	1.38407	0.459479	0.441931	0.702936	1.98319	1.52048	1.43314	1.27576	2.10571	0.160671	1.68112	0.197	2.5493	0.0598489	0.231667	2.33978	3.9787	3.22525	2.65568	3.37735	1.98856	2.55929	0.993032	2.64171	2.10022	4.34862	0.757403	2.05463
ENSG00000270935	XXbac-BPGBPG24O18.1	0.00182129	0.0010101	0	0.0023187	0.00182727	0.00410581	0.00363955	0	0.00165927	0.00150422	0.00751235	0.000751272	0.000677205	0.0011509	0.00445963	0.00105733	0.00181779	0.00107373	0.00392926	0.00351229	0.00286506	0.000490206	0.00255775	0.00486309	0.00224382	0.00169463	1.048	0.00284689	0.00217961	0.00163008
ENSG00000158553	POM121L2	0.0132024	0.00984097	0.0240756	0.015581	0.0520688	0.0449827	0.0309729	0.0444833	0.059682	0.0475558	0.0817423	0.00890241	0.0154285	0.0043123	0.0246889	0.00665034	0.0574861	0.0703581	0.0397963	0.08118	0.0560789	0.019535	0.0139227	0.0294522	0.0196108	0.0320521	3.56945	0.0388268	0.0455754	0.03242
ENSG00000220758	VN1R10P	0.00858718	0.00675703	0.0100958	0.00362304	0.0324511	0.037379	0.0129648	0.0308293	0.0256842	0.0235546	0.0324275	0.00460396	0.0138097	0.00298679	0.01052	0.00490672	0.0245132	0.0347414	0.00598677	0.126648	0.0283015	0.0100676	0.00351349	0.0140291	0.0183698	0.0267441	1.24933	0.0247598	0.044497	0.014833
ENSG00000204789	ZNF204P	3.0035	3.41055	3.88275	0.428287	4.17568	4.3882	3.77746	4.59399	3.72855	3.67348	4.63965	2.75783	4.10315	0.942123	4.07514	1.87835	3.96682	4.75906	3.40697	5.54928	4.66608	4.02219	3.07525	3.22916	3.66822	3.8072	4.49717	5.29493	4.22493	4.08816
ENSG00000124613	ZNF391	1.82389	1.71772	2.02038	0.409933	1.861	1.8428	2.0751	2.41929	1.63797	1.55964	2.55454	0.685516	1.3999	0.214486	1.59441	0.36046	2.19713	2.69777	1.27469	2.11973	1.9935	1.80587	1.48228	1.41187	1.70732	1.27953	3.16683	2.41431	2.43041	1.94846
ENSG00000271755	RP1-153G14.4	0.823058	0.589452	0.932313	0.124922	0.919856	1.07271	0.92352	1.21794	0.817768	0.70672	1.10478	0.356411	0.536403	0.115945	0.818962	0.384798	1.93053	0.747828	0.286893	1.06212	0.800659	0.491203	0.627514	0.572253	0.482111	0.54675	0.79651	0.815859	1.22889	0.847945
ENSG00000237154	MCFD2P1	0.411004	0.294561	0.427283	0.0618513	0.455597	0.44662	0.468846	0.483282	0.397609	0.347324	0.586256	0.140294	0.256321	0.0313267	0.398908	0.173756	1.00641	0.391317	0.171279	0.45957	0.359762	0.311438	0.31327	0.279621	0.232917	0.254643	1.21184	0.407158	0.621753	0.374084
ENSG00000096654	ZNF184	2.47389	2.04711	2.66548	1.63296	2.55266	2.39295	2.65512	3.131	2.35606	2.28807	2.87997	1.30719	2.01143	1.24506	2.61827	1.71958	2.93125	3.10814	1.51357	3.14972	2.78347	2.53971	2.86274	2.49093	2.74907	2.09725	4.11194	2.97143	3.1235	2.83674
ENSG00000270666	XXbac-BPGBPG34I8.1	0.0958793	0.11572	0.113085	0.0146067	0.125932	0.18462	0.134837	0.18469	0.0922774	0.0796437	0.222397	0.0521222	0.136706	0.229857	0.091409	0.04248	0.130969	0.371863	0.140965	0.352585	0.156594	0.0614444	0.130716	0.0613979	0.0871647	0.0785381	2.35821	0.221498	0.246988	0.151568
ENSG00000218347	HNRNPA1P1	0.0172657	0.0147354	0.0328095	0.0106899	0.0289834	0.0479293	0.0249431	0.0927749	0.0189093	0.0241221	0.111275	0.00653989	0.0183725	0.00490302	0.0217744	0.00950686	0.0246812	0.163495	0.00868576	0.0365169	0.0371561	0.0162848	0.0554396	0.0296016	0.0501611	0.0187149	0.142234	0.0384229	0.0990704	0.0382171
ENSG00000206671	RNU6-471P	0.000693437	0	0	0	0.000476186	0.000512337	0	0	0.00123389	0.000366001	0	0.000294572	0	0	0	0.00055204	0	0.00638958	0	0.00210155	0	0	0	0	0	0.00141115	0.00687314	0	0	0
ENSG00000218069	RSL24D1P1	0.0839079	0.0426029	0.139148	0.0498061	0.132461	0.0530339	0.0832313	0.137834	0.133417	0.0677758	0.109187	0.0363823	0.0405718	0.0362071	0.123554	0.0715661	0.0797412	0.170612	0.0401381	0.063989	0.066938	0.0688663	0.0742006	0.0572448	0.0503026	0.0629532	0.995585	0.0771511	0.116286	0.0914178
ENSG00000217862	HIST1H4PS1	0.0535343	0.0893684	0.118764	0.122915	0.186797	0.090181	0.0836385	0.069311	0.142113	0.102287	0.213167	0.039256	0.0193002	0.0258095	0.139444	0.0297077	0.108192	0.299495	0.0226357	0.0434034	0.198887	0.0453727	0.155	0.108547	0.0952669	0.0829621	0.513876	0.104479	0.186973	0.1649
ENSG00000185130	HIST1H2BL	0.135374	0.139093	0.235188	0.637587	0.293721	0.149365	0.163247	0.33762	0.2613	0.240591	0.206704	0.0706699	0.0982205	0.0918246	0.367184	0.0480842	0.196759	0.396575	0.03471	0.0934912	0.403057	0.116039	0.340079	0.322574	0.463457	0.173896	0.643232	0.193746	0.244822	0.385001
ENSG00000196747	HIST1H2AI	0.191215	0.221686	0.222742	1.1974	0.1786	0.0997506	0.149592	0.326843	0.389955	0.30656	0.106981	0.0646971	0.139398	0.132277	0.653845	0.0228923	0.217047	0.22837	0.0218649	0.106942	0.426995	0.205543	0.348722	0.531659	0.867492	0.207072	0.484002	0.277398	0.118162	0.576968
ENSG00000197238	HIST1H4J	0.220029	0.466989	0.302244	0.435314	0.284923	0.134247	0.287617	0.469808	0.30253	0.224012	0.434041	0.11649	0.161476	0.491977	0.33778	0.0325672	0.28735	0.379772	0.0473557	0.392821	0.648105	0.10572	0.253641	0.344787	0.63515	0.173503	0.504799	0.698369	0.356564	0.373169
ENSG00000233822	HIST1H2BN	0.346149	0.650151	0.358599	0.542504	0.635284	0.472425	0.46445	0.68303	0.331674	0.296988	0.853682	0.34386	0.345031	0.478148	0.689194	0.365468	0.798754	0.946214	0.510188	1.03073	0.855492	0.556599	0.42408	0.343806	0.617633	0.338762	1.39828	0.726323	0.693191	0.445555
ENSG00000217646	HIST1H2BPS2	0.0357223	0.0397476	0.0136078	0.118813	0.0252166	0.0274509	0.0495793	0.0958423	0.0294685	0.0343861	0.0466154	0.0142222	0.00985764	0.0372624	0.0903317	0.0057426	0.0311178	0.0262648	0.00797119	0.0202029	0.043085	0.026494	0.0610632	0.0503839	0.125103	0.0490216	0.498502	0.0363949	0.0190107	0.0853473
ENSG00000184357	HIST1H1B	0.186271	0.054845	0.0791615	0.730158	0.095232	0.0556553	0.213253	0.0899501	0.28184	0.114401	0.0377199	0.0420007	0.0315568	0.0446677	0.311192	0.0296646	0.168082	0.0478474	0.0237646	0.0497094	0.0560181	0.123311	0.260803	0.753167	0.507651	0.183897	0.433551	0.132564	0.0364986	0.171694
ENSG00000197153	HIST1H3J	0.0682632	0.040694	0.0764579	0.483815	0.0368893	0.0387942	0.0626139	0.106782	0.146153	0.099205	0.0567935	0.0169418	0.0489238	0.0901964	0.282936	0.0111496	0.0514831	0.0250738	0.0176659	0.0323701	0.124773	0.0777449	0.175656	0.2969	0.479926	0.0793679	0.531507	0.193693	0.0228473	0.296657
ENSG00000238610	RNU7-26P	0	0	0	0	0.00176581	0	0	0	0.000932919	0.000494394	0	0	0	0	0	0	0.00144236	0	0	0	0.00581495	0	0	0	0	0.00157304	0	0.00350446	0	0
ENSG00000168131	OR2B2	0.00354754	0.00503854	0.0116287	0.034043	0.0062462	0.005156	0.0035691	0.0125091	0.00562189	0.00494942	0.0292108	0.00221088	0.00218983	0.0121163	0.0240369	0.00251686	0.00519146	0.00448727	0.00280562	0.00209712	0.0164654	0.0053658	0.00453972	0.00177549	0.0259637	0.00504037	0.126412	0.00550826	0.00875189	0.0183113
ENSG00000124657	OR2B6	0.0458767	0.192127	0.0247867	0.874551	0.0949364	0.0631874	0.0653575	0.121408	0.0958263	0.0816884	0.064539	0.0290785	0.0373785	0.25596	0.301589	0.0351982	0.0753319	0.0471859	0.0314954	0.0473865	0.555551	0.0674905	0.181761	0.137466	0.620589	0.0702114	0.837121	0.183992	0.037199	0.0889628
ENSG00000214374	RPLP2P1	0.00451712	0.00369503	0	0.034908	0.00254546	0.00402543	0.00183328	0	0.00337141	0.00214664	0	0.00153597	0.00186887	0.0106519	0.031054	0.00260525	0.0023237	0.00136251	0.00165589	0.0008117	0.0193815	0.00336513	0.0044478	0.00110237	0.0337654	0.00121293	0.0218936	0.00494143	0.00211644	0
ENSG00000216629	OR2W4P	0.000911085	0.00100499	0.00367498	0.00206394	0.00152139	0.00206853	0.000265549	0	0.000986763	0.000837235	0	0.000379683	0.00179794	0.000423409	0.00132183	0.000640888	0.00275034	0.00297839	0.000909027	0.00083963	0.0020129	0.00170567	0.00254706	0.00182302	0.00118011	0.000704575	0.0109762	0.00216214	0.00343247	0
ENSG00000217315	OR2W2P	0.00291234	0.017949	0	0.00871173	0.00305183	0.00779724	0.00913405	0.0280895	0.00375547	0.0027	0.0178657	0.00219025	0.0027253	0.00729404	0.0130885	0.00125758	0.0262375	0.0200695	0.00801939	0.0113372	0.0223167	0.00591355	0.0125234	0.00329357	0.0135043	0.00513689	0.0608257	0.016013	0.0127403	0.0131282
ENSG00000187763	OR2B7P	0.0189668	0.0601128	0.0610277	0.00909996	0.0113312	0.0526015	0.0562837	0.117795	0.0212153	0.0172276	0.297916	0.00895839	0.061657	0.0211927	0.0528944	0.00827656	0.130169	0.114828	0.0470051	0.160569	0.122185	0.0589823	0.037863	0.0333632	0.0580482	0.0253084	0.371105	0.158284	0.0493165	0.042811
ENSG00000182477	OR2B8P	0.0366806	0.0968733	0.045518	0.0140297	0.0313835	0.0888325	0.12306	0.122441	0.0510254	0.0415036	0.356765	0.0154378	0.0680762	0.022465	0.0979953	0.0165661	0.201487	0.226515	0.0822006	0.253453	0.17249	0.119281	0.0704227	0.0912107	0.116349	0.0677175	0.512009	0.278492	0.137998	0.0798427
ENSG00000220721	OR1F12	0.0342265	0.0840018	0.0867688	0.0372169	0.0290568	0.0746479	0.0817508	0.130457	0.0653202	0.0471525	0.335848	0.0185412	0.0984103	0.0388005	0.0926744	0.0150732	0.168393	0.27005	0.0499091	0.276066	0.207743	0.113988	0.0488737	0.124717	0.205064	0.0689568	1.06343	0.354803	0.135553	0.0716828
ENSG00000272009	RP1-313I6.12	1.98968	2.09887	1.53291	0.997387	1.43271	1.06808	2.27021	1.73659	1.48541	1.47886	1.76069	0.912324	2.41211	1.51456	1.97576	0.827256	1.91506	1.86442	1.74688	2.77539	1.99618	2.19462	1.70702	1.89611	2.07327	1.84789	4.54701	2.92891	1.69666	1.72914
ENSG00000197279	ZNF165	0.791036	1.15487	1.45151	0.598955	0.987205	0.976717	1.56476	1.5429	1.53839	1.51142	1.51419	0.410954	2.25189	1.3064	2.11987	0.393118	1.30395	1.30192	2.15058	3.12148	1.74226	2.17471	1.29749	1.95378	1.3974	1.92669	5.19525	2.30282	1.51763	1.70765
ENSG00000219891	ZSCAN12P1	0.668978	0.795863	0.892303	0.257299	0.530958	1.10392	0.883394	1.19423	0.997162	0.761641	1.06415	0.620242	1.02701	0.732966	1.2509	0.173111	0.794757	1.34151	0.864362	1.61903	0.930741	0.839368	0.703096	1.10105	0.835541	0.911178	2.83206	1.32283	1.29902	0.848528
ENSG00000219392	RP1-265C24.5	0.42789	0.627083	0.611808	0.311333	0.569463	1.60344	0.392006	0.844542	0.566618	0.449355	0.738885	0.575809	0.407156	0.268651	0.569961	0.690425	0.693965	0.885883	0.224874	1.84623	0.847569	0.428668	0.338038	0.551607	0.949629	0.329991	2.24998	0.999346	0.834557	0.566183
ENSG00000269293	ZSCAN16-AS1	3.46859	3.61583	3.56519	2.33161	3.7944	3.93313	3.39808	3.8533	3.51987	3.15628	3.89659	3.63745	3.61274	2.71308	3.33008	3.84586	3.87969	4.01278	2.13774	4.61197	3.58694	2.70818	2.57418	3.1509	3.49548	2.99548	4.34466	4.19467	4.03265	3.1321
ENSG00000196812	ZSCAN16	2.61907	2.68442	2.86983	2.54114	2.9731	2.20545	3.06961	2.93074	3.05114	2.80109	2.9207	1.47925	2.60781	2.0162	2.91329	1.72907	3.05629	2.6655	2.10425	2.90209	3.30456	3.35049	2.47156	3.59586	3.84642	3.05266	2.5558	3.31723	3.02259	2.66144
ENSG00000261839	RP1-265C24.8	0.140111	0.209536	0.188574	0.0878903	0.218689	0.304296	0.180616	0.207556	0.155653	0.162387	0.383972	0.102261	0.141531	0.0506449	0.196002	0.120192	0.470704	0.315344	0.0457339	0.469471	0.18434	0.117077	0.124086	0.210001	0.197176	0.115697	1.02897	0.268899	0.278643	0.126698
ENSG00000198315	ZKSCAN8	4.25397	3.63542	4.41885	2.25799	4.52431	2.91924	4.40761	4.77305	4.21452	3.95619	4.81999	2.68185	3.01166	2.65832	4.38001	2.94071	4.87206	4.98849	3.023	4.19312	4.25992	3.98617	3.99268	4.28303	4.10308	3.79633	4.12633	4.72151	5.07304	4.14794
ENSG00000226314	ZNF192P1	1.29213	1.57265	1.61363	0.490341	1.50777	1.70816	1.4617	1.72399	1.44952	1.23706	1.92992	1.02388	0.944151	0.506347	1.26967	1.5637	2.3638	1.85729	0.851924	1.58899	1.69104	1.27477	1.00598	1.48057	1.58496	1.12045	3.30294	2.21117	1.76488	1.38192
ENSG00000216901	AL022393.7	0.374951	0.457162	0.809254	0.101707	0.677497	2.27997	0.374154	0.877964	0.664321	0.534321	1.00046	0.76958	0.298307	0.139869	0.415585	1.26275	1.35454	0.668272	0.112055	0.801824	0.703812	0.278441	0.299188	0.449468	0.471875	0.338818	1.83258	0.541412	0.727971	0.474176
ENSG00000218016	ZNF192P2	0.0163282	0.0146278	0.0179295	0.00721227	0.0460755	0.102188	0.0143782	0.00445093	0.0245872	0.0188269	0	0.011632	0.00597	0.00282383	0.0232081	0.0580995	0.0758295	0.0249084	0.00596703	0.0290313	0.0312106	0.0102269	0.014735	0.0146907	0.0172154	0.0132643	0.449783	0.0222746	0.0214906	0.0265314
ENSG00000176933	TOB2P1	0.52369	0.651013	0.610824	0.297989	0.701347	0.200821	0.602366	0.419349	0.438909	0.402847	0.386437	0.166724	0.282883	0.180735	0.430652	0.399874	0.619888	0.232707	0.236818	0.336413	0.456874	0.525128	0.520938	0.514922	0.427466	0.350252	2.61255	0.63648	0.444026	0.394689
ENSG00000137185	ZSCAN9	3.06641	2.94844	3.55641	1.87938	3.21904	2.32057	3.27101	3.84698	3.4005	3.1265	3.68039	2.16741	2.79119	1.91051	3.41587	2.10323	3.65499	3.85809	2.19785	3.73505	3.77643	3.20284	2.67564	3.40888	3.72367	3.01005	4.49965	3.8208	4.01283	3.37518
ENSG00000187626	ZKSCAN4	2.47719	2.34273	2.82807	1.91104	2.29829	1.79281	2.63601	3.1664	2.54229	2.36017	2.87839	1.32801	1.90048	1.64341	2.37282	1.20909	3.03812	3.0039	1.43819	2.44154	2.73898	2.55395	2.72911	2.86425	4.05612	2.17754	4.49502	2.75382	3.22649	2.82604
ENSG00000189134	NKAPL	1.81946	1.22212	2.14043	0.340532	2.0648	1.84316	1.84308	1.36906	1.76633	1.72314	1.40665	1.97119	1.04854	0.557529	1.20377	2.26224	2.31066	1.67102	0.630126	2.28593	1.62156	1.39767	1.26258	1.01939	1.59999	1.26537	5.55568	1.42288	1.54621	0.938141
ENSG00000197062	RP5-874C20.3	3.75679	3.64782	4.44484	2.15419	4.38428	3.78374	3.98591	5.01703	4.10696	3.82124	4.63756	2.93389	3.28107	2.47169	3.60839	2.72753	4.67006	5.13777	2.74106	4.60277	4.68693	3.60163	3.3403	3.88514	4.5212	3.47678	3.97393	4.59632	5.1134	4.26368
ENSG00000137338	PGBD1	2.71623	2.44171	3.01321	0.854449	3.0671	2.84404	2.85996	3.39849	3.13884	2.83192	3.31995	1.84895	2.19413	1.54102	2.78422	1.32872	3.39276	3.1172	1.3998	2.975	3.1419	2.23514	2.24703	2.55447	2.84585	2.4943	3.22286	2.89851	3.60697	2.87442
ENSG00000235109	ZSCAN31	1.77022	1.61898	2.23459	0.341872	2.21598	1.98598	1.91187	2.49273	2.6519	2.73599	2.61488	1.492	1.34561	1.13246	2.09654	1.17098	2.00352	3.43616	1.5716	2.5259	2.23547	2.10308	1.28229	1.6325	1.23163	2.5083	3.80721	3.13313	3.2526	2.52493
ENSG00000158691	ZSCAN12	2.1043	1.76055	2.64645	0.942003	2.06293	1.60613	2.46237	2.97394	2.27208	1.98765	2.65112	1.06755	1.28552	0.921661	2.02559	0.738513	2.78706	2.88177	1.33404	2.22079	2.58733	2.14006	1.99539	2.23274	2.30115	1.82945	3.26697	2.75851	2.95096	2.61974
ENSG00000251877	RNU2-45P	0.00337517	0.00535815	0	0.00182607	0.0101832	0.013569	0.00467278	0	0.00502155	0.00579059	0	0.00263849	0	0.00112759	0.00895219	0.00209094	0.0101409	0.0117286	0.00377765	0.0176253	0.0281098	0.00484005	0.00597201	0.00603583	0.00231197	0.00920375	0.0686877	0.0340166	0.0147864	0.0158939
ENSG00000198704	GPX6	0.00222755	0.00243818	0.00447649	0.00160749	0.00135825	0.00445582	0.00459403	0.0173583	0.00170554	0.00185427	0.00833995	0.000777817	0.000483953	0.00124915	0.00304741	0.00128936	0.00743284	0.0303738	0.000851507	0.0675186	0.0103515	0.00132133	0.00312844	0.00194914	0.00165416	0.000851648	0.60003	0.00382413	0.0229424	0.00633783
ENSG00000224586	GPX5	0.00220846	0.0066769	0.00327593	0.0020116	0.0030985	0.0123486	0.00978491	0.00768085	0.00272271	0.00345172	0.0122587	0.000799168	0.00227969	0.00712565	0.0080608	0.0025586	0.00632604	0.0104604	0.000907658	0.00922199	0.106761	0.00206115	0.00318166	0.00135328	0.0026126	0.00288983	2.66849	0.00481411	0.00975151	0.00380271
ENSG00000246350	RP5-1186N24.3	0.00396177	0.0161851	0.0109233	0.00719337	0.0074259	0.175907	0.0144653	0.0694692	0.00730251	0.00374811	0.0394143	0.00207976	0.0321434	0.00996787	0.0209288	0.00266992	0.00886414	0.0664144	0.023484	0.424002	0.138003	0.00786415	0.0046061	0.00885997	0.00793684	0.012098	1.61173	0.160947	0.0399704	0.0171033
ENSG00000237425	RPSAP2	0.0118003	0.00655333	0.0140048	0.0159439	0.0129658	0.00772126	0.0137187	0.0111911	0.0109529	0.0128248	0.0333666	0.00650163	0.00869636	0.00490339	0.0135446	0.0065374	0.016808	0.0798476	0.0091287	0.0104788	0.0287079	0.0127351	0.0170913	0.0157819	0.0123591	0.0102132	0.0338181	0.0175049	0.0163943	0.0143251
ENSG00000233366	ZNF90P2	0.00672261	0.00438667	0.00317696	0.00643574	0.00574423	0.00493838	0.00621329	0	0.00417902	0.00309306	0.0146342	0.00163653	0.00909903	0.00619593	0.00621256	0.00359078	0.00570716	0.00928159	0.00227309	0.00370925	0.00723046	0.00270112	0.0047154	0.00387122	0.00793632	0.00318136	0.246193	0.0077621	0.00358352	0.00606857
ENSG00000224157	HCG14	0.253577	0.451937	0.265818	0.232676	0.25052	0.204471	0.331007	0.437755	0.243371	0.229728	0.856909	0.0890138	0.394504	0.161788	0.463168	0.107267	0.24405	0.418601	0.136089	0.825764	0.538295	0.252191	0.14957	0.178546	0.399579	0.2172	1.65178	0.717773	0.348412	0.194071
ENSG00000204709	C6orf100	0.172584	0.227051	0.0416466	0.101062	0.307392	0.251291	0.204007	0.177638	0.13902	0.0994447	0.367464	0.113919	0.126132	0.0478779	0.189982	0.0153521	0.242955	0.115978	0.0259314	0.251843	0.303817	0.0925902	0.0991116	0.155191	0.298233	0.0904277	1.74555	0.179174	0.13381	0.126991
ENSG00000197935	ZNF311	1.48397	1.20995	1.82623	0.104473	1.47464	0.763368	1.92965	2.11462	1.66747	1.43234	2.01633	0.507499	0.929493	0.816319	1.31245	0.19693	2.73616	2.35611	0.808895	1.10251	2.27001	1.54162	1.63193	1.42363	1.57094	1.20599	3.29603	2.57351	2.06865	1.82977
ENSG00000223677	OR2AD1P	0.00244771	0.000511692	0.00871091	0.0045179	0.00556565	0.0020334	0.00379011	0.00322591	0.00567721	0.00311852	0	0.00112528	0.000909944	0.000851147	0.00499187	0.00105918	0.0117696	0.0311025	0.000275408	0.00231551	0.00500703	0.0028302	0.00323036	0.00467618	0.00511951	0.00144409	0.577053	0.0066401	0.0106773	0.00691909
ENSG00000229274	XXbac-BPG13B8.10	0.397144	0.00846661	0.914213	0.0284163	0.179442	0.00491312	0.244473	0.690308	0.793846	1.11724	0.511192	0.0748962	0.171035	0.0473428	0.480104	0.0572489	0.395049	0.0660279	0.085118	0.0847076	0.859843	0.482187	0.0996873	1.12765	0.0457658	0.484061	0.228182	0.0705913	0.615992	0.545494
ENSG00000237988	OR2I1P	0.446409	0.0871732	0.546693	0.245874	0.215224	0.0869347	0.566652	0.428532	0.541818	0.575076	0.124457	0.0779314	1.86811	1.69997	1.25284	0.0483552	0.457115	0.093082	1.55677	0.352632	1.36005	1.48193	0.207964	2.21515	2.20323	0.602671	0.142837	0.514604	0.176536	0.360554
ENSG00000213886	UBD	0.895897	0.164911	0.708862	0.622246	0.382211	0.0772293	1.08797	0.651282	0.880617	0.864694	0.353798	0.112631	2.35202	1.5733	1.57048	0.10621	1.05389	0.143684	1.71886	0.473054	1.55916	2.13594	0.381674	2.71799	2.50459	0.846494	0.303687	0.729743	0.264647	0.590294
ENSG00000204681	GABBR1	5.36883	5.10612	5.64283	3.94146	5.62044	5.59992	5.42762	5.64569	5.36311	5.35748	5.67243	4.50049	4.61584	2.48238	5.55198	2.89346	5.66765	5.67243	3.40702	5.65587	5.66565	5.1296	5.16342	5.14702	5.66637	4.81534	4.66701	5.61124	5.67243	5.57997
ENSG00000235238	SUMO2P1	0.734057	0.571831	0.705458	0.633214	0.923331	0.58425	0.720741	0.859663	0.637533	0.673886	0.888455	0.470198	0.444058	0.199714	0.868917	0.389599	0.81925	0.935658	0.283241	0.626781	0.652204	0.586614	0.71548	0.520346	0.533333	0.47387	0.700354	0.779303	0.852124	0.839125
ENSG00000214810	CYCSP55	0.0609432	0.0709155	0.0567808	0.0512843	0.0718507	0.064021	0.0537652	0.0377646	0.0713958	0.0610508	0	0.160417	0.0577699	0.0258495	0.0580405	0.147164	0.0569627	0.0436933	0.0163449	0.0551725	0.0496876	0.0534172	0.0565956	0.0615948	0.0395007	0.0516317	0.667933	0.0656121	0.0250301	0.0568167
ENSG00000137309	HMGA1	4.90383	3.31027	4.87172	5.41712	4.05703	4.97567	5.10172	4.54336	4.85822	4.57819	4.71998	4.14743	4.62314	3.35857	5.5623	5.51854	5.36604	3.06454	4.14955	4.52223	5.11537	5.58359	5.67062	5.51837	5.66338	5.27818	5.66765	5.52093	4.36387	5.36056
ENSG00000186577	C6orf1	4.51301	4.77384	5.00747	4.13635	4.89954	5.48146	4.66249	5.30651	4.47583	4.74087	4.84986	3.87169	4.11698	3.30443	5.2885	3.97442	5.6561	4.69626	3.0401	5.40946	4.96423	4.16878	5.4818	4.38291	5.18215	3.9788	4.25746	5.30801	5.08699	5.16044
ENSG00000225339	RP11-513I15.6	0.432497	0.535277	0.436729	0.285269	0.400885	0.676916	0.711544	0.722741	0.372895	0.337543	0.516085	0.263175	0.305928	0.247608	0.804497	0.211272	1.04983	0.261881	0.195994	0.770461	0.64044	0.645643	0.936729	0.439303	0.606479	0.249139	0.707084	1.35048	0.617241	0.620885
ENSG00000220583	RPL35P2	0.16807	0.14306	0.0507415	0.11129	0.151518	0.0748751	0.152005	0.0812627	0.135372	0.163343	0.0803614	0.0809872	0.0964667	0.0733545	0.176897	0.167756	0.152595	0.312754	0.147495	0.152448	0.141431	0.218288	0.249929	0.150349	0.115077	0.111542	0.0927327	0.176339	0.168235	0.142256
ENSG00000272325	NUDT3	4.27268	3.97077	4.5192	3.29385	4.7167	5.20076	4.27415	4.91569	4.25047	4.2442	4.57679	3.62899	3.58563	2.90042	4.53184	4.94866	5.58677	4.72349	2.91175	4.02835	4.31883	4.01606	4.17134	4.01582	4.16563	3.56428	4.21791	4.98693	4.75471	4.54201
ENSG00000124614	RPS10	5.67243	5.67243	5.67243	5.67226	5.67243	5.6724	5.67243	5.67243	5.67243	5.67243	5.67243	5.66419	5.67243	5.67243	5.67243	5.67243	5.67243	5.67243	5.67243	5.67243	5.67243	5.67243	5.67243	5.67243	5.67243	5.67243	5.67243	5.67243	5.67243	5.67243
ENSG00000065060	UHRF1BP1	3.01698	2.90995	2.81732	1.62623	2.9274	2.14789	2.87476	2.81108	2.62834	2.65204	2.93969	2.40774	2.11632	1.95262	3.32519	3.43976	3.17645	3.00099	2.46173	2.8701	2.85578	2.92027	2.52445	2.50294	2.81829	2.66372	4.28142	3.40596	2.90236	2.64393
ENSG00000112715	VEGFA	5.65524	5.49677	5.56395	4.14816	5.17424	4.31562	5.6471	5.64288	5.32814	5.43977	5.67243	5.55762	5.64829	5.66288	5.67127	5.65927	5.63481	5.26293	5.4433	5.03748	5.637	5.41865	5.48059	5.56815	5.66059	5.51653	3.46652	5.67187	5.66256	5.64813
ENSG00000223469	RP11-344J7.2	0.00448131	0.00254557	0	0.00304646	0.00549086	0.00250779	0.0111456	0	0.00501736	0.00349167	0	0.00323897	0.00306583	0.00424245	0.00633233	0.00466137	0.00498938	0.00612176	0.00202423	0.007597	0.00658605	0.00690898	0.00341177	0.00250605	0.00159625	0.00260623	2.74359	0.0359476	0.00994841	0.0014084
ENSG00000237686	RP5-1120P11.1	0.182974	0.244847	0.301828	0.37554	0.194093	1.27077	0.749699	0.484007	0.315164	0.53177	0.787639	1.20152	0.996947	0.24844	0.827348	1.18326	0.430654	0.185025	0.659826	2.31877	0.412473	0.379818	0.442065	0.371003	0.0902097	0.492673	3.05643	3.8102	2.14535	0.339446
ENSG00000231881	RP5-1120P11.3	0.0387123	0.026868	0.0792824	0.157719	0.0712462	0.0913543	0.0430351	0.107155	0.035633	0.0857919	0.0234409	0.0430686	0.0349905	0.0413927	0.130297	0.111833	0.071774	0.113146	0.014895	0.0571634	0.0453299	0.0495554	0.0864551	0.0263401	0.0184164	0.0223407	0.604531	0.07586	0.200732	0.114448
ENSG00000183239	RP5-1120P11.4	0.16028	0.109554	0.131646	0.207158	0.146383	0.0671272	0.178912	0.203649	0.122974	0.139348	0.242814	0.108473	0.0631186	0.0663426	0.201098	0.163726	0.181709	0.309819	0.118447	0.136631	0.157933	0.130504	0.24484	0.129491	0.131414	0.101459	0.314721	0.165011	0.217408	0.209318
ENSG00000270933	CTD-2227E11.1	1.38132	2.13762	1.52108	0.878169	0.913427	0.380355	2.02748	2.48863	1.82913	1.2466	2.84595	0.563449	1.48839	2.81161	1.90733	0.292521	1.24516	3.09406	4.8235	3.91738	3.15334	3.92974	1.48298	2.79552	3.47554	3.15585	2.13	3.42833	2.41011	1.86423
ENSG00000199085	MIR148A	0	0.00117756	0	0	0	0.000465001	0	0	0.00120443	0.000380973	0	0	0	0	0.0016835	0	0	0	0	0	0	0	0.000472699	0	0.00636257	0.0015567	0	0	0	0
ENSG00000273237	CTB-119C2.1	1.36912	1.25121	1.69698	1.45309	1.88401	2.311	1.49406	1.80107	1.7577	1.33928	1.92361	3.01764	2.41275	0.970059	2.09849	3.35926	3.04284	1.86338	1.5599	2.4084	2.00716	2.06894	1.18389	2.25579	2.54496	1.77431	1.24846	1.93803	1.91005	1.60005
ENSG00000086300	SNX10	3.73162	3.57859	1.60376	4.27236	1.43886	4.28063	3.12696	1.62828	1.56898	1.07545	1.87672	0.629833	4.22976	3.95874	4.33324	0.459007	1.87763	1.07554	1.98517	2.84251	1.58865	1.33967	0.821298	2.76168	4.07195	1.05984	1.81579	1.36234	3.01525	1.52019
ENSG00000009954	BAZ1B	5.1068	4.79063	5.40332	3.43577	5.37277	4.46851	5.03486	5.53697	5.08523	5.0562	5.49897	3.73678	3.65091	3.56007	5.15132	4.48165	5.53681	5.56565	3.56178	5.29302	5.18027	4.72272	4.90298	4.97976	5.09696	4.52906	5.07836	5.2623	5.59875	5.2004
ENSG00000106635	BCL7B	5.59044	5.339	5.54995	4.5433	5.66749	5.17186	5.51162	5.38075	5.53536	5.52331	5.56453	5.01652	4.92623	4.48881	5.62649	5.50149	5.575	5.15702	3.83955	5.66653	5.53637	4.91009	5.14965	5.45986	5.55173	5.08366	5.66866	5.62214	5.5568	5.33231
ENSG00000009950	MLXIPL	5.51929	5.65515	1.9683	0.371808	1.67754	3.82207	4.88212	1.65179	3.12408	3.0299	4.33829	1.5537	5.0085	5.67178	2.47358	4.88803	3.65685	3.00977	4.02748	4.59053	2.86171	3.58029	2.02874	5.11972	0.346429	2.43298	5.62649	3.85292	0.954953	2.30778
ENSG00000176428	VPS37D	1.90516	1.48665	2.34318	0.341841	1.67468	3.3325	2.3672	3.69036	2.16724	1.84674	3.14655	1.28064	3.62178	2.4922	1.58824	0.836437	2.50067	3.22856	1.85693	2.86033	2.97741	2.12206	2.32358	1.96027	1.35522	1.87486	4.15322	3.06191	3.29708	2.59768
ENSG00000225969	LINC00035	1.2205	0.634133	1.11052	1.00972	0.976816	0.176539	1.50137	0.987538	2.10513	0.957466	1.62109	0.105178	1.29764	0.14919	2.41674	0.0908976	1.03972	0.319331	1.57719	0.330431	1.28728	2.11576	1.22416	3.44311	1.13297	0.835358	0.564648	1.6159	0.682049	0.984075
ENSG00000106077	ABHD11	3.73594	4.23059	4.37505	3.14497	3.70256	3.81313	4.63352	4.53375	4.37525	3.91726	4.60893	3.67285	5.13057	3.4543	4.60224	2.87912	3.83105	3.43787	4.45421	5.26117	5.34415	5.15499	4.46317	4.9659	4.40877	3.69727	4.08656	5.65508	4.07612	4.15327
ENSG00000165215	CLDN3	0.259973	0.353513	1.37917	0.161195	0.223871	0.991976	3.40722	1.62083	3.10411	0.54487	3.57195	0.12651	4.97002	4.66696	3.84916	0.120712	0.217016	0.640065	5.50765	5.32378	5.03612	5.2543	2.61033	4.79811	0.39038	0.809056	1.38279	5.66114	1.06767	0.504753
ENSG00000189143	CLDN4	0.989834	0.422247	3.66986	0.152549	0.47529	0.636056	3.59986	2.6177	2.95521	2.62868	3.34705	0.165496	5.0341	0.922876	5.05666	0.21889	0.768167	0.874634	4.82767	3.58654	4.94825	5.61299	4.35005	4.38378	0.83249	2.07154	0.947779	5.61844	1.3924	4.5377
ENSG00000165171	WBSCR27	2.18114	1.56887	2.23905	0.522835	1.90044	1.25557	2.50845	3.48531	1.99934	1.75592	3.54689	0.590984	2.93082	1.13295	2.33493	0.578224	2.70072	2.73797	2.55138	2.82365	3.3347	2.64131	2.14931	1.95357	2.01311	1.47899	3.4821	3.11389	3.33614	2.67425
ENSG00000105810	CDK6	2.72872	3.23255	2.86579	2.05708	3.27597	1.81704	2.59833	3.25852	2.87052	2.97458	2.58807	1.79191	2.21207	1.89854	3.14201	0.808552	3.22287	2.52393	2.21386	2.13309	2.56774	3.3076	3.75758	3.04762	2.72466	3.04228	2.60355	2.4392	2.6188	3.32172
ENSG00000237819	AC002454.1	0.401617	0.624549	0.203853	0.28997	0.322586	0.376415	0.365816	0.40204	0.199572	0.209517	0.347808	0.107182	0.314115	0.0664675	0.26	0.0410114	0.463933	0.484701	0.143123	0.233867	0.179788	0.31051	0.635132	0.207744	0.230033	0.160473	1.74902	0.283802	0.228528	0.231453
ENSG00000244593	RP11-685B14.1	0.405813	0.275595	0.517924	0.213691	0.373717	0.149784	0.429159	0.625599	0.400368	0.350876	0.53781	0.182212	0.226042	0.725464	0.435315	0.230112	0.476599	1.11052	0.235297	0.278579	0.464416	0.407702	0.526767	0.513477	0.436294	0.311301	0.644875	0.496037	0.685115	0.481846
ENSG00000271654	RP11-685B14.3	0.165813	0.161207	0.199385	0.00718978	0.0636349	0.145768	0.193969	0.332069	0.121807	0.0732212	0.229763	0.0917277	0.117686	0.9975	0.183859	0.0152861	0.273917	0.712014	0.0210499	0.162699	0.55353	0.139732	0.0837778	0.213872	0.166674	0.104093	0.937395	0.352207	0.525194	0.22571
ENSG00000156006	NAT2	0.145912	0.20376	0.124896	0.033484	0.126675	0.267497	0.282906	0.875336	1.48077	0.139128	0.46622	0.133783	0.450654	5.17847	0.414781	0.0214989	0.665723	0.439037	0.0257947	0.385551	0.630483	0.124636	0.123807	2.73928	1.3199	0.0846952	0.796989	0.110442	0.934467	0.317734
ENSG00000147408	CSGALNACT1	4.23581	3.31396	4.8853	2.52617	3.75503	3.10333	3.45507	4.06231	2.46871	3.31542	4.25875	3.59265	2.46791	1.12275	3.79426	1.35213	4.4101	4.59246	2.02759	2.53688	4.52593	3.06699	2.40348	2.81495	3.35132	2.82855	2.19964	5.35267	3.47356	3.53535
ENSG00000175445	LPL	5.66898	2.88747	2.87727	0.708217	3.384	3.89111	5.4544	2.50367	3.66489	3.10434	2.65299	5.20919	2.67494	0.43903	5.62889	5.07001	5.67243	3.61934	1.68014	2.67168	2.46281	3.81782	2.40746	3.19417	1.54364	2.81766	1.42962	3.96543	2.56376	2.36965
ENSG00000137575	SDCBP	5.67103	5.6474	5.67243	5.57262	5.67197	5.47583	5.67243	5.67243	5.65945	5.63934	5.67243	5.28874	5.29142	4.86333	5.67243	4.83348	5.67243	5.67243	4.62809	5.41024	5.59171	5.64511	5.62127	5.65226	5.67196	5.59582	4.91029	5.67186	5.67243	5.66849
ENSG00000035681	NSMAF	4.71948	4.33375	4.90534	3.90878	4.69311	3.51546	4.59683	4.98281	4.53047	4.5091	4.62993	3.15085	3.09331	2.1489	4.64432	3.75815	4.84513	4.69728	3.5787	4.36453	4.55824	4.14287	4.91083	4.5844	4.82842	4.19188	3.59215	4.66313	4.91087	4.73582
ENSG00000242970	AC068522.4	0.575647	0.458098	0.506952	0.388718	0.5307	0.20498	0.532361	0.73278	0.428219	0.4468	0.421353	0.243572	0.263057	0.196805	0.730172	0.191345	0.920643	0.787823	0.283114	0.50618	0.631744	0.619185	0.587645	0.395094	0.480131	0.359037	0.367965	0.68218	0.697903	0.981072
ENSG00000147687	TATDN1	4.21296	3.68809	4.30916	1.74767	4.28937	3.3672	4.37653	4.56037	3.93387	3.80344	4.49534	3.09423	3.47556	2.63226	3.85074	4.50378	4.44059	4.89542	3.88058	3.26552	3.99068	3.92163	4.19928	3.68992	3.2452	3.9119	3.59645	4.34359	4.5352	4.23747
ENSG00000147684	NDUFB9	5.66578	5.62681	5.67243	5.17993	5.67151	5.64214	5.67138	5.67243	5.6704	5.66444	5.67243	5.56272	5.65855	5.57233	5.66309	5.67243	5.67143	5.67216	5.43439	5.66864	5.63656	5.66596	5.6711	5.66912	5.6421	5.66929	5.67243	5.67212	5.67243	5.66914
ENSG00000180938	ZNF572	1.06717	0.561319	1.76732	0.411181	1.41737	0.806404	1.21739	1.84467	1.32644	1.20011	1.76335	0.567369	1.09785	0.721582	1.08767	0.259065	2.08934	1.99553	0.841046	0.869008	1.68576	1.3051	0.999469	1.40508	1.58037	1.13197	2.87088	1.88058	1.84628	1.43081
ENSG00000164961	KIAA0196	4.71407	4.62172	4.7264	3.40344	4.85124	3.70406	4.68219	4.75913	4.47071	4.43837	4.61704	3.1732	3.69334	2.90683	4.47534	3.7717	4.81202	4.54907	3.16851	4.50825	4.33632	4.55415	4.81997	4.42733	4.67211	4.17098	3.77382	4.81881	4.89498	4.56778
ENSG00000156831	NSMCE2	3.7454	3.49322	3.78415	2.37981	3.99372	2.45737	3.81071	3.93362	3.56292	3.61194	3.70622	2.75282	2.85267	2.20573	3.71786	3.49566	3.81108	3.96338	2.16037	3.34962	3.48075	3.47887	3.64166	3.2135	3.45392	3.3046	3.73901	3.67056	3.89185	3.73863
ENSG00000242170	RN7SL329P	0.0509122	0.028482	0.0501745	0.0287304	0.0333597	0.038707	0.0565969	0.100301	0.0447248	0.0295021	0.078244	0.0157106	0.019408	0.0186249	0.0564663	0.0194838	0.0952185	0.0656592	0.0154254	0.0411779	0.0507156	0.0422618	0.058678	0.0578067	0.0831466	0.0317349	0.0915033	0.0715564	0.0842805	0.0549252
ENSG00000253111	RP11-136O12.2	0.0255269	0.0207366	0.00384994	0.0354924	0.00493	0.00334387	0.0194629	0.02235	0.00495504	0.00320958	0.00704054	0.010397	0.19611	0.273615	0.0268991	0.0144245	0.0134353	0.0137926	0.00256821	0.0128656	0.00708422	0.006187	0.00488627	0.0127578	0.0399781	0.00879448	0.096733	0.165893	0.00148145	0.00217606
ENSG00000165029	ABCA1	4.83785	5.31551	4.68185	2.05499	3.76988	2.16619	4.49533	3.91793	4.3682	3.69208	4.18582	2.02486	1.9588	4.27641	4.51741	3.08462	5.06939	3.86594	1.89783	2.41785	3.10981	3.26264	4.06214	3.79433	3.689	3.14013	2.79581	3.59363	3.60818	3.94978
ENSG00000260230	FRRS1L	0.0794523	2.50004	0.289601	0.0226473	0.104109	4.16337	0.352514	1.2507	1.04323	1.10071	2.08239	0.56199	0.0522288	0.0232364	0.108826	0.0244556	2.03844	4.09824	0.216755	3.99721	1.75679	0.084745	0.0972257	0.682372	0.0187695	0.973702	1.68204	0.39899	1.33623	0.601831
ENSG00000200106	RNU6-984P	0.0299109	0.016665	0	0.000363337	0.00107745	0.0266068	0.0235521	0	0.00664636	0.000792054	0	0.0158302	0.0054032	0	0.00215345	0.011761	0.164203	0.0583489	0.00456614	0.00175988	0.002631	0	0.0108369	0.00348445	0.00169725	0.00165931	0.0103111	0.0101548	0	0.00402252
ENSG00000070159	PTPN3	2.24599	1.44762	1.95796	0.167412	3.33178	1.18703	2.775	2.17257	1.95083	2.22378	2.61086	2.36577	4.06759	4.03928	2.8241	4.63924	1.25165	0.965499	3.1256	2.4182	3.21391	3.33612	3.85066	2.87692	0.596629	2.68864	2.44891	3.83331	1.42822	3.21004
ENSG00000263861	MIR3927	0.000574809	0	0	0	0.000426804	0	0.0039491	0	0	0.000365101	0	0	0	0	0.00130011	0	0.00119397	0	0.00130041	0	0	0	0	0	0	0	0.00215104	0.00125361	0	0
ENSG00000151631	AKR1C6P	0.113748	0.0442407	0.106992	0.0369461	0.110409	0.0614727	0.123455	0.137146	0.0671021	0.0876396	0.143188	0.0460761	0.0490803	3.42155	0.113989	0.0488641	0.134572	0.0629635	0.0746721	0.0425695	0.0882973	0.135879	0.079406	0.110678	0.11122	0.0680244	0.721611	0.14778	0.114865	0.148623
ENSG00000187134	AKR1C1	4.74339	1.75091	4.1927	0.566466	3.97343	1.49642	4.3627	2.38793	2.64606	4.28329	2.45092	3.13448	3.07324	4.91142	3.45807	3.04362	4.39455	2.6654	1.76287	2.10429	2.65637	3.89537	3.41174	2.72455	1.30902	4.44061	2.65851	4.08189	1.94846	3.31014
ENSG00000151632	AKR1C2	5.20081	1.74638	4.06669	0.328683	4.27588	1.30182	4.60948	2.36645	2.65522	3.63797	2.10022	2.53968	1.67631	4.90994	3.20273	4.15508	4.57751	2.15869	1.12689	1.95197	2.20211	4.16183	3.33754	3.00234	0.903602	3.67039	2.39772	3.70768	1.74498	3.70487
ENSG00000224251	RP11-499O7.7	1.80379	0.533205	1.66325	0.126844	1.22403	0.276893	1.53384	0.812039	0.859534	1.17727	0.663431	0.703827	1.16729	1.91545	1.52759	0.496476	1.61775	0.803777	0.504049	0.651034	0.923936	1.43015	0.803368	1.18764	0.558128	1.60048	2.16762	1.79488	0.829595	1.33729
ENSG00000239148	U8	0.088626	0.0131097	0.0378726	0.00121933	0.0489465	0.00649177	0.0962862	0.041413	0.0598394	0.027391	0.0383774	0.014165	0.0539681	0.0295188	0.0525839	0.0299886	0.0771151	0.0228485	0.00731391	0.0258741	0.0352981	0.0659424	0.0214657	0.110847	0.0119545	0.0679472	0.0406653	0.0706704	0.0455072	0.0373304
ENSG00000196139	AKR1C3	5.51657	4.51888	4.36945	1.96001	4.84011	2.81994	5.43574	3.31233	4.14029	4.14642	3.83405	3.37235	4.87893	5.43117	5.0849	4.07206	4.59527	3.63589	3.3365	3.14095	3.01232	4.39023	4.13366	5.14505	1.8669	4.94081	3.07694	4.43989	4.07898	3.99601
ENSG00000225418	AKR1C5P	0.243372	0.0137448	0.0784537	0.0501843	0.0508458	0.00964691	0.198727	0.0334924	0.035709	0.0379315	0.110917	0.0816037	0.128055	1.6938	0.156247	0.0345247	0.105213	0.026353	0.0130542	0.0343608	0.0248329	0.112502	0.0463402	0.0915464	0.0593426	0.0665137	0.729605	0.0450769	0.0200257	0.0341155
ENSG00000198610	AKR1C4	0.138512	0.0525591	0.0765372	0.267437	0.0605294	0.0187369	0.126283	0.0625013	0.0577135	0.0576727	0.109484	0.0367374	0.176335	5.54268	0.250542	0.0409257	0.0599976	0.0325848	0.0798244	0.044318	0.0380199	0.107709	0.0598613	0.344616	0.10659	0.167225	1.27713	0.0716179	0.0464524	0.0362698
ENSG00000228291	RP11-445P17.6	0.0196138	0.00505186	0.0286276	0.0275474	0.0123219	0.0023666	0.0197601	0	0.0158145	0.0134785	0.102032	0.00921474	0.0231381	2.49608	0.139783	0.00473084	0.00957599	0.00682184	0.00423386	0.0151055	0.00755679	0.0356538	0.0256574	0.0617692	0.038429	0.0174677	0.0363983	0.0180921	0.00485328	0.00622113
ENSG00000231039	RP11-445P17.3	0.0245985	0.00351168	0.0229164	0.134819	0.0204757	0.00204831	0.0161348	0.0051296	0.01637	0.0196605	0.0250031	0.0100547	0.0339349	0.205596	0.176702	0.00474326	0.0158998	0.00599452	0.00398922	0.010184	0.0109907	0.0801616	0.0232141	0.0674425	0.0685843	0.0169347	0.0357325	0.0179282	0.0102916	0.0277604
ENSG00000224034	RP11-445P17.8	0.27556	0.0654598	0.16243	0.534058	0.17926	0.0171969	0.26377	0.16916	0.130265	0.177147	0.150071	0.087349	0.343884	0.27247	1.16304	0.0555439	0.138043	0.0416912	0.0145631	0.180138	0.132076	0.593687	0.211893	0.400656	0.404746	0.0811684	0.174207	0.246359	0.11855	0.240927
ENSG00000215267	AKR1C7P	0.202549	0.0435698	0.0944519	0.359453	0.130297	0.0105742	0.192501	0.0972503	0.0906415	0.117186	0.0900609	0.0591986	0.201352	0.121315	0.615817	0.0398905	0.0885908	0.0247104	0.009672	0.10438	0.0834215	0.447782	0.172798	0.255586	0.184508	0.0537052	0.117951	0.15109	0.0767153	0.181565
ENSG00000223987	RP11-445P17.5	0.0237855	0.00926439	0.0104388	0.0191016	0.0174824	0.00362095	0.0238606	0	0.0228247	0.0109979	0	0.00631845	0.0156753	0.00768684	0.082496	0.00916421	0.0117835	0.0275881	0.00537056	0.011703	0.0183715	0.040808	0.0131335	0.131939	0.0524718	0.0146305	0.23476	0.0253572	0.00917249	0.0240423
ENSG00000178462	TUBAL3	0.263381	0.0111613	0.362996	0.0387479	0.227565	0.185652	0.430629	0.179035	1.58273	0.437772	0.300057	0.358909	1.73299	0.0209769	0.243243	0.0789696	0.280132	0.0465503	0.0674319	0.0542751	0.20553	1.16052	0.47969	3.16791	0.0215125	0.22806	1.70988	0.171743	0.18037	0.44906
ENSG00000173848	NET1	5.24365	3.15823	5.4574	1.92083	5.64917	4.26222	5.53279	5.57534	5.44596	5.53461	5.54904	2.69013	3.9827	4.1973	4.82204	4.04653	5.61134	5.24558	4.1629	3.97993	5.30329	5.66036	5.08591	5.44611	3.17562	5.34564	4.34144	5.32385	5.52178	5.63499
ENSG00000150347	ARID5B	5.41749	3.07374	4.9381	2.65249	5.47049	2.476	5.36684	5.5363	4.45973	4.40736	5.2658	3.26203	3.60028	1.84367	4.85428	5.06469	5.24403	4.92332	1.64362	4.27772	4.72516	4.57039	4.98831	4.40597	3.96576	3.75809	3.53802	4.02029	5.50775	5.17029
ENSG00000199446	RNU6-543P	0.00102714	0	0	0.000551429	0.000527662	0.000139981	0	0	0	0	0	0	0	0	0.001146	0.000431546	0	0	0	0	0	0	0	0	0	0	0	0	0	0
ENSG00000224301	RP11-144G16.1	0.0042546	0.00160791	0	0.00877376	0.00094883	0.00245125	0.00592462	0	0.00239394	0.00148206	0	0.00143378	0.00590962	0.016109	0.00402913	0.00120042	0.00317441	0.00135308	0.000650964	0.0035344	0.00658243	0.00238698	0.00226782	0.00774351	0.00737983	0.00180047	1.82919	0.00552201	0	0.00294298
ENSG00000148572	NRBF2	4.92922	3.82705	4.37457	4.91721	4.28402	3.53483	4.87413	4.75541	4.27344	4.21791	4.52856	3.09402	3.37003	4.8529	4.71701	4.08778	4.44868	4.3083	2.99764	4.3659	4.18513	4.5843	4.96902	4.37147	5.14291	3.92549	4.54138	4.59774	4.77154	4.50898
ENSG00000171988	JMJD1C	4.53568	3.54862	4.08898	3.41279	4.45294	3.31113	4.57496	4.7579	4.08711	3.96497	4.63948	2.824	2.99917	2.88228	4.75176	3.11022	4.72268	4.84802	2.81682	3.92532	4.05298	4.17693	4.21647	4.34036	4.25311	3.76967	4.14106	4.70213	4.91394	4.32245
ENSG00000234369	TATDN1P1	0.232673	0.124298	0.107637	0.142697	0.212993	0.139535	0.25143	0.167727	0.165753	0.145808	0.267462	0.119349	0.104904	0.0740228	0.233664	0.2207	0.279578	0.309816	0.138928	0.130916	0.205193	0.174852	0.213699	0.164101	0.144184	0.157333	0.150404	0.27856	0.257879	0.242035
ENSG00000270421	RP11-351O1.4	0.0690785	0.0219782	0.0493673	0.0182729	0.0588448	0.0716526	0.0855418	0.139912	0.0385025	0.0390254	0.0726562	0.0288483	0.0185589	0.0123265	0.0832909	0.0147858	0.110476	0.098815	0.0182558	0.049683	0.0575649	0.0624804	0.0882942	0.0434214	0.0449351	0.0276325	0.0865359	0.104759	0.0734415	0.0835321
ENSG00000221063	MIR1296	0.0221579	0.00601778	0	0.00328783	0.0229371	0.0125085	0.0268495	0.0997533	0.00369706	0.00987772	0	0.00786428	0.00581265	0.00862024	0.0230735	0.00417415	0.0427439	0.0222615	0.00135406	0.0181825	0.0200113	0.015492	0.0161009	0.0128835	0.00883124	0.00855164	0.0368092	0.0286603	0.0225195	0.0466271
ENSG00000235816	PRELID1P3	0.0655547	0.0296953	0.053948	0.033566	0.0407152	0.07621	0.0747673	0.0409268	0.0502485	0.0423835	0.124473	0.0209211	0.0274259	0.0152757	0.0712181	0.0160972	0.0926746	0.130114	0.0213228	0.0631856	0.0468314	0.0571216	0.068694	0.0444832	0.0492894	0.0365611	0.112934	0.0717822	0.0737367	0.0519944
ENSG00000272767	JMJD1C-AS1	0.851255	0.543776	0.984028	0.271665	0.830451	0.408868	0.961521	1.68022	0.630705	0.596114	1.25586	0.417612	0.643367	0.258577	0.899886	0.308348	0.835957	1.11839	0.275078	1.38978	1.33341	0.619017	0.658315	0.583258	0.432434	0.569346	3.61483	1.80769	1.28868	0.959516
ENSG00000224412	RP11-351O1.3	0.0319791	0.0225825	0.0149883	0.0183713	0.0210577	0.0872732	0.0378449	0.13598	0.0294804	0.0230299	0.183016	0.0145519	0.0140484	0.011742	0.0382922	0.00899811	0.0523647	0.0415159	0.013622	0.0512793	0.0343111	0.0348178	0.0413914	0.034578	0.0603299	0.0220744	0.0795459	0.0705986	0.0677852	0.0368155
ENSG00000165476	REEP3	4.7556	4.1437	4.64384	2.09651	5.39887	3.48675	4.68713	4.8397	4.59273	4.49561	4.68619	2.97843	3.08384	3.34798	4.75008	2.78818	4.93858	4.00271	2.65471	3.9834	4.37055	4.52237	4.60452	4.21035	3.39211	4.07918	4.2103	4.66085	4.95363	4.51271
ENSG00000232075	MRPL35P2	1.48055	0.488227	1.14262	0.0916252	1.11517	0.393792	1.78393	1.47679	0.783141	0.725292	1.92054	0.543436	0.620345	0.608341	0.954509	0.271327	1.55499	1.51745	0.403652	1.04833	1.46395	0.890393	0.640846	0.751419	0.621826	0.753594	1.04748	1.53443	1.42649	1.11308
ENSG00000270352	RP11-111N20.4	0.00623889	0.00146495	0.00405165	0.000398071	0.00493018	0.00351885	0.00719605	0	0.0034347	0.00263628	0	0.00160469	0.00326859	0.00124449	0.00261477	0.00124395	0.0100323	0.00304366	0.00153037	0.00629158	0.00613885	0.0028264	0.0058426	0.000803047	0.00110389	0.00318769	0.00458455	0.00834999	0.00831018	0.00255276
ENSG00000228566	RP11-170M17.1	0.0463737	0.0148209	0.0317108	0.00394482	0.0437631	0.141137	0.0508279	0.0492169	0.0390524	0.0269872	0.0100512	0.019724	0.0810719	0.0110785	0.0240957	0.016633	0.0556991	0.0207725	0.00707433	0.100627	0.220575	0.038978	0.0289236	0.0186919	0.0293708	0.0848462	0.781317	0.0931745	0.0329112	0.0350506
ENSG00000202513	RNU6-805P	0.0380609	0.0514574	0.0157026	0.0356402	0.0292763	0.0288478	0.0489648	0.119113	0.018447	0.0239045	0.122181	0.0114991	0.0210465	0.0290321	0.0358145	0.0325275	0.0645327	0.0718787	0.0213654	0.050666	0.0422965	0.0422391	0.0561021	0.0352079	0.0325388	0.0203056	0.0713217	0.0416971	0.0280099	0.0470676
ENSG00000226163	RP11-167P22.3	0.0114671	0.00910715	0	0.0163068	0.010614	0.00876969	0.0174063	0	0.00530683	0.00569477	0	0.00690056	0.00171795	0.0117357	0.0158122	0.00501252	0.0196279	0.0449171	0.00446433	0.0100719	0.020615	0.015606	0.0152659	0.0158875	0.0119476	0.0112489	0.0117095	0.0148603	0.0193153	0.0214042
ENSG00000156026	MCU	3.8179	3.03178	4.05665	3.38333	4.52487	2.95299	3.68766	4.22831	4.08234	3.81425	3.98761	2.54995	3.32809	2.37638	4.54392	4.78307	3.64184	3.60739	2.39044	3.26279	3.36811	3.792	4.25259	4.11078	3.51826	4.01157	3.39006	3.67057	4.48076	4.0595
ENSG00000266719	MIR4676	0.00301275	0.0011179	0	0.00263307	0.00245979	0.00228532	0	0	0.00149505	0.00192128	0	0.000991427	0.00488511	0	0.00231431	0.00424461	0.00272167	0	0.00126953	0.00455691	0	0	0.00187499	0	0	0.00167312	0.00319836	0.0009175	0	0
ENSG00000272627	RP11-354E23.5	0.412504	0.151567	0.403914	0.275346	0.572966	0.363349	0.394045	0.45305	0.276637	0.25986	0.442757	0.263402	0.195026	0.123978	0.572042	0.699009	0.431746	0.41545	0.105953	0.432574	0.285255	0.309512	0.410955	0.367664	0.484324	0.372735	0.625543	0.338708	0.586061	0.443459
ENSG00000138315	OIT3	0.126949	0.11137	0.101686	0.210415	0.150941	0.185218	0.0857006	0.0962691	0.299158	0.0652945	0.11425	0.829432	0.586166	4.17165	0.287886	0.0692826	0.0753949	0.263487	0.0664823	0.131851	0.0835597	0.190858	0.0759593	1.55744	3.27447	0.150382	1.1117	0.218731	0.123472	0.0676283
ENSG00000215086	NPM1P24	0.32497	0.247094	0.242968	0.26227	0.383879	0.156925	0.320191	0.451757	0.287002	0.29627	0.457649	0.167043	0.177285	0.3711	0.350768	0.202345	0.34955	0.790139	0.233348	0.295684	0.275005	0.297897	0.390045	0.28401	0.49465	0.247456	0.576198	0.367166	0.528714	0.413934
ENSG00000138308	PLA2G12B	0.0594043	0.0348552	0.0744145	0.0520432	0.0635383	0.0619439	0.0778113	0.0506193	0.771065	0.0410858	0.112849	0.961457	1.92507	4.95114	0.679208	0.0663779	0.0583458	0.10191	0.0186429	0.0538001	0.0717927	0.0414278	0.0403102	3.3069	0.173173	0.0478612	1.43116	0.134063	0.0592115	0.044084
ENSG00000166321	NUDT13	2.14511	2.47503	2.71055	1.135	2.34598	1.39607	2.31017	2.63366	2.47547	2.1753	2.59246	1.86085	2.15736	2.59779	2.24654	2.27222	2.71028	2.54706	1.72114	2.3244	2.53647	2.33584	2.33114	2.52666	2.69669	2.35387	3.20274	2.63915	2.61035	2.38676
ENSG00000156042	TTC18	1.65786	2.72664	1.55956	0.509671	1.20584	1.61152	2.16296	2.42414	1.20601	1.29585	3.18973	1.08298	1.99479	1.24897	2.50128	0.885338	2.86754	2.66936	1.79692	4.57919	2.77677	2.40216	1.78742	1.24356	1.48657	1.5703	4.31784	3.9269	1.88617	1.81909
ENSG00000180581	SRP9P1	0.70367	0.979405	0.712395	0.455092	0.842737	0.768084	0.712	0.55771	0.643162	0.670802	0.503304	0.487041	0.512736	0.39374	0.789976	0.841099	0.645569	0.759857	0.312051	0.68771	0.643589	0.756424	0.724286	0.594649	0.450702	0.53505	0.597595	0.779813	0.663893	0.655042
ENSG00000252993	SNORA25	0.0178485	0.021745	0	0.0115277	0.0217055	0.0202809	0.0168387	0	0.019944	0.0338054	0	0.0190439	0.0196503	0.0304771	0.0312607	0.0112482	0.0530067	0.0303482	0.0200867	0.0462901	0.040144	0.0562105	0.0230843	0.00883385	0.0290421	0.0171123	0.0490784	0.0234878	0.0363522	0.0626497
ENSG00000214549	SDHCP2	0.0426777	0.0741106	0.100972	0.0440709	0.0719837	0.052507	0.0634199	0.082027	0.0493368	0.0557696	0.0983675	0.0368662	0.0355518	0.0361274	0.0571478	0.0472373	0.0936003	0.069621	0.032873	0.0710586	0.0622014	0.0759224	0.0895174	0.0458942	0.0440277	0.0417636	0.132425	0.07061	0.06041	0.0764507
ENSG00000213484	EIF4A1P8	0.0185584	0.0163387	0.0161388	0.021598	0.0216858	0.0327591	0.0337362	0.0477809	0.0186615	0.0298997	0.0164398	0.013631	0.0144448	0.00936151	0.0252519	0.0116819	0.0423844	0.0513652	0.0223255	0.0493325	0.0345495	0.0347133	0.0483642	0.0164808	0.0302385	0.0209474	0.0457486	0.0393019	0.0358405	0.0247304
ENSG00000232709	MARK2P9	0.407913	0.201828	0.146931	0.0330072	0.153008	0.181338	0.334879	0.366833	0.113074	0.117111	0.172678	0.0612599	0.0993786	0.120075	0.193261	0.100739	0.189283	0.237899	0.112378	0.283884	0.355383	0.20564	0.413836	0.160735	0.260573	0.125046	3.83005	0.291369	0.384113	0.209103
ENSG00000119912	IDE	3.42145	3.64746	3.96019	2.13185	3.78819	2.19977	3.41744	3.92041	3.54984	3.74048	3.76654	2.82257	2.51166	2.80092	3.52399	4.29063	3.61508	3.42366	2.94211	3.09414	3.90007	3.51786	5.00315	3.37086	3.26682	3.28496	4.15916	3.82315	3.90588	3.84912
ENSG00000138160	KIF11	1.02207	1.07468	1.27498	1.97351	0.89467	0.670068	1.05556	1.13075	1.31553	1.76223	0.961072	0.406218	0.59758	0.524876	1.51201	0.272863	1.01931	0.971536	0.524461	0.754189	0.97388	1.48607	2.91512	2.13804	2.37152	1.30819	4.24091	1.41579	0.969283	2.23378
ENSG00000184111	RP11-366I13.3	0.0254015	0.029228	0.0447342	0.0214784	0.0191806	0.00688824	0.0258412	0.0732609	0.0193697	0.0232366	0.0501626	0.0052109	0.0133717	0.00592525	0.035182	0.00469676	0.0281956	0.030019	0.0113983	0.0160956	0.0295989	0.0133639	0.0333302	0.0635427	0.0759995	0.0155299	0.119676	0.0520509	0.0306785	0.0305142
ENSG00000264313	RN7SL644P	0.0310669	0.0241607	0.0682424	0.0175912	0.0348439	0.0119673	0.025802	0.0312459	0.0276415	0.0380952	0.020849	0.0121621	0.0141853	0.0166914	0.0451395	0.00712785	0.0328209	0.0246776	0.0218162	0.0210594	0.0415793	0.0168845	0.0172645	0.0600481	0.0589689	0.0181556	0.0466045	0.160809	0.0584016	0.0393533
ENSG00000236493	EIF2S2P3	0.325353	0.416965	0.742325	0.311308	0.344469	0.159829	0.323745	0.381672	0.495317	0.445658	0.247486	0.128413	0.210501	0.384435	0.573182	0.12641	0.349695	0.35325	0.251998	0.294142	0.644381	0.183883	0.201761	0.525007	1.04796	0.223564	1.16676	1.71266	0.476292	0.391601
ENSG00000152804	HHEX	4.13307	4.26184	3.87623	3.27741	2.80304	1.66248	3.88653	3.47245	3.17118	2.89845	3.427	1.77173	2.43184	5.31728	4.30006	1.31493	3.52785	2.28999	4.06373	1.9685	2.88914	2.25441	2.09383	4.21712	5.47014	2.52252	2.32726	5.65864	3.78846	2.90639
ENSG00000201412	Y_RNA	0.00110318	0.00117529	0	0.000813065	0.00226414	0.00227883	0.00096392	0	0.000419913	0.000380701	0	0.000905503	0	0.00263021	0	0.00108161	0.000499853	0.00376155	0.000871031	0.00486539	0	0	0.00119192	0.00293176	0.00366024	0	0.00425548	0.0148611	0	0
ENSG00000138190	EXOC6	2.99822	3.399	3.01685	2.73314	2.90969	2.28743	2.85973	2.58108	2.7809	2.42315	2.64817	1.64779	1.82282	2.03073	3.49011	3.19666	3.07201	2.34232	2.06434	2.86377	2.74996	2.33116	2.06037	2.92571	3.24379	2.28389	3.42284	4.14344	2.95659	2.18692
ENSG00000225118	RP11-477L16.2	0.018321	0.00941644	0	0.0266042	0.0125911	0.0148358	0.0234799	0.0355835	0.00974268	0.01132	0	0.00559157	0.00638158	0.00964454	0.0281777	0.00290168	0.0150804	0.0146453	0.0184779	0.0145233	0.00850431	0.019249	0.0108269	0.0217234	0.0165587	0.00765188	0.0245644	0.0395604	0.024052	0.0133743
ENSG00000232805	NIP7P1	0.00232437	0.00042113	0	0.000412675	0.00152386	0.000903969	0.00198665	0	0.00113261	0.00147057	0	0.000400924	0	0.00402028	0.00169408	0.000677156	0.00115938	0.000682104	0.000499095	0.00311403	0.00174552	0.000385429	0.0015922	0	0.00231625	0.000952776	0.0210651	0.00285946	0	0.000821886
ENSG00000213432	RP11-624L12.1	0.294219	0.259995	0.301882	0.145746	0.277801	0.137213	0.32826	0.388144	0.281655	0.2858	0.344143	0.124485	0.151545	0.13905	0.290805	0.135468	0.277199	0.669866	0.257706	0.294333	0.318307	0.279948	0.367283	0.256972	0.25588	0.249894	0.179815	0.355538	0.424236	0.366257
ENSG00000236762	RP11-159H3.1	0.302419	0.21335	0.245057	0.243444	0.306472	0.133507	0.338509	0.328921	0.256075	0.23746	0.256847	0.12841	0.16221	0.108747	0.349743	0.22311	0.283989	0.580968	0.168044	0.263811	0.284004	0.272789	0.356177	0.236591	0.259594	0.208209	0.469036	0.306996	0.369485	0.331879
ENSG00000227143	LINC01153	0.0152424	0.000868145	0.00121007	0.0006842	0.00475998	0.00717945	0.0158658	0	0.00275409	0.00265626	0.00629785	0.000496788	0.000106603	0.000329378	0.00126483	0.00132161	0.00205205	0.00213173	0.000458249	0.000865001	0.00220407	0.00632591	0.00698372	0.00160618	0.000515967	0.000811435	0.318261	0.00376722	0.00520774	0.0045017
ENSG00000066468	FGFR2	1.7744	3.82814	3.97421	0.0918461	2.95131	4.47897	3.10712	4.30294	4.67671	4.03191	4.13011	0.668019	3.15714	3.0836	2.99894	0.127374	2.4334	3.96273	3.15013	2.70045	4.2294	4.53275	3.8106	2.88973	0.396572	2.76372	2.79105	4.88059	5.22974	4.33044
ENSG00000223540	RPS15AP5	0.0624437	0.0346145	0.0314713	0.0435409	0.0554411	0.0304907	0.066298	0.0099225	0.0436031	0.0470082	0.112139	0.0273215	0.0199514	0.0219058	0.0633032	0.0402471	0.0603771	0.121178	0.0377357	0.0693755	0.0598539	0.0502148	0.0688569	0.0453629	0.044276	0.0345553	0.0527129	0.0608421	0.0643164	0.0564424
ENSG00000224250	RP11-78A18.2	0.00345359	0.00105367	0.0104034	0.000550875	0.00223868	0.00270202	0.00245268	0	0.00308929	0.00193836	0	0.0024179	0.00293927	0.00183116	0.00108836	0.00268249	0.00108438	0.00446709	0.00114803	0.000906399	0.00083016	0.00211853	0.00162057	0.00411755	0	0.00225257	0.608166	0.00139684	0.00331747	0.00233653
ENSG00000134780	DAGLA	2.2619	1.86823	1.54376	0.38702	1.36395	3.3543	2.77891	2.4289	2.69573	2.52239	2.69505	1.65877	1.48829	0.542428	2.5934	1.84366	2.73097	1.54669	2.45805	2.99973	2.72477	2.94258	1.63184	2.46575	2.2319	2.07247	2.89009	2.19	2.77788	1.76015
ENSG00000124915	RP11-467L20.10	0.0325411	0.0168124	0.0195939	0.0307562	0.0275483	0.165068	0.0291561	0.0434967	0.0323169	0.0199394	0.068377	0.0113801	0.0930891	0.238637	0.0535051	0.0135473	0.0602549	0.112413	0.177629	0.0161155	0.0329094	0.012062	0.0291848	0.112248	0.0144543	0.331707	3.82349	0.0197303	0.108328	0.0201005
ENSG00000124920	MYRF	2.28572	0.94802	1.12863	0.915685	1.09234	4.65598	0.868732	1.81238	2.16893	1.54727	4.88838	0.854862	3.67238	3.58475	5.1625	0.167561	3.97024	5.05807	4.55527	0.803662	1.30906	1.06951	1.05566	3.62188	1.03867	4.71965	3.15801	0.939989	5.14496	1.10607
ENSG00000134825	TMEM258	5.016	5.28247	5.11575	4.22939	5.24078	4.25854	5.13496	5.53885	4.95411	4.88123	5.53105	4.40881	4.49439	4.33657	5.37475	4.3631	5.61521	5.63736	5.10567	5.5188	5.23213	5.30326	5.03277	4.90477	5.24814	5.10059	5.35887	5.40788	5.52787	5.25754
ENSG00000168496	FEN1	3.1123	3.80522	3.16163	2.90909	2.78203	3.41643	3.20793	3.00342	3.38187	3.54469	3.19122	2.07968	2.23759	2.68228	3.29405	3.39247	3.31096	3.00433	2.31582	3.99787	3.09761	3.27794	3.90242	3.83474	4.2937	3.19306	5.37681	2.74457	3.20967	3.14882
ENSG00000149485	FADS1	3.76847	5.11527	3.52957	2.05106	4.2878	4.09915	3.07533	4.12014	2.66864	2.86047	4.1457	2.78116	2.11679	3.39364	4.22404	2.1737	4.85899	4.53053	1.66232	4.10734	3.6188	2.17307	3.09952	2.47182	2.44607	2.63568	3.05754	2.69408	4.42531	3.15418
ENSG00000134824	FADS2	3.72391	5.67235	3.83847	2.62644	5.17518	5.30545	3.21627	5.33311	3.60855	3.64026	4.9718	2.92444	2.82767	4.49729	4.43843	1.6912	5.22794	4.20133	1.88111	5.36594	5.2777	3.67777	3.87281	3.39155	2.94496	2.87371	4.7646	3.28181	5.4285	4.23664
ENSG00000221968	FADS3	5.67097	5.66018	5.47847	2.49933	5.67243	4.94862	5.64479	5.44404	4.99557	4.91108	5.5806	5.25289	4.7036	3.93921	5.66087	4.77476	5.67243	5.63861	4.01549	4.83217	5.08161	4.3642	4.63267	5.06402	5.28422	4.60235	4.97301	5.29312	5.62582	4.91656
ENSG00000167994	RAB3IL1	5.29933	3.62477	4.97765	1.9764	4.53885	2.70462	5.13345	5.4635	4.09405	4.06569	5.51674	3.5893	3.85865	2.31789	4.44066	2.57879	5.66669	5.62859	2.01129	4.00773	4.2162	4.10455	4.27017	3.86277	5.33795	3.40341	5.63938	4.89589	5.61412	4.87315
ENSG00000254424	RP11-810P12.6	0.0083025	0.0164733	0.0178921	0.00844456	0.0165654	0.0121946	0.0122884	0.0151488	0.00778669	0.00521772	0	0.00517714	0.027091	0.00685436	0.00924718	0.00779512	0.0275456	0.0114769	0.00361485	0.0071355	0.0140395	0.00143769	0.00943505	0.00274948	0.00793262	0.0124006	0.120723	0.0143142	0.0175217	0.0100536
ENSG00000255553	RP11-810P12.5	0.0321695	0.0831578	0.0171217	0.0213367	0.0652287	0.120236	0.044689	0.0800679	0.0216695	0.0233577	0.0859016	0.0107764	0.18855	0.00896166	0.054691	0.0101214	0.192996	0.0558533	0.011848	0.0320848	0.0468294	0.0182914	0.0268502	0.0183979	0.0308931	0.0263772	2.87336	0.0321562	0.11869	0.0289394
ENSG00000149541	B3GAT3	5.05614	4.94444	5.32017	4.56228	5.28819	5.3258	5.22029	5.58018	5.00498	4.81724	5.55794	3.59539	4.8975	4.55465	5.42448	3.0558	5.66164	5.48209	3.98966	5.67062	5.54968	4.93272	5.44756	5.12171	5.56233	4.83991	5.34445	5.54697	5.53587	5.21589
ENSG00000137656	BUD13	4.41266	3.57348	4.62135	3.8103	4.57977	3.3211	4.55821	4.94973	4.43059	4.35768	4.90798	2.81422	3.41292	2.93028	4.6153	3.47002	4.91217	5.00187	3.136	4.33733	4.49424	4.219	4.43611	4.56489	4.65863	4.06992	5.46071	4.82651	5.15117	4.69607
ENSG00000226645	AP006216.10	0.0563634	0.0719325	0.0280474	0.0313079	0.0581252	0.0383489	0.0768013	0.0324498	0.058587	0.0477446	0.20181	0.0218456	0.0655675	0.0563987	0.0484685	0.019845	0.0560039	0.0286828	0.0252953	0.255216	0.0915921	0.0548936	0.0509188	0.0886912	0.0824498	0.0583124	1.39038	0.14365	0.0643674	0.0440952
ENSG00000109917	ZNF259	4.20366	3.25984	4.19461	2.96942	4.26492	3.2585	4.07935	4.0723	3.65432	3.80051	4.21293	2.54556	3.01024	3.32867	4.09455	3.44601	4.34281	4.23238	2.97668	3.74898	3.87155	3.51966	4.22686	3.87552	3.86986	3.59065	5.08976	4.09521	4.15033	3.953
ENSG00000110243	APOA5	0.0714659	0.0493918	0.057735	0.0784439	0.094122	0.0392355	0.0724118	0.0712778	0.0611582	0.0606498	0.122151	0.0201191	0.0237735	5.67201	0.165655	0.0236694	0.0498268	0.0546397	0.847591	0.0646913	0.0963677	0.0414568	0.0581655	0.377538	0.0807407	0.0832532	1.34235	0.116785	0.0995271	0.0442649
ENSG00000236267	AP006216.5	0.00704201	0.00248402	0	0.0154712	0.0192826	0.00304976	0.0111736	0	0.0120148	0.0102044	0	0.00445015	0.00330941	1.5914	0.00747667	0.0137573	0.00708544	0.00309079	0.00329409	0.00354603	0.0115041	0.00411418	0.0049098	0.202125	0.00788207	0.00511793	2.94254	0.00712682	0.00895801	0.00301269
ENSG00000110244	APOA4	0.128153	0.122404	0.0774459	0.103177	0.138157	0.0523996	0.127369	0.0678679	0.238586	0.156489	0.117854	0.101886	0.0526038	4.64615	0.126558	0.109181	0.130824	0.195809	0.142728	0.160727	0.120527	0.122775	0.0895448	4.20632	0.160693	0.15603	0.388291	0.219918	0.176956	0.126524
ENSG00000110245	APOC3	0.541919	0.547855	0.209196	1.39576	0.459774	0.242186	0.553206	0.344598	0.584892	0.520351	0.850453	0.320742	1.43355	5.67243	0.78538	0.230113	0.325835	0.626146	0.5801	0.628393	0.504098	0.402175	0.438932	4.28191	0.808852	0.600983	1.09603	0.563326	0.656167	0.510508
ENSG00000118137	APOA1	0.786435	0.814156	0.758227	0.830326	0.813748	0.781309	0.73838	0.929309	0.837471	0.814549	1.80759	3.2021	0.736363	5.67243	1.65793	0.399291	3.4922	4.09701	0.697078	2.1463	0.99201	0.549304	0.539155	3.97497	1.60345	2.65548	5.67243	2.10913	1.75946	0.917002
ENSG00000160584	SIK3	4.04878	3.57595	4.36377	3.81699	4.61809	4.64538	4.34908	4.68006	4.38049	4.20717	4.66626	3.16548	3.36181	3.31721	4.51607	3.90964	4.86981	4.78777	2.99059	4.91095	4.22736	3.74034	4.05249	4.26605	4.31081	3.92067	5.48948	4.93403	4.93709	4.29223
ENSG00000235910	APOA1-AS	0.93286	0.44531	0.800318	0.417152	1.0464	0.712988	1.17459	1.15603	0.858384	0.824117	0.877226	0.614993	0.447872	0.51756	1.47946	0.361952	2.04494	1.65219	0.478453	1.13587	0.985127	0.844725	0.851735	0.891719	0.734206	0.701648	1.2201	1.79656	1.2783	1.23882
ENSG00000200537	RNY4P6	0.045422	0.0277374	0	0.0396167	0.0378393	0.0498983	0.0558901	0.0339746	0.0511148	0.0352042	0.115694	0.0182904	0.0330645	0.0393383	0.0664156	0.00736193	0.0482366	0.0766867	0.0156942	0.0583073	0.0396166	0.0309452	0.0357608	0.0647814	0.078796	0.0253235	0.0611056	0.0697571	0.0398167	0.0475737
ENSG00000234268	AP000936.1	0.673575	0.412882	0.608366	0.502419	0.738616	0.311613	0.664768	0.796987	0.587668	0.568204	0.646871	0.31143	0.365698	0.333169	0.771317	0.364432	0.738442	1.30039	0.367855	0.637731	0.742068	0.561627	0.694502	0.621115	0.739624	0.516463	0.685573	0.833217	0.872656	0.808611
ENSG00000224077	AP000936.4	0.0278815	0.0196422	0.0535365	0.00917246	0.0541779	0.0249909	0.0364291	0.0672697	0.0437225	0.0310156	0.0277235	0.0105452	0.0242878	0.0204086	0.0308086	0.00580131	0.0722263	0.0508546	0.0114777	0.130151	0.0276465	0.0243996	0.0318767	0.0267163	0.0354225	0.0261182	1.75682	0.0847726	0.0482161	0.041027
ENSG00000225236	AP000936.5	0.00446942	0.00386017	0.0338695	0.00280795	0.0207321	0.00417873	0.00741893	0.0215763	0.0118036	0.0095427	0.00777523	0.00356011	0.00398032	0.00595225	0.00841448	0.00139271	0.00973901	0.00857514	0.00436298	0.0120429	0.00777787	0.00363124	0.00581754	0.0064597	0.0104844	0.00896353	0.0626443	0.0104724	0.0192533	0.0069309
ENSG00000254851	RP11-109L13.1	0.955563	0.49357	1.0659	0.41058	2.46016	0.194917	0.945695	0.975502	1.70394	1.46424	1.5882	0.339352	0.34601	0.241876	0.873926	0.220561	1.17562	0.704578	0.231728	0.47898	1.29371	0.422957	0.530576	0.861461	0.830096	0.985365	0.719131	0.746607	1.55693	0.8981
ENSG00000254678	RP11-109L13.5	0.048257	0.0385472	0.0152777	0.0178492	0.10631	0.0433135	0.0399434	0.0303957	0.0769575	0.0712128	0.0293996	0.0484088	0.0530313	0.0397081	0.0473791	0.00936957	0.0539858	0.080344	0.0314206	0.32318	0.070072	0.0304607	0.043203	0.042704	0.0358026	0.0460321	0.790704	0.0971224	0.103727	0.0622294
ENSG00000168092	PAFAH1B2	4.83986	4.90532	4.7136	3.78686	4.76864	4.71122	4.76359	5.05066	4.48682	4.55753	4.86363	3.58032	3.9351	3.43602	4.97278	3.14966	5.47489	5.07557	3.29263	5.14967	4.88012	4.30138	4.74787	4.4058	4.43841	4.25215	5.06866	5.18331	5.25518	4.97041
ENSG00000149577	SIDT2	5.50089	4.77575	5.24584	4.40858	5.39178	4.2273	5.48207	5.47531	5.18396	4.8235	5.63225	3.93652	4.076	4.2716	5.58718	3.98669	5.65738	5.66943	5.49548	5.57923	5.61961	4.77743	5.23217	5.45469	5.36195	5.57347	5.61481	5.60486	5.6357	4.94283
ENSG00000149591	TAGLN	5.67243	5.65548	5.67243	4.00956	5.67243	4.58768	5.67243	5.64785	5.66938	5.66232	5.67243	5.46807	5.60603	5.11892	5.67243	5.29854	5.67243	5.67243	5.35505	5.63023	5.67243	5.66286	5.64407	5.67243	5.67109	5.67243	5.67138	5.67177	5.67243	5.63121
ENSG00000160613	PCSK7	4.52707	3.71144	4.81853	4.03788	5.52672	2.73064	4.49734	4.738	5.08793	4.77058	4.9324	2.97263	3.19069	2.90978	4.81263	3.05194	4.67323	4.16173	3.23739	3.90092	4.57635	4.08374	4.41444	4.93322	4.56949	4.65029	4.12187	4.53651	5.12965	4.43285
ENSG00000167257	RNF214	4.31023	4.11001	4.46866	2.87041	4.53099	3.20206	4.40183	4.69887	4.1236	4.10325	4.62305	2.898	3.42114	3.06836	4.27393	3.84865	4.67245	4.7615	3.94856	4.66429	4.23168	4.12678	4.3311	4.18973	4.33496	4.10971	5.56914	4.98805	4.84581	4.35427
ENSG00000186318	BACE1	4.67066	4.43527	4.54721	1.16821	5.15451	4.76179	4.41941	5.2115	4.1134	4.32756	5.12274	2.98539	3.41498	3.61226	4.62508	3.34172	5.27627	5.32489	5.5853	4.30128	4.36633	3.88582	4.53605	3.67005	3.91423	3.73157	4.12646	4.72636	5.25404	4.76316
ENSG00000110274	CEP164	3.70712	3.43584	4.0692	2.44886	4.07948	3.39181	3.84772	4.75408	3.57469	3.69257	4.77642	2.07783	3.08175	2.8099	3.97331	1.68879	4.67844	4.8871	3.55658	4.89993	4.18035	3.32067	3.95934	3.54841	3.88068	3.19132	5.58656	4.47685	4.80139	4.19197
ENSG00000250699	AP000892.4	0.109672	0.0969384	0.142272	0.00459603	0.190153	0.2154	0.144011	0.344941	0.111284	0.116387	0.125675	0.0382958	0.0759666	0.100544	0.0905161	0.0304602	0.239444	0.380772	0.178607	0.270934	0.131228	0.110465	0.128893	0.0950313	0.0417837	0.0830587	0.783215	0.150051	0.245525	0.177171
ENSG00000271412	AP000892.8	0.0895451	0.0783586	0.0610745	0.0362066	0.0823658	0.111628	0.117946	0.153929	0.0745451	0.0791713	0.165071	0.0293419	0.0597384	0.0639637	0.0703286	0.0268056	0.153445	0.281922	0.15933	0.174861	0.119837	0.0894695	0.114982	0.0774015	0.0436206	0.0534903	0.162411	0.125432	0.178498	0.120357
ENSG00000076555	ACACB	5.62494	4.68832	4.87069	1.10895	3.81993	2.8623	5.48033	4.67447	5.06678	4.53811	4.71054	4.36864	3.718	5.05002	3.69028	5.41498	5.36327	4.65273	3.44042	4.49096	4.45846	4.05067	3.1243	4.44906	3.80218	4.46398	4.11675	5.23058	4.93619	4.24432
ENSG00000139437	TCHP	3.52251	3.3309	4.24135	3.04293	3.80036	3.59723	3.75112	4.53894	4.00453	4.26266	4.25129	2.67559	3.17731	2.39042	4.03325	2.83897	4.64211	4.46061	3.12534	3.83822	4.2843	4.04898	4.77903	3.94596	4.54716	3.60876	4.36369	4.41829	4.58407	4.8459
ENSG00000100504	PYGL	5.62723	4.71368	4.92422	4.76972	4.96539	2.65152	5.32249	5.58007	4.70055	4.65851	5.1766	2.92401	3.34308	5.47392	5.43862	2.14006	5.58617	5.18362	2.15543	3.58411	4.5449	5.02424	5.28313	3.55291	5.55301	3.50301	3.28664	4.45211	5.47914	5.58676
ENSG00000258711	RP11-218E20.3	0.194879	1.38177	0.443765	0.0845782	0.0735445	0.240459	0.160986	0.487592	0.236919	0.0946048	0.349936	0.0204153	0.417575	0.0324549	0.0561613	0.0398234	0.0743189	0.0724885	0.193924	0.170072	0.0999818	0.0413066	0.0583083	0.123862	0.260522	0.102898	0.0795843	0.0421314	0.427996	0.234121
ENSG00000201820	Y_RNA	0.369889	0.227519	0.405154	0.137729	0.24549	0.142583	0.376592	0.615813	0.270169	0.279537	0.411563	0.139979	0.216326	0.198055	0.406311	0.0473547	0.568795	0.563576	0.215122	0.4746	0.392905	0.372031	0.331674	0.33664	0.47032	0.233965	0.295394	0.493796	0.314657	0.450691
ENSG00000087302	C14orf166	5.2902	4.99334	5.21768	3.60287	5.41149	3.96206	5.29912	5.32436	5.18573	5.1833	5.26667	4.55596	4.23036	3.59099	5.05687	4.87525	5.46674	5.559	4.09171	5.01865	5.08757	4.7792	5.20912	4.81477	4.72884	5.01687	5.6714	5.44891	5.36913	4.99959
ENSG00000087303	NID2	4.29182	2.77987	3.60786	0.157631	3.21324	0.773276	3.89934	3.94413	3.45379	3.45151	3.72789	3.08942	2.29267	1.27405	3.50418	1.55364	5.1018	5.00024	1.68359	2.18463	3.46276	2.05369	2.83687	2.40794	1.22641	2.71892	1.65035	5.25002	4.02093	3.18116
ENSG00000168229	PTGDR	1.91942	0.395471	1.33535	1.56623	1.23266	0.308541	1.60316	2.35294	1.88226	0.773931	1.9847	0.862445	0.645336	0.65811	2.05052	0.307921	2.42334	1.18045	0.267754	1.62654	1.34862	0.925034	0.746726	1.51434	3.29549	0.800093	0.316687	1.75078	1.98961	1.72323
ENSG00000261208	RP11-452D12.1	0.420222	0.0653545	0.212021	0.13339	0.207701	0.060608	0.30894	0.621249	0.611637	0.120962	0.468486	0.135071	0.0884209	0.129721	0.404082	0.0469854	0.60199	0.389681	0.0457743	0.578458	0.259757	0.170139	0.148578	0.361801	0.976134	0.140047	0.059751	0.334078	0.491352	0.344183
ENSG00000128918	ALDH1A2	3.3667	1.7074	2.14114	0.466195	2.04089	0.66909	2.67971	4.9793	1.04281	1.81967	4.42164	2.70057	3.0733	1.27068	2.61795	1.49069	1.83348	3.7899	0.787893	3.91952	4.21775	1.20728	1.12292	0.963206	1.4798	0.602882	5.14821	1.32287	5.39683	3.55003
ENSG00000240934	RP11-925D8.1	0.00479218	0.00100106	0.031153	0.204635	0.00293399	0.00414191	0.00596184	0.0101686	0.00247129	0.00257876	0	0.00740871	0.00931929	0.0744492	0.0137001	0.00168562	0.0104599	0.00715981	0.00181953	0.0116573	0.0793891	0.00465518	0.0118797	0.00671418	0.0456127	0.00263505	0.00682031	0.00384803	0.00840144	0.00499131
ENSG00000166035	LIPC	0.370976	0.0642333	0.36726	0.346046	0.235156	0.306664	0.303981	0.423714	0.356669	0.282745	0.453052	0.269888	1.8072	4.67705	0.370174	0.0356624	2.6494	0.43818	0.382877	1.20083	0.277914	0.19358	0.62109	0.487517	0.597554	0.272378	0.146967	0.675734	0.206846	0.476189
ENSG00000259293	RP11-355N15.1	0.0220728	0.00612082	0.0449523	0.103719	0.0128907	0.0471242	0.0156711	0.0637714	0.0133395	0.0258838	0.0164506	0.0154646	0.221741	0.291699	0.0782684	0.00503773	0.0427624	0.0389718	0.0152417	0.0921123	0.0329385	0.0118784	0.0514466	0.0255427	0.0882858	0.0110896	0.0322088	0.142561	0.0187546	0.0409606
ENSG00000259476	RP11-50C13.2	0.00704619	0.0019382	0.00684733	0.0577674	0.00364636	0.0120463	0.00555982	0.00620675	0.00388728	0.00775105	0.01217	0.0076767	0.0272383	0.164425	0.0212542	0.00177322	0.0222822	0.00477218	0.00616643	0.00821254	0.00588067	0.00488929	0.0086214	0.00757287	0.0209254	0.00339098	0.014791	0.0215604	0.00461171	0.00880692
ENSG00000259250	RP11-50C13.1	2.15142	1.70973	2.47838	2.38816	1.98831	2.49197	2.22342	2.42659	2.34222	2.1422	2.53285	1.50414	2.35424	2.08934	3.39809	1.23069	2.97215	1.85288	1.34369	2.67766	3.04496	1.94	2.28832	2.92015	4.14315	1.99491	1.60086	3.0028	2.41162	2.3534
ENSG00000137845	ADAM10	3.6744	2.88294	3.89065	3.46345	3.55577	3.08289	3.72438	3.96415	3.41678	3.38303	3.84647	2.43185	2.85549	2.40508	4.1493	2.05682	4.72779	3.68527	2.25542	3.39561	3.87097	3.18558	3.76354	3.6285	4.01334	2.99965	3.05156	4.22494	3.95218	3.76126
ENSG00000270986	RP11-123C21.2	0.110524	0.0344227	0.137847	0.131773	0.101561	0.0754943	0.179368	0.1689	0.0671959	0.0932498	0.101201	0.0712739	0.0778752	0.0331337	0.192673	0.0583233	0.309878	0.122945	0.0410638	0.0872889	0.112891	0.106793	0.156557	0.113841	0.12895	0.0559576	0.0809512	0.133964	0.127344	0.178539
ENSG00000182625	RP11-123C21.1	0.0528086	0.0267256	0	0.0628273	0.0427206	0.0321289	0.0501754	0.0166149	0.038527	0.0293867	0.0870419	0.0236815	0.0160838	0.019992	0.0729626	0.01505	0.0832885	0.0343534	0.0143596	0.0497865	0.0454434	0.0303191	0.0372392	0.044703	0.061044	0.0232482	0.0391922	0.0599851	0.0377182	0.0541589
ENSG00000199730	RN7SKP95	0.0270447	0.0129664	0.012794	0.0703905	0.0210508	0.0363289	0.0331998	0.0139704	0.0201828	0.0256349	0.0179804	0.020644	0.0310248	0.0165829	0.0599491	0.0098146	0.0960094	0.0426007	0.0185227	0.0358698	0.0559687	0.0207799	0.0386295	0.0325453	0.0602619	0.0143205	0.0416693	0.0403434	0.0332443	0.035409
ENSG00000259173	RP11-30K9.7	0.00468699	0.0013284	0	0.00218799	0.00459379	0.00792133	0.00273902	0	0.00423069	0.00457173	0	0.0026474	0.0016273	0.00375544	0.00470656	0.00591955	0.0116376	0.0135078	0.00300296	0.0148122	0.0064785	0.0048464	0.003161	0.00246266	0.00252233	0.001959	0.0184056	0.00585521	0.00923705	0.000900749
ENSG00000200318	U3	0.0148438	0.015011	0.107708	0.0050906	0.0220589	0.068848	0.0378285	0.122101	0.0345439	0.0313226	0.023335	0.00855787	0.0286776	0.0188226	0.0256418	0.0239904	0.0863381	0.0334903	0.0208228	0.165336	0.114225	0.0383614	0.0255261	0.031843	0.0275622	0.0124602	0.147829	0.0554184	0.0324043	0.0344771
ENSG00000245975	RP11-30K9.6	0.467335	0.433393	0.968781	0.148357	0.569923	1.27049	0.737029	0.819557	0.722169	0.752749	0.820576	0.480269	0.657539	0.188746	0.5455	0.633609	1.29011	0.72888	0.323078	2.07145	1.26861	0.729915	0.554948	0.592391	0.418833	0.474976	1.33642	1.07485	1.08187	0.707029
ENSG00000128923	FAM63B	3.4897	2.49681	3.75245	1.75008	4.09131	3.51159	3.37979	3.93022	3.20376	3.5933	4.07065	2.72419	2.82316	1.68576	3.73141	1.94222	4.58054	3.68892	1.7975	3.52734	3.6906	3.02616	3.43194	2.8907	2.75936	2.75624	3.09608	3.65453	4.04593	3.60781
ENSG00000242747	RP11-30K9.1	0.539137	0.416195	0.739625	0.299395	0.599175	0.329401	0.644723	0.918168	0.539047	0.515154	0.55525	0.262752	0.405433	0.218252	0.559419	0.315934	0.59617	1.12018	0.456721	0.58235	0.597261	0.45159	0.63464	0.5577	0.6122	0.469338	0.942758	0.606113	0.754168	0.666974
ENSG00000225798	AC025918.2	0.60542	0.45155	0.603696	0.175092	0.364959	0.249308	0.696004	0.793246	0.516808	0.550988	0.878071	0.228781	0.409188	0.277624	0.638794	0.0982167	0.856052	1.02386	0.618979	0.78564	0.734685	0.638787	0.609266	0.726117	0.674968	0.568202	1.79876	1.00715	0.760534	0.744942
ENSG00000259457	RP11-279F6.2	0.0105251	0.0162549	0.0256066	0.00347259	0.0106841	0.0395799	0.184019	0.0291166	0.0748967	0.0176914	0.0818175	0.00743283	0.240402	0.532729	0.0469916	0.0052974	0.187231	0.0292836	0.0420411	0.0279228	1.15025	0.0531235	0.0427367	0.083243	0.00486704	0.252269	0.355345	0.0458693	0.0203382	0.0308567
ENSG00000259641	RP11-279F6.3	0.0255694	0.00950356	0.00966016	0.0650979	0.0146657	0.0232143	0.121855	0.0612763	0.0329807	0.0101681	0.142719	0.00442415	0.0738287	0.165558	0.131302	0.00629507	0.0642172	0.0432816	0.0488169	0.0347782	0.404489	0.0221574	0.0325964	0.0932484	0.0826832	0.0919617	0.220353	0.0493691	0.0259499	0.0219553
ENSG00000259496	RP11-19J5.1	0.0138158	0.00507462	0.0140407	0.311748	0.00889824	0.00572518	0.0398675	0.0284324	0.0187392	0.00848625	0.012114	0.00545045	0.017364	0.0233625	0.0787981	0.00487643	0.0144406	0.00964057	0.0210699	0.00980367	0.129217	0.0108121	0.012258	0.0293443	0.160532	0.0428095	0.0493457	0.0151615	0.00821731	0.00970933
ENSG00000259309	RP11-19J5.2	0.00542018	0.00312428	0	0.12258	0.01162	0.0057073	0.0172352	0	0.0117982	0.00392659	0.0303818	0.00144261	0.0111312	0.0141978	0.0274562	0.00322425	0.0116015	0.00768454	0.0238908	0.003118	0.0781302	0.00826529	0.00648933	0.0132545	0.0523071	0.0146102	0.633277	0.00735864	0.00708438	0.0114666
ENSG00000259703	LINC00593	0.0228854	0.00403811	0.0171815	0.524736	0.0159005	0.0270583	0.0987041	0.0218896	0.0337626	0.0106739	0.0916542	0.00799829	0.0616153	0.0661224	0.142148	0.0055816	0.0400939	0.0332836	0.0808694	0.0232366	0.262901	0.0240472	0.0270372	0.0734043	0.240792	0.0879703	2.06834	0.0317736	0.0200461	0.0179855
ENSG00000140332	TLE3	4.45974	2.99742	3.96956	5.35032	4.47498	2.87289	4.57559	4.91937	4.68229	4.52698	4.32311	2.42495	3.60282	2.72556	4.97298	2.42536	4.93426	4.60219	2.3938	4.09227	5.22049	4.55834	5.04427	4.84685	5.10681	4.11522	5.08822	4.67777	4.44922	4.98706
ENSG00000207965	MIR629	0.00914779	0.00204446	0	0.0726936	0.0177867	0.00152163	0.0132055	0.0341104	0.00604643	0.00627471	0	0.00157833	0.00826306	0	0.0289309	0.00460276	0.00959925	0.00679166	0	0.00474067	0.00452303	0.0106592	0.0188137	0.00810781	0.00817843	0.00161923	0.0028422	0.00782123	0.0246152	0.00330132
ENSG00000200216	RNU6-745P	0.00161318	0.00168186	0	0.00308555	0.000354546	0.00269855	0.000907912	0	0.00116722	0.00152631	0	0.000737378	0	0.00358326	0.00416542	0.00223972	0	0	0	0	0.00191322	0	0.00296339	0	0	0	0.00763876	0.00676878	0	0.0058318
ENSG00000259252	AC011648.1	0.00343494	0.00196965	0.0116475	0.00440724	0.00332158	0.00118023	0.0030529	0	0.00193563	0.00271407	0	0.00111714	0.00443329	0.00466659	0.00541315	0.00432814	0.00219841	0.00507863	0.000838995	0.00796922	0.0111337	0.00355374	0.0120226	0.00098077	0.000983285	0.00191491	0.0228797	0.0171452	0.00253413	0.0033282
ENSG00000259503	RP11-543G18.1	0.0174809	0.00736966	0	0.00510731	0.0118557	0.0855742	0.0291406	0.00834713	0.0111188	0.00596909	0	0.00176929	0.00875722	0.0710566	0.0241845	0.0115561	0.0279291	0.00982805	0.00697037	0.0256721	0.0186444	0.0332866	0.0804506	0.00977993	0.00929182	0.00308725	0.115353	0.00656638	0.00860734	0.00955289
ENSG00000104980	TIMM44	5.05972	5.21169	5.46231	3.56068	5.35232	4.46163	5.12912	5.57774	5.44213	5.40426	5.53589	4.80187	4.53079	4.6558	5.04173	5.52617	5.4325	5.59936	3.88308	5.35549	5.45944	4.93826	5.34213	4.99612	5.38779	4.92799	5.11285	5.54208	5.64168	5.42791
ENSG00000066044	ELAVL1	4.6972	4.50164	4.99779	3.4636	5.03532	3.89962	4.72226	5.20088	4.73018	4.76205	5.20763	3.65425	4.00793	3.53672	4.82003	3.93752	5.11729	5.20255	3.31493	4.84456	4.90328	4.48838	4.77121	4.52026	4.73213	4.23125	5.43328	4.95111	5.33762	4.90121
ENSG00000267939	CTD-2325M2.1	0.785601	0.585084	0.809289	0.356157	0.834376	1.25721	0.895958	0.979339	0.843179	0.751575	0.878223	0.432324	0.911595	0.479578	0.782253	0.812146	1.10928	0.857817	0.280976	1.62833	1.17959	0.690975	0.734764	0.647036	0.678487	0.643802	2.21143	1.32431	0.916684	0.657492
ENSG00000167775	CD320	5.48067	5.23046	5.19853	3.72382	5.28053	4.50319	5.5565	5.23163	5.25155	4.62607	5.45531	4.29207	4.35576	3.54441	5.02431	4.08213	5.54877	5.25963	4.26045	5.03763	5.32452	4.36062	4.55157	5.28074	5.61106	5.16513	5.62985	5.56716	5.57709	4.72864
ENSG00000267855	NDUFA7	5.46899	5.66122	5.60183	4.73315	5.48483	5.51358	5.52988	5.37475	5.593	5.62257	5.50998	5.46947	5.54666	5.23767	5.48632	5.67243	5.42229	5.49508	4.3376	5.67101	5.6093	5.4827	5.58897	5.45875	5.61329	5.5453	5.66451	5.64635	5.44656	5.467
ENSG00000233927	RPS28	5.67243	5.67243	5.67243	5.67153	5.67243	5.67243	5.67243	5.67243	5.67243	5.67243	5.67243	5.67182	5.67243	5.67243	5.67243	5.67243	5.67243	5.67243	5.67243	5.67243	5.67243	5.67243	5.67243	5.67243	5.67243	5.67243	5.67243	5.67243	5.67243	5.67243
ENSG00000186994	KANK3	5.20601	3.21777	3.71281	0.78455	3.80793	2.67874	5.19958	4.08016	3.19323	3.66221	4.49516	3.49388	3.96702	1.74662	5.48036	2.77036	4.40752	2.72285	1.68949	3.61154	3.71016	2.67762	2.42158	3.42924	5.44051	3.00525	2.53536	4.92859	4.57815	3.58301
ENSG00000268884	CTD-2550O8.7	0.278518	0.159856	0.242278	0.0222108	0.358091	0.164807	0.336754	0.293507	0.156146	0.186819	0.310363	0.155307	0.128104	0.378922	0.246817	0.331055	0.402207	0.31059	0.210021	0.197076	0.330962	0.214694	0.220134	0.147237	0.256404	0.239291	0.314893	0.574657	0.290651	0.266873
ENSG00000167772	ANGPTL4	5.64263	4.17287	4.44228	0.934037	4.80511	3.87498	5.56105	3.69343	4.04445	4.3563	3.71252	3.47677	3.71355	5.3286	4.87835	3.35593	5.10036	2.98054	4.38717	3.92181	4.46948	3.86327	4.79975	4.09542	3.61894	3.82889	3.54795	5.22733	3.11152	4.99267
ENSG00000269386	RAB11B-AS1	2.75261	2.57141	2.64657	0.983113	2.53688	2.04287	2.80448	2.76222	2.39619	2.67596	2.77375	1.65713	1.8645	3.35167	2.25957	2.04551	2.89699	2.61565	2.18123	2.38228	3.23227	2.74293	2.35271	2.30985	2.49055	2.923	3.11106	3.27148	2.74756	2.72152
ENSG00000265390	MIR4999	0.0301839	0.027447	0.0498208	0.0164172	0.0144329	0.0153146	0.0364243	0.0279353	0.0294251	0.0271802	0.0506861	0.00842823	0.0358753	0.0785292	0.0263025	0.00789774	0.0268101	0.0083227	0.0450736	0.025984	0.0543559	0.0487356	0.0323201	0.0290337	0.0446092	0.0374864	0.0569942	0.0588191	0.0273001	0.0380267
ENSG00000185236	RAB11B	5.67243	5.67243	5.67243	5.63538	5.67243	5.65787	5.67243	5.67243	5.67243	5.67237	5.67243	5.58998	5.67243	5.65799	5.67243	5.66513	5.67243	5.67243	5.61749	5.67243	5.67243	5.67243	5.67243	5.67243	5.67243	5.67232	5.67243	5.67243	5.67243	5.67243
ENSG00000099785	2023-03-02	5.55887	4.83319	5.39211	5.2329	5.64476	5.31558	5.47837	5.04034	5.29546	5.33348	5.21612	5.20703	4.53918	4.64928	5.57801	5.29631	5.60339	4.3683	3.14156	5.17474	5.47653	4.65176	4.75448	4.80365	5.56841	4.67431	4.81297	5.65156	5.38107	4.99659
ENSG00000268931	RP11-886P16.6	0.102527	0.0602781	0.0939296	0.108138	0.0830527	0.0848681	0.10283	0.0571769	0.111203	0.0965179	0.033317	0.0801899	0.0510824	0.0491946	0.138801	0.0489709	0.122561	0.070493	0.0287438	0.0940023	0.125007	0.0809922	0.0525493	0.0786612	0.156436	0.0567289	0.108713	0.179508	0.102047	0.073677
ENSG00000099783	HNRNPM	5.67233	5.65586	5.67243	5.31833	5.67241	5.50186	5.67243	5.67243	5.67184	5.67158	5.67243	5.34145	5.48945	5.46181	5.67243	5.6507	5.67243	5.67243	5.28017	5.67243	5.67218	5.67243	5.67243	5.67243	5.67243	5.66225	5.67243	5.6717	5.67243	5.67243
ENSG00000133246	PRAM1	1.69938	1.59416	1.57249	4.52631	1.37428	1.82581	1.58021	2.26686	1.2875	1.09337	2.3187	0.661729	1.09454	1.59879	4.23176	0.358118	2.68308	1.90641	0.806259	2.02897	2.76553	1.56518	1.21967	1.83954	4.4352	1.03466	1.88877	2.12437	2.04921	1.74591
ENSG00000133250	ZNF414	3.70358	3.86728	4.19273	3.0606	4.04606	3.55065	4.01645	4.74119	3.8157	3.87089	4.44167	2.66114	3.30527	2.97184	3.70296	2.97313	4.44994	4.69246	2.64617	4.46274	4.63955	3.71168	3.97534	3.87258	4.18717	3.46977	4.59586	4.78115	4.85862	4.30306
ENSG00000213999	MEF2B	3.44843	2.64111	3.71441	4.28898	3.54985	2.21031	3.7042	4.51242	3.46877	3.21531	4.34881	1.88794	2.75163	2.49076	3.66693	1.58822	4.13665	4.38135	1.86275	3.50626	4.20863	3.20936	3.64281	3.66639	4.62561	2.7933	3.94948	4.0997	4.35861	3.93917
ENSG00000064490	RFXANK	5.20008	4.52078	5.27498	5.32013	5.07215	4.29196	5.33772	5.615	5.23221	5.22364	5.64043	3.92925	4.76974	3.51328	5.35111	4.25669	5.55786	5.50247	4.05288	5.17132	5.5054	5.10184	5.43196	5.16679	5.57476	5.03274	4.46818	5.65276	5.6006	5.41362
ENSG00000187664	HAPLN4	0.298921	0.427652	0.404325	0.0416317	0.456467	3.17949	0.468259	2.4883	0.370218	0.241824	0.804742	0.177877	0.663289	3.01551	0.58301	0.0445075	0.272331	1.06366	0.342886	1.22454	1.14309	0.149051	0.161246	3.14197	0.137329	0.266239	0.387226	0.145474	1.10731	1.17178
ENSG00000213996	TM6SF2	0.753541	0.370041	1.15642	0.0471487	1.24561	0.830239	1.02087	2.43401	1.44547	0.696935	1.39379	0.785945	2.38993	4.90176	1.29319	0.158044	1.01731	0.442957	0.274901	1.81362	1.7134	0.651291	0.744271	4.24706	0.529875	1.03906	0.718332	0.71635	1.38469	1.64644
ENSG00000105705	SUGP1	4.07363	4.56427	4.4196	3.87028	4.39816	4.25283	4.29647	4.76185	4.22564	4.31792	4.57706	3.31096	3.87357	3.42022	4.23979	3.68212	4.85334	4.58402	3.12633	4.95599	4.78098	4.26355	4.4986	4.39673	4.89818	3.9499	5.59463	4.81651	4.72898	4.57647
ENSG00000129933	MAU2	5.01329	4.69116	5.30066	4.7449	5.38492	4.27294	5.17144	5.6154	5.03249	5.11926	5.55519	3.95085	4.23985	3.63798	5.24351	5.00495	5.61904	5.63539	3.77564	5.55589	5.39386	4.90624	5.24368	5.0502	5.49146	4.56388	5.65842	5.545	5.59958	5.39
ENSG00000167491	GATAD2A	4.69374	4.28363	4.57227	4.89777	4.88854	3.65859	4.685	4.83235	4.40785	4.45322	4.74854	3.1448	3.98825	3.63138	5.26607	3.50091	4.92739	4.49286	3.53191	4.76351	4.44005	4.28981	5.32635	4.66228	5.10035	4.13055	5.61489	4.88939	4.83544	4.86161
ENSG00000267234	CTB-184G21.3	0.0130112	0.0101101	0.00870061	0.0352761	0.00996046	0.00665635	0.0140759	0.010922	0.0106176	0.0117513	0.0338605	0.00406595	0.0143631	0.00486043	0.0233386	0.00381054	0.00793612	0.00960897	0.00485596	0.0187451	0.0115904	0.0101023	0.0173632	0.0162195	0.0426046	0.00719939	0.033795	0.0274015	0.0112188	0.0115132
ENSG00000178093	TSSK6	1.18944	1.30766	1.55483	1.2661	1.26027	1.06154	1.52126	1.61008	1.27878	1.26486	1.53736	0.511484	1.33105	1.16191	1.14795	0.48372	1.98062	1.43726	1.13082	1.52902	1.77471	1.30939	1.96904	1.77255	1.93278	1.45444	5.61578	1.88231	1.58948	1.4548
ENSG00000186010	NDUFA13	5.67057	5.66796	5.67243	5.32405	5.67235	5.65476	5.672	5.67243	5.67223	5.67193	5.67243	5.61748	5.6713	5.61857	5.67243	5.67243	5.67243	5.67243	5.20279	5.67243	5.67243	5.67206	5.6724	5.67241	5.67243	5.67053	5.67243	5.67243	5.67243	5.67243
ENSG00000250067	YJEFN3	3.60932	2.57941	4.5415	2.11225	4.02085	5.13514	3.62602	4.65854	4.61273	4.13951	4.85429	2.91232	3.68275	2.87963	3.91386	2.69501	4.65159	4.64689	2.84186	5.01696	5.25258	3.3814	3.48713	4.23438	4.20802	3.4539	5.66921	5.07881	4.6455	4.25691
ENSG00000064547	LPAR2	3.06447	1.71196	3.24845	5.18878	2.26	1.81942	3.1061	3.43264	2.72791	2.57604	3.59799	1.13678	2.53817	1.67991	4.84953	0.644091	3.08387	3.59881	3.46975	3.52069	4.18783	3.91898	3.41757	4.18818	5.52517	4.00374	5.6166	4.5438	2.67148	3.61371
ENSG00000105726	ATP13A1	5.29738	5.3227	5.55088	4.83392	5.45623	4.49393	5.3981	5.63595	5.37159	5.23122	5.62088	3.76739	4.75327	4.36876	5.55864	4.02875	5.65311	5.66844	4.58054	5.6533	5.61228	5.42277	5.54338	5.54896	5.67243	5.19728	5.66679	5.66842	5.64996	5.57012
ENSG00000270212	CTD-2540B15.12	0.23123	0.00340053	0.0620863	0.0696904	0.0099955	0.0114069	0.151007	0.0134786	0.011985	0.00904824	0	0.00250548	0.0022621	0.0462729	0.0314661	0.0123628	0.0186518	0.00458255	0.00123687	0.00202912	0.0428121	0.00765351	0.0912255	0.0120591	0.0254368	0.0147507	0.0193206	0.0136734	0.0113981	0.0193765
ENSG00000245848	CEBPA	5.33784	1.6308	3.49378	3.56933	1.99898	2.54905	4.91269	3.55423	3.05855	3.09065	2.71345	0.984479	1.75831	5.40246	4.08973	3.06535	3.23677	1.22914	2.53589	1.99638	3.58958	3.30955	4.29105	3.86319	3.22769	3.42608	1.3797	3.35357	2.50257	4.14393
ENSG00000267296	CEBPA-AS1	2.49647	0.474502	2.22561	0.556403	1.18644	1.99919	2.60516	3.04472	2.03257	1.68718	2.8799	0.387364	0.936857	2.04588	1.8283	2.15464	1.88336	1.25843	1.21841	0.861127	2.79377	1.58172	2.12857	2.2889	0.838247	2.15791	0.888505	3.12813	3.01674	2.50645
ENSG00000267130	CTD-2540B15.9	0.647206	0.068285	0.641225	0.0679432	0.296976	0.744541	0.73745	1.34193	0.663193	0.485341	1.16521	0.0761992	0.161298	0.503014	0.456207	0.717017	0.534931	0.420861	0.272889	0.205906	1.1768	0.498239	0.584302	0.756603	0.12729	0.638739	0.214497	1.39847	1.27886	0.9836
ENSG00000243864	RPS3AP50	0.00448583	0.00299446	0	0.00184086	0.00420982	0.0275859	0.00831855	0.0245572	0.00536932	0.00515014	0.206035	0.00171162	0.00220388	0.00961591	0.0130722	0.00784446	0.00741799	0.0136168	0.000857239	0.00493693	0.0160343	0	0.00655222	0.0039273	0.00302858	0.00347759	0.0129019	0.00863825	0.0326876	0.0100502
ENSG00000153879	CEBPG	4.84052	3.33211	4.56007	2.91181	4.63273	4.03507	4.73484	4.34473	4.78297	4.67288	4.69041	3.27705	3.42305	4.38658	4.98802	4.98633	4.38135	3.4497	3.40196	4.3826	4.40975	4.37054	5.14671	5.00459	4.11195	4.22898	4.67911	4.68247	4.78942	4.77152
ENSG00000240626	RN7SL150P	0.00506061	0.00330284	0	0.00103812	0.00331457	0.00483483	0.00822543	0.031413	0.00145311	0.00721131	0	0.00221104	0.00555811	0.00422948	0.00777827	0.00224567	0.00300351	0	0.0200202	0.00692484	0.00711484	0.0135473	0.0437923	0.000899083	0.00151159	0.000824914	0.00449045	0.00707155	0.00567626	0.0207598
ENSG00000186008	RPS4XP21	0.0212327	0.0116372	0.0186354	0.0174192	0.0220997	0.0121946	0.01904	0.036006	0.0183999	0.0186627	0	0.00799537	0.015878	0.0151276	0.0214734	0.0141001	0.0236759	0.0481353	0.018008	0.165303	0.0237731	0.0189934	0.0246249	0.017489	0.0209324	0.0264215	0.380928	0.0253454	0.0288968	0.0333685
ENSG00000266903	CTB-171A8.1	0.902421	1.42944	0.63347	0.121245	0.506323	0.62863	1.2842	0.66603	0.951905	0.526406	0.580492	0.487637	1.76012	2.06421	1.39692	0.361891	0.889422	0.493971	1.26975	0.94999	0.726012	0.540861	0.463353	1.36537	1.84805	0.856727	0.771617	1.49488	0.808939	0.567438
ENSG00000130202	PVRL2	5.56741	5.56626	5.15534	2.83653	5.26104	3.30086	5.58994	5.60403	5.0424	5.29615	5.63535	4.50188	5.21695	5.20841	5.65974	3.24624	5.66188	5.43145	4.28099	5.2408	5.60273	5.55091	5.54572	5.23291	5.50907	5.46894	5.65157	5.65202	5.57641	5.58818
ENSG00000267282	CTB-129P6.4	0.916203	0.735772	0.717997	0.369005	0.668274	0.193532	1.0806	1.33174	0.721054	0.807893	1.18449	0.307092	0.577437	0.547707	1.11258	0.229154	0.980426	1.95597	0.388616	0.827769	1.37071	0.769462	0.721033	0.822964	1.29614	0.78347	1.74658	1.10768	1.47525	0.965874
ENSG00000130204	TOMM40	4.75533	5.21863	4.88324	3.49249	4.53852	4.31491	4.79789	4.91161	4.72364	4.85655	5.04017	4.03994	4.06708	4.26217	4.98242	4.64814	4.9861	4.94342	3.38017	4.79201	4.82386	4.38567	5.03306	4.5553	4.72119	4.38404	4.91064	4.82867	4.88687	4.99734
ENSG00000130203	APOE	5.6717	5.67243	5.46769	2.21233	5.02009	5.67239	5.67243	5.6068	5.54578	4.38949	5.27669	4.97702	5.63065	5.67243	5.66481	3.36493	5.55424	5.65654	3.93975	5.57772	5.02539	5.47499	5.41664	5.63147	5.66561	5.07468	5.67103	5.66413	5.10423	5.53499
ENSG00000130208	APOC1	4.11564	5.67243	2.52664	1.69758	2.28612	4.37335	4.69346	3.43806	2.57594	1.35528	3.35872	1.32078	2.2239	5.67243	5.57839	2.10517	3.35528	4.4561	1.79627	3.39238	2.78628	3.27716	3.35967	4.08475	5.64091	2.45651	3.46103	4.02782	2.14653	2.5819
ENSG00000267467	APOC4	0.151853	1.20076	0.0436606	0.296749	0.124704	0.308756	0.184896	0.234825	0.110517	0.0743395	0.175937	0.0409696	0.0584995	5.66767	0.570833	0.0674638	0.206572	0.468668	0.0682306	0.199095	0.144977	0.131366	0.0922147	0.222422	0.557947	0.0768231	0.340575	0.172891	0.163897	0.10072
ENSG00000234906	APOC2	0.561162	2.10635	0.693195	0.821084	0.763942	3.34825	0.970844	1.15284	0.76294	0.580206	1.59749	0.306272	1.96727	5.67243	3.49051	0.165477	1.30748	0.690381	0.63562	1.51883	1.18172	1.24979	0.869477	2.42118	1.53857	0.518544	0.958723	0.812877	0.486757	0.72445
ENSG00000267114	CTB-129P6.11	0.447575	0.432978	1.02621	0.3834	0.726586	0.705612	0.659702	1.16693	0.723375	0.607963	1.12092	0.216976	0.571755	0.207173	0.572731	0.310089	1.03058	1.36702	0.283528	0.9621	1.08883	0.669244	0.655264	0.921679	1.06073	0.569027	1.98772	1.21184	1.18275	0.765116
ENSG00000104853	CLPTM1	5.65651	5.64548	5.63889	5.04519	5.66914	5.5304	5.65714	5.67243	5.63477	5.62402	5.67243	5.13473	5.32546	5.20795	5.6539	5.472	5.67211	5.67129	4.94711	5.66457	5.6384	5.65057	5.67219	5.64596	5.65199	5.60449	5.66908	5.67002	5.67243	5.66858
ENSG00000104856	RELB	4.15733	3.71684	3.81069	4.69128	3.8706	1.73942	4.09999	4.04099	3.87084	3.39058	4.11747	2.46698	3.82059	2.58609	4.83086	3.15988	4.10564	3.46259	2.99821	2.63268	4.25105	3.88398	4.25258	4.46418	5.17902	3.52188	3.14426	4.17753	4.61496	3.76314
ENSG00000204070	SYS1	3.94375	3.72406	4.16695	3.18555	4.02432	3.0465	4.04787	4.37444	3.9795	3.7259	4.55112	2.76583	3.40844	3.18695	4.2049	3.14839	4.02759	4.54554	2.79108	4.05294	3.95856	3.80906	3.59125	3.91043	3.7385	3.6997	3.29461	4.50232	4.59572	3.94688
ENSG00000124257	NEURL2	3.44519	3.09706	3.38708	0.990553	3.10419	1.77265	2.96102	3.16601	3.00561	2.59659	3.45646	2.34362	3.17495	2.34001	2.41577	2.79033	3.20822	3.70745	1.43824	2.62484	2.72001	2.62732	2.2931	2.95949	2.71349	2.28325	2.3987	3.25019	3.19538	2.66322
ENSG00000100979	PLTP	5.66847	5.63929	5.67243	2.72785	5.60886	5.28668	5.66233	5.67243	5.46406	5.52	5.67243	5.13271	5.33355	3.37519	5.66468	3.53791	5.65524	5.67243	5.66713	5.1911	5.45065	5.50088	5.51867	5.49527	5.01862	5.53707	5.3034	5.41378	5.66437	5.66036
ENSG00000100982	PCIF1	5.33639	4.98601	5.56245	5.19984	5.6348	4.39368	5.46353	5.61399	5.3104	5.35482	5.65325	4.25268	4.41128	3.53682	5.59239	4.89636	5.66885	5.67243	4.06955	5.49844	5.47387	5.03296	5.3885	5.2702	5.57479	4.85406	5.23877	5.65491	5.67243	5.51765
ENSG00000198026	ZNF335	3.94962	3.61349	4.14236	3.78305	4.23958	3.26447	4.15777	4.56188	3.95152	3.98997	4.55022	2.43563	3.19255	2.71126	4.30841	3.09181	4.529	4.7674	2.99847	4.58816	4.50793	3.88625	4.24715	4.35633	4.75237	3.79361	4.5867	4.82561	4.76526	4.22697
ENSG00000100985	MMP9	3.35162	0.717995	1.14677	5.12959	1.51026	0.590598	2.32339	0.922944	1.19272	0.863658	1.8968	1.09409	1.26311	1.34848	4.3502	0.565186	0.902526	0.882026	0.378673	1.36914	1.04629	1.47135	1.64703	2.75383	5.4689	1.17022	1.96974	1.94288	1.09478	1.25208
ENSG00000204044	RP11-465L10.10	0.123708	0.38376	0.0509329	1.08093	0.0620559	0.402319	0.0650602	0.0350532	0.0590124	0.0371286	0.0649738	0.0308383	0.0654832	0.0621374	0.4357	0.0200154	0.036094	0.0548855	0.0380337	0.962115	0.0556635	0.0555129	0.114649	0.1861	1.15541	0.0574862	0.884646	0.0941006	0.0509447	0.0782036
ENSG00000124140	SLC12A5	0.207466	1.24382	0.0860372	0.104422	0.134547	4.70835	0.173687	0.121904	0.181359	0.101974	0.114944	0.126664	0.100026	0.0838156	0.537557	0.068569	0.241932	0.358803	0.162137	2.63901	0.17727	0.0973471	0.148062	0.196691	0.391257	0.215941	1.51374	0.18562	0.211714	0.154029
ENSG00000197182	FLJ27365	1.51864	1.58901	0.924325	0.723129	1.56427	1.16282	1.78182	1.68179	0.951085	1.38263	1.89965	0.606933	0.944402	0.430245	1.74757	0.333756	1.48849	2.36355	1.16381	1.24588	1.99935	1.2202	2.46058	1.13927	1.59513	1.12939	0.959215	0.918932	1.73822	1.61167
ENSG00000266533	MIR3619	0.0186115	0.0162834	0.0212604	0.00665403	0.0118638	0.0210985	0.0204931	0.0386067	0.0076161	0.0165663	0	0.00713004	0.0090952	0.00217021	0.021936	0.00342176	0.0287121	0.0518077	0.00790746	0.00404218	0.0395407	0.0167594	0.0498852	0.00349377	0.00602616	0.0157075	0.0201501	0.00850658	0.0244209	0.0396996
Tissue expression of prioritized genes are average of log2 transformed (transcripts per million) TPM after winsolizing at 50 per tissue (30 general tissues in total) from GTEx v8 [3]. Expression patterns of AL356356.1, IQCJ-SCHIP1, RP11-432B6.3, TRIM39-RPP21, ATP6V1G2-DDX39B, CSNK2B-LY6G5B-1181, MSH5-SAPCD1, AL645922.1, PPT2-EGFL8, XXbac-BPG181M17.5, RP11-156P1.2, TAP2 and AC011484.1 genes are no…

## Sheet: Supplementary Table 10
Supplementary Table S10. Prioritized genes from remnant cholesterol level GWAS by functional mapping.
ensg	symbol	chr	start	end	strand	type	entrezID	HUGO	pLI	ncRVIS	posMapSNPs	posMapMaxCADD	eqtlMapSNPs	eqtlMapminP	eqtlMapminQ	eqtlMapts	eqtlDirection	ciMap	ciMapts	minGwasP	IndSigSNPs	GenomicLocus
ENSG00000204219	TCEA3	1	23707554	23751233	-1	protein_coding	6920	TCEA3	0.000965886	NA	2	17.11	4	3.12016e-08	8.26811e-07	GTEx/v8/Adipose_Subcutaneous:GTEx/v8/Adipose_Visceral_Omentum:GTEx/v8/Whole_Blood	+	No	NA	2.86e-08	rs10917386	1
ENSG00000088280	ASAP3	1	23755056	23811061	-1	protein_coding	55616	ASAP3	2.35907e-10	-0.119099	4	17.11	4	1.21359e-20	3.23783e-16	GTEx/v8/Adipose_Subcutaneous:GTEx/v8/Adipose_Visceral_Omentum:GTEx/v8/Liver:GTEx/v8/Pancreas:GTEx/v7/Adipose_Subcutaneous:GTEx/v7/Adipose_Visceral_Omentum:GTEx/v6/Adipose_Subcutaneous	+	No	NA	2.86e-08	rs10917386	1
ENSG00000007968	E2F2	1	23832922	23857712	-1	protein_coding	1870	E2F2	0.914703	-0.0343112	0	0	3	1.94761e-05	0.00318171	GTEx/v8/Adipose_Subcutaneous	+	No	NA	8.09e-05	rs10917386	1
ENSG00000116560	SFPQ	1	35641979	35658749	-1	protein_coding	6421	SFPQ	0.999527	-0.457583	2	17.8	0	NA	NA	NA	NA	No	NA	6.11e-08	rs77968776	2
ENSG00000201868	Y_RNA	1	35661570	35661663	1	misc_RNA	NA	NA	NA	NA	1	17.8	0	NA	NA	NA	NA	No	NA	NA	rs77968776	2
ENSG00000239636	RP4-728D4.2	1	36035414	36043330	-1	antisense	NA	NA	NA	NA	0	0	1	0.000180869	1.72075e-05	GTEx/v8/Whole_Blood	-	No	NA	6.11e-08	rs77968776	2
ENSG00000142686	C1orf216	1	36179476	36185073	-1	protein_coding	127703	C1orf216	0.128379	-0.845976	0	0	2	1.05995e-06	0.00270551	GTEx/v7/Artery_Aorta	-	No	NA	6.11e-08	rs77968776	2
ENSG00000162607	USP1	1	62901968	62917475	1	protein_coding	7398	USP1	0.993181	-1.54208	3	18.26	2	0.00013899	0.0432905	GTEx/v8/Whole_Blood	+	No	NA	3.18e-46	rs10789113	3
ENSG00000116641	DOCK7	1	62920399	63153969	-1	protein_coding	85440	DOCK7	0.771361	NA	6	18.26	9	4.34037e-21	2.6985e-17	GTEx/v8/Whole_Blood:GTEx/v8/Small_Intestine_Terminal_Ileum:GTEx/v7/Whole_Blood:GTEx/v7/Artery_Aorta:GTEx/v7/Artery_Tibial:GTEx/v6/Whole_Blood:GTEx/v6/Artery_Aorta:GTEx/v6/Artery_Tibial	+	No	NA	3.18e-46	rs10789113;rs1183851;rs4915624;rs6657707	3
ENSG00000132855	ANGPTL3	1	63063158	63071830	1	protein_coding	27329	ANGPTL3	2.12016e-07	-0.803837	0	0	4	3.62456e-07	0.00164655	GTEx/v8/Liver:GTEx/v7/Liver	+	No	NA	3.18e-46	rs10789113;rs4915624	3
ENSG00000213703	RP5-849H19.2	1	63106793	63107338	-1	pseudogene	NA	NA	NA	NA	0	0	0	NA	NA	NA	NA	Yes	Liver	4e-28	rs10789113:rs1183851	3
ENSG00000235545	RP11-230B22.1	1	63154153	63176365	1	antisense	NA	NA	NA	NA	1	17.97	0	NA	NA	NA	NA	No	NA	6.36e-46	rs10789113	3
ENSG00000125703	ATG4C	1	63249806	63331184	1	protein_coding	84938	ATG4C	3.32762e-09	-0.809377	3	16.52	6	6.14986e-06	0.00527379	GTEx/v8/Whole_Blood	+	Yes	Liver	4e-28	rs6657707;rs10789113:rs1183851	3
ENSG00000229537	RP11-5P4.1	1	63466168	63478142	-1	lincRNA	105378769	LINC01739	NA	NA	0	0	0	NA	NA	NA	NA	Yes	Liver	3.38e-11	rs6657707	3
ENSG00000261012	RP11-116D2.1	2	21222185	21223789	-1	lincRNA	NA	NA	NA	NA	0	0	0	NA	NA	NA	NA	Yes	Liver	2.05e-14	rs597331:rs11894310	4
ENSG00000084674	APOB	2	21224301	21266945	-1	protein_coding	338	APOB	5.49085e-16	-0.346892	1	24.7	1	2.21785e-09	1.45054e-23	GTEx/v8/Adipose_Subcutaneous:GTEx/v7/Adipose_Subcutaneous	+	Yes	Liver	2.05e-14	rs597331;rs11894310	4
ENSG00000218819	TDRD15	2	21346789	21366144	1	protein_coding	100129278	TDRD15	NA	NA	0	0	0	NA	NA	NA	NA	Yes	Liver	7.58e-09	rs597331	4
ENSG00000232451	AC016768.1	2	23240997	23421927	-1	lincRNA	NA	NA	NA	NA	0	0	0	NA	NA	NA	NA	Yes	Liver	2.05e-14	rs11894310	4
ENSG00000213699	SLC35F6	2	26987152	27004099	1	protein_coding	54978	SLC35F6	0.0161308	-0.353051	0	0	8	2.15777e-05	4.97756e-07	GTEx/v8/Adipose_Subcutaneous	-	No	NA	1.35e-11	rs7589627;rs6746337	5
ENSG00000115163	CENPA	2	26987157	27023935	1	protein_coding	1058	CENPA	0.139975	-0.808381	0	0	1	1.24213e-05	2.66259e-14	GTEx/v8/Adipose_Subcutaneous	+	No	NA	7.63e-13	rs6746337	5
ENSG00000157851	DPYSL5	2	27070615	27173219	1	protein_coding	56896	DPYSL5	0.998332	-1.35954	1	18.97	0	NA	NA	NA	NA	No	NA	NA	rs7589627	5
ENSG00000230286	AC013472.4	2	27173176	27232675	-1	antisense	NA	NA	NA	NA	3	18.97	0	NA	NA	NA	NA	Yes	Liver	4.88e-13	rs7589627;rs6746337;rs6746337:rs13022659	5
ENSG00000084764	MAPRE3	2	27193480	27250064	1	protein_coding	22924	MAPRE3	0.799864	-0.767319	4	15.81	11	5.36484e-10	6.08981e-07	GTEx/v8/Adipose_Subcutaneous:GTEx/v8/Adipose_Visceral_Omentum:GTEx/v8/Whole_Blood	+	Yes	Liver	1.71e-50	rs6746337;rs7589627;rs34502053;rs3935148	5
ENSG00000205500	AC013472.3	2	27207644	27237480	-1	processed_transcript	100129724	LOC100129724	NA	NA	2	15.2	0	NA	NA	NA	NA	Yes	Liver	4.88e-13	rs6746337;rs6746337:rs13022659	5
ENSG00000119777	TMEM214	2	27255778	27264563	1	protein_coding	54867	TMEM214	0.00116736	-0.517228	2	15.81	0	NA	NA	NA	NA	No	NA	1.35e-11	rs6746337	5
ENSG00000084693	AGBL5	2	27265232	27293490	1	protein_coding	60509	AGBL5	0.0206949	-0.378651	3	16.07	0	NA	NA	NA	NA	No	NA	4.88e-13	rs6746337	5
ENSG00000229122	AGBL5-IT1	2	27283906	27284683	1	sense_intronic	106481744	AGBL5-IT1	NA	NA	1	16.07	0	NA	NA	NA	NA	Yes	Liver	7.63e-13	rs6746337;rs7589627:rs6746337:rs1275515	5
ENSG00000272148	RP11-195B17.1	2	27285296	27285775	-1	antisense	NA	NA	NA	NA	1	16.07	0	NA	NA	NA	NA	Yes	Liver	7.63e-13	rs6746337;rs7589627:rs6746337:rs1275515	5
ENSG00000228474	OST4	2	27293340	27294641	-1	protein_coding	100128731	OST4	NA	NA	2	16.07	0	NA	NA	NA	NA	Yes	Liver	4.88e-13	rs6746337;rs7589627:rs6746337:rs1275515	5
ENSG00000138080	EMILIN1	2	27301435	27309271	1	protein_coding	11117	EMILIN1	0.00521656	NA	3	18.13	8	7.50592e-06	0.000214913	GTEx/v8/Whole_Blood	-	Yes	Liver	4.88e-13	rs6746337;rs7589627;rs7589627:rs6746337:rs1275515	5
ENSG00000138030	KHK	2	27309615	27323640	1	protein_coding	3795	KHK	5.36079e-05	NA	2	18.13	19	4.74612e-69	2.2178e-62	GTEx/v8/Adipose_Subcutaneous:GTEx/v8/Adipose_Visceral_Omentum:GTEx/v8/Whole_Blood:GTEx/v8/Artery_Coronary:GTEx/v8/Pancreas:GTEx/v7/Adipose_Subcutaneous:GTEx/v7/Adipose_Visceral_Omentum:GTEx/v7/Whole_Blood:GTEx/v7/Artery_Aorta:GTEx/v7/Artery_Coronary:GTEx/v7/Artery_Tibial:GTEx/v7/Pancreas:GTEx/v6/Adipose_Subcutaneous:GTEx/v6/Adipose_Visceral_Omentum:GTEx/v6/Whole_Blood:GTEx/v6/Artery_Aorta:GTEx/v6…	+	Yes	Liver	1.71e-50	rs6746337;rs7589627;rs1275515;rs13022659;rs1881396;rs34502053;rs3935148;rs77353560;rs1911128;rs7589627:rs6746337:rs1275515	5
ENSG00000138028	CGREF1	2	27321757	27341995	-1	protein_coding	10669	CGREF1	5.50291e-08	0.491986	2	18.13	9	2.23866e-06	0.000961852	GTEx/v8/Whole_Blood	+	Yes	Liver	4.88e-13	rs6746337;rs6746337:rs13022659	5
ENSG00000143994	ABHD1	2	27346682	27353680	1	protein_coding	84696	ABHD1	1.06027e-21	-0.251069	2	17.41	0	NA	NA	NA	NA	Yes	Liver	4.88e-13	rs1275515;rs6746337:rs13022659	5
ENSG00000138073	PREB	2	27353624	27357543	-1	protein_coding	10113	PREB	0.00189836	-0.154459	2	17.41	3	2.80513e-11	1.72296e-07	GTEx/v8/Adipose_Subcutaneous:GTEx/v8/Whole_Blood:GTEx/v7/Artery_Aorta	-	Yes	Liver	4.88e-13	rs1275515;rs6746337;rs6746337:rs13022659	5
ENSG00000186143	C2orf53	2	27359723	27362278	-1	protein_coding	339779	C2orf53	1.54927e-09	0.624914	2	17.41	0	NA	NA	NA	NA	No	NA	NA	rs1275515	5
ENSG00000236099	AC013403.13	2	27381431	27382097	-1	pseudogene	NA	NA	NA	NA	2	14.85	0	NA	NA	NA	NA	No	NA	3.9e-06	rs13022659	5
ENSG00000138074	SLC5A6	2	27422455	27435826	-1	protein_coding	8884	SLC5A6	0.571968	-0.400099	1	22.3	12	1.08412e-15	1.64643e-12	GTEx/v8/Adipose_Subcutaneous:GTEx/v8/Whole_Blood:GTEx/v8/Artery_Coronary:GTEx/v8/Pancreas:GTEx/v7/Whole_Blood:GTEx/v7/Artery_Aorta:GTEx/v7/Artery_Tibial:GTEx/v7/Pancreas:GTEx/v6/Artery_Tibial	+	No	NA	2.68e-07	rs13022659	5
ENSG00000138085	ATRAID	2	27434895	27440046	1	protein_coding	51374	ATRAID	0.00791395	NA	0	0	13	8.04148e-30	2.42116e-24	GTEx/v8/Adipose_Subcutaneous:GTEx/v8/Adipose_Visceral_Omentum:GTEx/v8/Whole_Blood:GTEx/v8/Artery_Coronary:GTEx/v8/Liver:GTEx/v8/Pancreas:GTEx/v8/Small_Intestine_Terminal_Ileum:GTEx/v7/Adipose_Subcutaneous:GTEx/v7/Adipose_Visceral_Omentum:GTEx/v7/Whole_Blood:GTEx/v7/Artery_Aorta:GTEx/v7/Artery_Coronary:GTEx/v7/Artery_Tibial:GTEx/v7/Pancreas:GTEx/v7/Small_Intestine_Terminal_Ileum:GTEx/v6/Adipose_Su…	-	No	NA	2.68e-07	rs13022659;rs6547692	5
ENSG00000084774	CAD	2	27440258	27466811	1	protein_coding	790	CAD	1	-0.710759	0	0	12	3.10444e-25	9.08683e-20	GTEx/v8/Whole_Blood:GTEx/v8/Pancreas:GTEx/v8/Small_Intestine_Terminal_Ileum:GTEx/v7/Pancreas:GTEx/v6/Pancreas	-	Yes	Liver	2.68e-07	rs13022659;rs6746337:rs1275515	5
ENSG00000115194	SLC30A3	2	27476552	27498685	-1	protein_coding	7781	SLC30A3	0.646084	-0.660463	0	0	0	NA	NA	NA	NA	Yes	Liver	4.88e-13	rs6746337:rs1275515	5
ENSG00000163793	DNAJC5G	2	27498289	27504367	1	protein_coding	285126	DNAJC5G	0.00397479	-0.706718	0	0	0	NA	NA	NA	NA	Yes	Liver	4.88e-13	rs6746337:rs1275515	5
ENSG00000138100	TRIM54	2	27505260	27530307	1	protein_coding	57159	TRIM54	8.24708e-07	-1.05327	0	0	0	NA	NA	NA	NA	Yes	Liver	4.88e-13	rs6746337:rs1275515	5
ENSG00000115207	GTF3C2	2	27548716	27579868	-1	protein_coding	2976	GTF3C2	0.999786	-0.837016	0	0	0	NA	NA	NA	NA	Yes	Liver	2.99e-95	rs6746337:rs1275515:rs1881396	5
ENSG00000234072	AC074117.10	2	27579113	27590489	1	antisense	NA	NA	NA	NA	1	18.47	11	7.2856e-10	4.98832e-07	GTEx/v8/Adipose_Visceral_Omentum:GTEx/v8/Pancreas:GTEx/v7/Adipose_Visceral_Omentum:GTEx/v7/Pancreas:GTEx/v6/Adipose_Subcutaneous:GTEx/v6/Adipose_Visceral_Omentum:GTEx/v6/Artery_Aorta:GTEx/v6/Artery_Coronary:GTEx/v6/Artery_Tibial	+	Yes	Liver	2.99e-95	rs13022659;rs6547692;rs6746337:rs1275515:rs1881396	5
ENSG00000115211	EIF2B4	2	27587219	27593353	-1	protein_coding	8890	EIF2B4	0.83261	-0.214235	1	18.47	0	NA	NA	NA	NA	Yes	Liver	2.99e-95	rs13022659;rs6746337:rs1275515:rs1881396	5
ENSG00000115234	SNX17	2	27593389	27599995	1	protein_coding	9784	SNX17	0.68618	-0.681943	2	18.47	7	1.31302e-07	0.000358289	GTEx/v8/Adipose_Subcutaneous:GTEx/v7/Artery_Tibial:GTEx/v6/Artery_Tibial	+	Yes	Liver	2.99e-95	rs13022659;rs6746337:rs1275515:rs1881396	5
ENSG00000163795	ZNF513	2	27600098	27603657	-1	protein_coding	130557	ZNF513	0.940738	NA	2	18.47	0	NA	NA	NA	NA	No	NA	NA	rs13022659	5
ENSG00000115241	PPM1G	2	27604061	27632554	-1	protein_coding	5496	PPM1G	0.99601	-0.482626	1	12.85	12	4.31195e-11	1.67809e-09	GTEx/v8/Adipose_Subcutaneous:GTEx/v8/Adipose_Visceral_Omentum:GTEx/v8/Whole_Blood:GTEx/v8/Pancreas:GTEx/v7/Adipose_Subcutaneous:GTEx/v7/Whole_Blood:GTEx/v6/Adipose_Subcutaneous:GTEx/v6/Whole_Blood	+	No	NA	5.39e-93	rs13022659;rs6547692;rs1881396	5
ENSG00000115216	NRBP1	2	27650657	27665126	1	protein_coding	29959	NRBP1	0.999549	-1.38971	2	14.1	17	1.48664e-19	1.00894e-14	GTEx/v8/Adipose_Subcutaneous:GTEx/v8/Adipose_Visceral_Omentum:GTEx/v8/Whole_Blood:GTEx/v8/Small_Intestine_Terminal_Ileum:GTEx/v7/Adipose_Subcutaneous:GTEx/v7/Adipose_Visceral_Omentum:GTEx/v7/Whole_Blood:GTEx/v7/Artery_Aorta:GTEx/v7/Artery_Tibial:GTEx/v7/Small_Intestine_Terminal_Ileum:GTEx/v6/Adipose_Subcutaneous:GTEx/v6/Adipose_Visceral_Omentum:GTEx/v6/Whole_Blood:GTEx/v6/Artery_Aorta:GTEx/v6/Art…	+	Yes	Liver	2.99e-95	rs13022659;rs6547692;rs4666005;rs10173528;rs34502053;rs3935148;rs1881396	5
ENSG00000157992	KRTCAP3	2	27665233	27669348	1	protein_coding	200634	KRTCAP3	0.0445235	NA	0	0	11	1.74344e-14	1.50191e-10	GTEx/v8/Adipose_Visceral_Omentum:GTEx/v8/Whole_Blood:GTEx/v7/Adipose_Visceral_Omentum:GTEx/v7/Whole_Blood:GTEx/v6/Adipose_Visceral_Omentum:GTEx/v6/Whole_Blood	-	Yes	Liver	2.99e-95	rs13022659;rs6547692;rs4666005;rs77353560;rs10173528;rs1881396	5
ENSG00000138002	IFT172	2	27667238	27712656	-1	protein_coding	26160	IFT172	2.29012e-18	-0.505255	2	23.1	0	NA	NA	NA	NA	Yes	Liver	2.99e-95	rs375318290;rs13022659;rs1881396	5
ENSG00000235267	AC074117.13	2	27678023	27678729	1	pseudogene	NA	NA	NA	NA	1	23.1	7	9.6726e-06	0.00134278	GTEx/v8/Adipose_Subcutaneous:GTEx/v7/Adipose_Subcutaneous	+	Yes	Liver	2.99e-95	rs375318290;rs13022659;rs1881396	5
ENSG00000200003	RNU6-986P	2	27698361	27698462	-1	snRNA	106481491	RNU6-986P	NA	NA	0	0	0	NA	NA	NA	NA	Yes	Liver	2.99e-95	rs1881396	5
ENSG00000115226	FNDC4	2	27714750	27718112	-1	protein_coding	64838	FNDC4	0.759219	NA	1	15.52	0	NA	NA	NA	NA	Yes	Liver	2.99e-95	rs13022659;rs1881396	5
ENSG00000084734	GCKR	2	27719709	27746554	1	protein_coding	2646	GCKR	3.58393e-16	-0.155698	2	15.52	2	9.3392e-06	0.00245316	GTEx/v8/Whole_Blood	-	Yes	Liver	2.99e-95	rs13022659;rs6547692;rs6757405;rs7586645;rs1881396	5
ENSG00000221531	AC074091.1	2	27804756	27804813	-1	miRNA	NA	NA	NA	NA	0	0	0	NA	NA	NA	NA	Yes	Liver	2.07e-06	rs13022659:rs375318290	5
ENSG00000243943	ZNF512	2	27805897	27858041	1	protein_coding	84450	ZNF512	0.949147	-1.27925	2	18.65	2	3.49968e-05	0.0114222	GTEx/v7/Artery_Tibial	+	Yes	Liver	2.99e-95	rs1881396;rs13022659:rs375318290	5
ENSG00000259080	RP11-158I13.2	2	27805913	27858041	1	processed_transcript	NA	NA	NA	NA	2	18.65	0	NA	NA	NA	NA	Yes	Liver	2.99e-95	rs1881396;rs13022659:rs375318290	5
ENSG00000176714	CCDC121	2	27848506	27851879	-1	protein_coding	79635	CCDC121	9.72714e-05	-0.266319	2	18.65	0	NA	NA	NA	NA	Yes	Liver	2.99e-95	rs1881396;rs13022659:rs375318290	5
ENSG00000198522	GPN1	2	27851114	27874375	1	protein_coding	11321	GPN1	0.00490359	-0.238155	1	13.33	0	NA	NA	NA	NA	Yes	Liver	2.99e-95	rs1881396;rs13022659:rs375318290	5
ENSG00000206731	SNORA36	2	27864910	27865036	-1	snoRNA	NA	NA	NA	NA	0	0	0	NA	NA	NA	NA	Yes	Liver	2.07e-06	rs13022659:rs375318290	5
ENSG00000163798	SLC4A1AP	2	27886338	27917840	1	protein_coding	22950	SLC4A1AP	7.73999e-07	-0.546764	1	15.03	9	5.94533e-10	1.28731e-22	GTEx/v8/Adipose_Subcutaneous:GTEx/v8/Adipose_Visceral_Omentum:GTEx/v8/Whole_Blood:GTEx/v7/Adipose_Visceral_Omentum:GTEx/v7/Whole_Blood	+	No	NA	5.39e-93	rs34502053;rs3935148;rs4666005;rs1881396;rs77353560;rs1911128	5
ENSG00000205334	AC074091.13	2	27928653	27938599	-1	protein_coding	100129995	LINC01460	NA	NA	1	18.44	0	NA	NA	NA	NA	Yes	Liver	1.71e-50	rs34502053;rs3935148;rs143611256:rs7581813:rs6757405;rs7586645	5
ENSG00000243147	MRPL33	2	27994584	28210954	1	protein_coding	9553	MRPL33	0.749165	-0.22013	13	19.66	0	NA	NA	NA	NA	No	NA	3.16e-32	rs3935148;rs77353560;rs1911128	5
ENSG00000268656	AC110084.1	2	27998851	28009186	-1	protein_coding	NA	NA	NA	NA	2	19.66	0	NA	NA	NA	NA	No	NA	NA	rs3935148	5
ENSG00000171174	RBKS	2	28004231	28113965	-1	protein_coding	64080	RBKS	1.93198e-05	-0.689745	11	19.66	0	NA	NA	NA	NA	Yes	Liver	3.16e-32	rs3935148;rs77353560;rs1911128;rs1911128:rs77353560	5
ENSG00000158019	BRE	2	28112808	28561768	1	protein_coding	9577	BRE	0.279976	NA	12	17.2	0	NA	NA	NA	NA	Yes	Liver	1.73e-21	rs3935148;rs77353560;rs1911128;rs10173528;rs4133152;rs143611256;rs7581813;rs6757405;rs7586645;rs1911128:rs77353560	5
ENSG00000270846	RP11-674I16.1	2	28118983	28120062	-1	pseudogene	NA	NA	NA	NA	1	15.47	0	NA	NA	NA	NA	Yes	Liver	1.73e-21	rs3935148;rs77353560;rs1911128;rs1911128:rs77353560	5
ENSG00000223522	AC093690.1	2	28530558	28533326	-1	antisense	100505716	LOC100505716	NA	NA	0	0	0	NA	NA	NA	NA	Yes	Liver:Pancreas	1.71e-50	rs34502053;rs3935148:rs3935148;rs77353560;rs1911128:rs77353560:rs143611256:rs7581813	5
ENSG00000225991	RP11-731I19.1	2	28531028	28531437	1	pseudogene	NA	NA	NA	NA	0	0	0	NA	NA	NA	NA	Yes	Liver:Pancreas	1.71e-50	rs34502053;rs3935148:rs3935148;rs77353560;rs1911128:rs77353560:rs143611256:rs7581813	5
ENSG00000229951	AC104695.3	2	28607276	28617539	-1	antisense	403150	FLJ31356	NA	NA	0	0	0	NA	NA	NA	NA	Yes	Liver:Pancreas	2.99e-95	rs1881396:rs34502053;rs3935148:rs3935148:rs3935148;rs77353560;rs1911128:rs77353560:rs143611256:rs7581813:rs6757405;rs7586645	5
ENSG00000075426	FOSL2	2	28615315	28640179	1	protein_coding	2355	FOSL2	0.925334	-2.20416	0	0	0	NA	NA	NA	NA	Yes	Liver:Pancreas	2.99e-95	rs1881396:rs34502053;rs3935148:rs3935148:rs3935148;rs77353560;rs1911128:rs77353560:rs143611256:rs7581813:rs6757405;rs7586645	5
ENSG00000270640	RP11-373D23.2	2	28619682	28619977	1	sense_intronic	NA	NA	NA	NA	0	0	0	NA	NA	NA	NA	Yes	Liver:Pancreas	2.99e-95	rs1881396:rs34502053;rs3935148:rs3935148:rs3935148;rs77353560;rs1911128:rs77353560:rs143611256:rs7581813:rs6757405;rs7586645	5
ENSG00000270210	RP11-373D23.3	2	28648812	28649586	1	lincRNA	NA	NA	NA	NA	0	0	0	NA	NA	NA	NA	Yes	Liver	1.73e-21	rs3935148;rs77353560;rs1911128:rs77353560	5
ENSG00000227938	AC104695.4	2	28671034	28673051	-1	lincRNA	NA	NA	NA	NA	0	0	0	NA	NA	NA	NA	Yes	Liver	1.73e-21	rs3935148;rs77353560;rs1911128:rs77353560	5
ENSG00000163803	PLB1	2	28680012	28866654	1	protein_coding	151056	PLB1	1.99315e-56	0.411384	0	0	0	NA	NA	NA	NA	Yes	Liver	1.71e-50	rs34502053;rs3935148:rs3935148:rs3935148;rs77353560;rs1911128:rs77353560	5
ENSG00000242915	SNRPGP7	2	28683123	28683228	-1	pseudogene	100874408	SNRPGP7	NA	NA	0	0	0	NA	NA	NA	NA	Yes	Liver	1.71e-50	rs34502053;rs3935148:rs3935148:rs3935148;rs77353560;rs1911128:rs77353560	5
ENSG00000264994	SNORD92	2	29136530	29136614	1	snoRNA	692209	SNORD92	NA	NA	0	0	0	NA	NA	NA	NA	Yes	Liver	1.73e-21	rs3935148;rs77353560;rs1911128:rs77353560	5
ENSG00000265145	SNORD53	2	29149933	29150010	1	snoRNA	26796	SNORD53	NA	NA	0	0	0	NA	NA	NA	NA	Yes	Liver	1.73e-21	rs3935148;rs77353560;rs1911128:rs77353560	5
ENSG00000222224	Y_RNA	2	29150109	29150206	-1	misc_RNA	NA	NA	NA	NA	0	0	0	NA	NA	NA	NA	Yes	Liver	1.73e-21	rs3935148;rs77353560;rs1911128:rs77353560	5
ENSG00000265706	SNORD53_SNORD92	2	29150849	29150926	1	snoRNA	109617012	SNORD53B	NA	NA	0	0	0	NA	NA	NA	NA	Yes	Liver	1.73e-21	rs3935148;rs77353560;rs1911128:rs77353560	5
ENSG00000157152	SYN2	3	12045876	12232900	1	processed_transcript	6854	SYN2	NA	NA	3	15.81	4	4.72493e-08	3.85707e-27	GTEx/v8/Adipose_Subcutaneous:GTEx/v8/Adipose_Visceral_Omentum:GTEx/v8/Pancreas:GTEx/v7/Pancreas	-	No	NA	5.47e-14	rs11718525;rs9875338;rs7649970	6
ENSG00000157150	TIMP4	3	12194551	12200851	-1	protein_coding	7079	TIMP4	0.00355403	-0.237345	2	13.82	6	2.80614e-07	9.27522e-06	GTEx/v8/Adipose_Subcutaneous:GTEx/v8/Adipose_Visceral_Omentum:GTEx/v7/Adipose_Subcutaneous	+	Yes	Liver:Pancreas	6.57e-17	rs11718525;rs7649970;rs11718525:rs7649970:rs7649970	6
ENSG00000233026	AC026166.2	3	12206799	12207142	-1	pseudogene	NA	NA	NA	NA	0	0	0	NA	NA	NA	NA	Yes	Liver:Pancreas	1.19e-14	rs11718525:rs7649970:rs7649970;rs11718525	6
ENSG00000236062	GSTM5P1	3	12299300	12299959	-1	pseudogene	100505557	GSTM5P1	NA	NA	2	12.83	0	NA	NA	NA	NA	No	NA	5.47e-14	rs9875338;rs7649970;rs11718525	6
ENSG00000132170	PPARG	3	12328867	12475855	1	protein_coding	5468	PPARG	0.668218	-0.331736	2	16.21	0	NA	NA	NA	NA	Yes	Liver	NA	rs7649970	6
ENSG00000225026	AC091492.2	3	12369502	12369773	1	pseudogene	NA	NA	NA	NA	0	0	0	NA	NA	NA	NA	Yes	Liver	1.19e-14	rs11718525:rs7649970;rs11718525	6
ENSG00000154743	TSEN2	3	12525931	12581122	1	protein_coding	80746	TSEN2	0.000104861	-0.0257249	0	0	0	NA	NA	NA	NA	Yes	Liver	1.23e-12	rs11718525	6
ENSG00000251777	RNU6-404P	3	12543122	12543203	-1	snRNA	NA	RNU6-404P	NA	NA	0	0	0	NA	NA	NA	NA	Yes	Liver	1.23e-12	rs11718525	6
ENSG00000200114	RNA5SP123	3	12552594	12552712	-1	rRNA	100873393	RNA5SP123	NA	NA	0	0	0	NA	NA	NA	NA	Yes	Liver	1.23e-12	rs11718525	6
ENSG00000251774	RNU6-377P	3	12556205	12556306	1	snRNA	106479733	RNU6-377P	NA	NA	0	0	0	NA	NA	NA	NA	Yes	Liver	1.23e-12	rs11718525	6
ENSG00000075975	MKRN2	3	12598513	12625212	1	protein_coding	23609	MKRN2	0.407629	-0.0314984	0	0	0	NA	NA	NA	NA	Yes	Liver	1.19e-14	rs11718525:rs7649970	6
ENSG00000249673	NOP14-AS1	4	2936626	2963465	1	antisense	317648	NOP14-AS1	NA	NA	0	0	1	3.23726e-05	0.0150841	GTEx/v8/Adipose_Visceral_Omentum	NA	No	NA	NA	rs110501	8
ENSG00000125388	GRK4	4	2965335	3042474	1	protein_coding	2868	GRK4	5.69042e-07	NA	0	0	1	2.22706e-06	1.54073e-76	GTEx/v8/Adipose_Subcutaneous:GTEx/v8/Whole_Blood:GTEx/v7/Artery_Tibial	NA	No	NA	NA	rs110501	8
ENSG00000197386	HTT	4	3076408	3245676	1	protein_coding	3064	HTT	1	-0.565823	1	22.4	2	2.01041e-08	2.68226e-11	GTEx/v8/Whole_Blood:GTEx/v7/Whole_Blood	NA	No	NA	NA	rs110501	8
ENSG00000188981	MSANTD1	4	3246096	3273465	1	protein_coding	345222	MSANTD1	0.322172	-0.464369	1	12.49	0	NA	NA	NA	NA	No	NA	NA	rs2748447	8
ENSG00000159788	RGS12	4	3294755	3441640	1	protein_coding	6002	RGS12	0.000560374	0.0730534	0	0	2	1.51667e-07	4.00034e-05	GTEx/v8/Whole_Blood:GTEx/v8/Pancreas:GTEx/v7/Small_Intestine_Terminal_Ileum	-	No	NA	6e-08	rs110501;rs73193354	8
ENSG00000002549	LAP3	4	17578815	17609595	1	protein_coding	51056	LAP3	0.00122013	NA	0	0	0	NA	NA	NA	NA	Yes	Liver	2.74e-11	rs11941723	9
ENSG00000265011	RN7SL315P	4	17596691	17596959	-1	misc_RNA	NA	RN7SL315P	NA	NA	0	0	0	NA	NA	NA	NA	Yes	Liver	2.74e-11	rs11941723	9
ENSG00000163257	DCAF16	4	17802278	17812381	-1	protein_coding	54876	DCAF16	0.00409866	-0.845258	1	22.5	0	NA	NA	NA	NA	No	NA	2.74e-11	rs11941723	9
ENSG00000109805	NCAPG	4	17812525	17846485	1	protein_coding	64151	NCAPG	0.618144	0.0277038	1	22.5	0	NA	NA	NA	NA	No	NA	2.74e-11	rs11941723	9
ENSG00000163633	C4orf36	4	87797358	87857354	-1	protein_coding	132989	C4orf36	0.00148487	0.129836	0	0	0	NA	NA	NA	NA	Yes	Liver	1.1e-12	rs10023050	11
ENSG00000251411	RP11-397E7.4	4	87834419	87835970	-1	pseudogene	NA	NA	NA	NA	0	0	2	0.000110858	1.41894e-06	GTEx/v8/Adipose_Subcutaneous	-	No	NA	1.1e-12	rs10023050	11
ENSG00000172493	AFF1	4	87856154	88062206	1	protein_coding	4299	AFF1	0.476647	0.856505	1	13.69	2	4.02328e-08	2.12852e-05	GTEx/v8/Adipose_Subcutaneous:GTEx/v7/Artery_Tibial:GTEx/v6/Artery_Tibial	-	Yes	Liver	1.1e-12	rs10023050	11
ENSG00000235043	TECRP1	4	87870818	87871276	-1	pseudogene	442777	TECRP1	NA	NA	0	0	0	NA	NA	NA	NA	Yes	Liver	1.1e-12	rs10023050	11
ENSG00000248180	GAPDHP60	4	88128244	88129238	1	pseudogene	2601	GAPDHP60	NA	NA	0	0	0	NA	NA	NA	NA	Yes	Liver	1.1e-12	rs10023050	11
ENSG00000170509	HSD17B13	4	88224941	88244058	-1	protein_coding	345275	HSD17B13	0.00195743	1.70296	0	0	2	3.31074e-06	5.35291e-18	GTEx/v8/Adipose_Visceral_Omentum:GTEx/v7/Adipose_Visceral_Omentum	+	No	NA	1.1e-12	rs10023050	11
ENSG00000249697	RP11-155L15.1	5	55609732	55617224	-1	lincRNA	NA	NA	NA	NA	0	0	0	NA	NA	NA	NA	Yes	Liver:Pancreas	NA	rs56411612	13
ENSG00000226221	AC022431.1	5	55800462	55800899	-1	pseudogene	NA	NA	NA	NA	1	13.91	0	NA	NA	NA	NA	No	NA	NA	rs56411612	13
ENSG00000225940	AC022431.2	5	55807394	55902059	-1	protein_coding	101928448	C5orf67	NA	NA	1	13.91	0	NA	NA	NA	NA	Yes	Pancreas	NA	rs56411612	13
ENSG00000228650	AC008940.1	5	56066626	56068130	1	lincRNA	NA	NA	NA	NA	0	0	0	NA	NA	NA	NA	Yes	Liver	NA	rs56411612	13
ENSG00000237705	AC008937.2	5	56137843	56157991	-1	antisense	NA	NA	NA	NA	0	0	0	NA	NA	NA	NA	Yes	Liver	NA	rs56411612	13
ENSG00000238717	snoU13	5	56152975	56153078	1	snoRNA	NA	NA	NA	NA	0	0	0	NA	NA	NA	NA	Yes	Liver	NA	rs56411612	13
ENSG00000169570	DTWD2	5	118173017	118324240	-1	protein_coding	285605	DTWD2	2.16049e-05	0.105394	0	0	0	NA	NA	NA	NA	Yes	Liver	NA	rs56017758	14
ENSG00000223179	RNU6-373P	5	118343266	118343363	1	snRNA	106480391	RNU6-373P	NA	NA	0	0	0	NA	NA	NA	NA	Yes	Liver	NA	rs56017758	14
ENSG00000250678	CTB-161M19.1	5	118345755	118346237	1	pseudogene	NA	NA	NA	NA	0	0	0	NA	NA	NA	NA	Yes	Liver	NA	rs56017758	14
ENSG00000250928	CTB-161M19.2	5	118347166	118347751	1	pseudogene	NA	NA	NA	NA	0	0	0	NA	NA	NA	NA	Yes	Liver	NA	rs56017758	14
ENSG00000172869	DMXL1	5	118373467	118584833	1	protein_coding	1657	DMXL1	0.999999	-0.280706	0	0	1	1.23912e-05	0.00765231	GTEx/v8/Adipose_Visceral_Omentum	NA	Yes	Liver	NA	rs56017758	14
ENSG00000145779	TNFAIP8	5	118604387	118735383	1	protein_coding	25816	TNFAIP8	0.239737	1.2161	1	16.23	1	1.36849e-08	7.18539e-06	GTEx/v8/Whole_Blood:GTEx/v6/Whole_Blood	NA	No	NA	NA	rs56017758	14
ENSG00000133835	HSD17B4	5	118788138	118972894	1	protein_coding	3295	HSD17B4	1.82463e-05	-0.16773	1	12.7	1	3.0513e-05	7.98994e-10	GTEx/v8/Adipose_Subcutaneous:GTEx/v8/Whole_Blood	+	No	NA	5.62e-08	rs56017758	14
ENSG00000239084	snoU13	5	118804654	118804750	-1	snoRNA	NA	NA	NA	NA	0	0	0	NA	NA	NA	NA	Yes	Liver	5.62e-08	rs56017758	14
ENSG00000164334	FAM170A	5	118965254	118971517	1	protein_coding	340069	FAM170A	NA	0.471497	0	0	2	1.71417e-22	5.24769e-19	GTEx/v8/Adipose_Subcutaneous:GTEx/v8/Adipose_Visceral_Omentum:GTEx/v8/Artery_Coronary:GTEx/v8/Liver:GTEx/v7/Adipose_Subcutaneous:GTEx/v7/Adipose_Visceral_Omentum:GTEx/v7/Artery_Aorta:GTEx/v7/Artery_Coronary:GTEx/v7/Artery_Tibial:GTEx/v7/Liver:GTEx/v6/Adipose_Subcutaneous:GTEx/v6/Artery_Aorta	-	No	NA	5.62e-08	rs56017758	14
ENSG00000254350	RP11-542A14.1	5	157851593	157879766	1	lincRNA	NA	NA	NA	NA	0	0	0	NA	NA	NA	NA	Yes	Liver	5.59e-08	rs2914225	16
ENSG00000235733	RP3-522P13.3	6	25245584	25261639	-1	antisense	NA	NA	NA	NA	0	0	0	NA	NA	NA	NA	Yes	Liver	NA	rs12201249	17
ENSG00000271108	KATNBL1P5	6	25248491	25249007	1	pseudogene	100420841	KATNBL1P5	NA	NA	0	0	0	NA	NA	NA	NA	Yes	Liver	NA	rs12201249	17
ENSG00000216718	RP3-522P13.1	6	25261467	25261959	1	pseudogene	NA	NA	NA	NA	0	0	0	NA	NA	NA	NA	Yes	Liver	NA	rs12201249	17
ENSG00000213972	RP3-522P13.2	6	25272428	25273979	-1	pseudogene	NA	NA	NA	NA	0	0	0	NA	NA	NA	NA	Yes	Liver	NA	rs12201249	17
ENSG00000079691	LRRC16A	6	25279306	25620758	1	protein_coding	55604	LRRC16A	0.502319	0.400707	1	13.93	0	NA	NA	NA	NA	Yes	Liver	NA	rs12201249	17
ENSG00000079689	SCGN	6	25652464	25702011	1	protein_coding	10590	SCGN	0.035946	0.102936	0	0	1	3.40057e-21	1.70832e-18	GTEx/v8/Liver:GTEx/v8/Pancreas:GTEx/v7/Liver:GTEx/v7/Pancreas:GTEx/v6/Pancreas	NA	No	NA	NA	rs12201249	17
ENSG00000124568	SLC17A1	6	25783125	25832287	-1	protein_coding	6568	SLC17A1	2.59261e-10	-0.181263	0	0	0	NA	NA	NA	NA	Yes	Liver	NA	rs12201249	17
ENSG00000124564	SLC17A3	6	25833294	25882514	-1	protein_coding	10786	SLC17A3	9.88206e-14	-0.246503	0	0	0	NA	NA	NA	NA	Yes	Liver	NA	rs12201249	17
ENSG00000242387	HIST1H2APS2	6	25882254	25882623	-1	pseudogene	85303	HIST1H2APS2	NA	NA	0	0	0	NA	NA	NA	NA	Yes	Liver	NA	rs12201249	17
ENSG00000112337	SLC17A2	6	25912982	25930946	-1	protein_coding	10246	SLC17A2	0.00466985	-0.129201	0	0	0	NA	NA	NA	NA	Yes	Liver	NA	rs12201249	17
ENSG00000112343	TRIM38	6	25963030	25987384	1	protein_coding	10475	TRIM38	4.7513e-06	-0.220583	0	0	3	5.49807e-06	4.0998e-05	GTEx/v7/Whole_Blood:GTEx/v6/Whole_Blood	-	No	NA	7.39e-07	rs6919303;rs80084107	17
ENSG00000272065	U91328.20	6	25990989	25991454	1	lincRNA	NA	NA	NA	NA	0	0	3	6.66255e-05	0.00147882	GTEx/v7/Adipose_Subcutaneous	+	No	NA	7.39e-07	rs6919303;rs80084107	17
ENSG00000272462	U91328.19	6	25992890	26002003	1	lincRNA	NA	NA	NA	NA	0	0	4	2.72735e-10	2.38241e-113	GTEx/v8/Adipose_Subcutaneous:GTEx/v8/Adipose_Visceral_Omentum:GTEx/v8/Whole_Blood:GTEx/v7/Adipose_Subcutaneous:GTEx/v6/Artery_Aorta	+	No	NA	7.39e-07	rs1935234;rs6919303;rs80084107	17
ENSG00000272810	U91328.22	6	26013469	26013985	1	lincRNA	NA	NA	NA	NA	0	0	4	5.80635e-05	8.77498e-09	GTEx/v8/Adipose_Subcutaneous:GTEx/v8/Adipose_Visceral_Omentum:GTEx/v8/Whole_Blood:GTEx/v7/Adipose_Subcutaneous	+	Yes	Liver	9.91e-08	rs1935234;rs6919303;rs80084107;rs74838528;rs141940099:rs73390662:rs7752448;rs58508740	17
ENSG00000224447	HIST1H1PS2	6	26016607	26016829	1	pseudogene	10338	HIST1H1PS2	NA	NA	0	0	0	NA	NA	NA	NA	Yes	Liver	9.91e-08	rs74838528;rs141940099:rs73390662:rs7752448;rs58508740	17
ENSG00000124610	HIST1H1A	6	26017260	26018040	-1	protein_coding	3024	HIST1H1A	0.0035308	-0.372207	0	0	0	NA	NA	NA	NA	Yes	Liver	9.91e-08	rs74838528;rs141940099:rs73390662:rs7752448;rs58508740	17
ENSG00000198366	HIST1H3A	6	26020718	26021186	1	protein_coding	8350	HIST1H3A	3.98008e-05	-0.225707	0	0	0	NA	NA	NA	NA	Yes	Liver	9.91e-08	rs74838528;rs141940099:rs73390662:rs7752448;rs58508740	17
ENSG00000196176	HIST1H4A	6	26021907	26022278	1	protein_coding	8359	HIST1H4A	0.0022854	0.43417	0	0	0	NA	NA	NA	NA	Yes	Liver	9.91e-08	rs74838528;rs141940099:rs73390662:rs7752448;rs58508740	17
ENSG00000124529	HIST1H4B	6	26027124	26027480	-1	protein_coding	8366	HIST1H4B	0.00854183	0.166119	0	0	0	NA	NA	NA	NA	Yes	Liver	9.91e-08	rs74838528;rs141940099:rs73390662:rs7752448;rs58508740	17
ENSG00000124693	HIST1H3B	6	26031817	26032288	-1	protein_coding	8358	HIST1H3B	0.307283	0.251696	0	0	0	NA	NA	NA	NA	Yes	Liver	9.91e-08	rs74838528;rs141940099:rs73390662:rs7752448;rs58508740	17
ENSG00000137259	HIST1H2AB	6	26033320	26033796	-1	protein_coding	8335	HIST1H2AB	0.00531944	0.228135	0	0	0	NA	NA	NA	NA	Yes	Liver	9.91e-08	rs74838528;rs141940099:rs73390662:rs7752448;rs58508740	17
ENSG00000196226	HIST1H2BB	6	26043455	26043885	-1	protein_coding	3018	HIST1H2BB	0.130328	0.288117	0	0	0	NA	NA	NA	NA	Yes	Liver	NA	rs7752448;rs58508740	17
ENSG00000234816	U91328.2	6	26044217	26044585	1	pseudogene	NA	NA	NA	NA	0	0	0	NA	NA	NA	NA	Yes	Liver	NA	rs7752448;rs58508740	17
ENSG00000196532	HIST1H3C	6	26045639	26046097	1	protein_coding	8352	HIST1H3C	0.215541	-0.193879	0	0	0	NA	NA	NA	NA	Yes	Liver	NA	rs7752448;rs58508740	17
ENSG00000187837	HIST1H1C	6	26055968	26056699	-1	protein_coding	3006	HIST1H1C	NA	0.137228	1	23.3	0	NA	NA	NA	NA	Yes	Liver	3.47e-07	rs6919303;rs80084107;rs7752448;rs58508740	17
ENSG00000010704	HFE	6	26087509	26098571	1	protein_coding	3077	HFE	8.49697e-07	0.210172	0	0	0	NA	NA	NA	NA	Yes	Liver	9.91e-08	rs6919303;rs80084107:rs74838528;rs141940099:rs73390662:rs7752448;rs58508740	17
ENSG00000197061	HIST1H4C	6	26104104	26104518	1	protein_coding	8364	HIST1H4C	8.85617e-05	0.852192	0	0	0	NA	NA	NA	NA	Yes	Liver	9.91e-08	rs6919303;rs80084107:rs74838528;rs141940099:rs73390662:rs7752448;rs58508740	17
ENSG00000187475	HIST1H1T	6	26107640	26108364	-1	protein_coding	3010	HIST1H1T	NA	-0.0680391	0	0	0	NA	NA	NA	NA	Yes	Liver	9.91e-08	rs6919303;rs80084107:rs74838528;rs141940099:rs73390662:rs7752448;rs58508740	17
ENSG00000217159	LARP1P1	6	26164300	26164591	1	pseudogene	100379623	LARP1P1	NA	NA	0	0	0	NA	NA	NA	NA	Yes	Liver	NA	rs73390662:rs7752448;rs58508740	17
ENSG00000197697	HIST1H2BE	6	26183958	26184454	1	protein_coding	8344	HIST1H2BE	0.000307872	0.445738	0	0	0	NA	NA	NA	NA	Yes	Liver	NA	rs73390662:rs7752448;rs58508740	17
ENSG00000188987	HIST1H4D	6	26188938	26189304	-1	protein_coding	8360	HIST1H4D	0.0022643	0.870145	0	0	0	NA	NA	NA	NA	Yes	Liver	NA	rs73390662:rs7752448;rs58508740	17
ENSG00000216331	HIST1H1PS1	6	26195794	26195999	1	pseudogene	387325	HIST1H1PS1	NA	NA	0	0	0	NA	NA	NA	NA	Yes	Liver	NA	rs73390662:rs7752448;rs58508740	17
ENSG00000197409	HIST1H3D	6	26197068	26199521	-1	protein_coding	8351	HIST1H3D	0.0111951	NA	0	0	0	NA	NA	NA	NA	Yes	Liver	NA	rs73390662:rs7752448;rs58508740	17
ENSG00000196866	HIST1H2AD	6	26199079	26199471	-1	protein_coding	3013	HIST1H2AD	3.99677e-05	0.287759	0	0	0	NA	NA	NA	NA	Yes	Liver	NA	rs73390662:rs7752448;rs58508740	17
ENSG00000197846	HIST1H2BF	6	26199748	26200942	1	protein_coding	8343	HIST1H2BF	0.00030002	0.851063	0	0	0	NA	NA	NA	NA	Yes	Liver	9.91e-08	rs73390662:rs7752448;rs58508740:rs74838528;rs141940099	17
ENSG00000217275	RP1-34B20.4	6	26202384	26202882	1	pseudogene	NA	NA	NA	NA	0	0	0	NA	NA	NA	NA	Yes	Liver	9.91e-08	rs74838528;rs141940099:rs73390662:rs7752448;rs58508740	17
ENSG00000198518	HIST1H4E	6	26204858	26206266	1	protein_coding	8367	HIST1H4E	0.000642251	1.83578	0	0	0	NA	NA	NA	NA	Yes	Liver	9.91e-08	rs74838528;rs141940099:rs73390662:rs7752448;rs58508740	17
ENSG00000187990	HIST1H2BG	6	26216428	26216872	-1	protein_coding	8339	HIST1H2BG	2.94452e-06	0.0253452	0	0	0	NA	NA	NA	NA	Yes	Liver	9.91e-08	rs74838528;rs141940099:rs73390662:rs7752448;rs58508740	17
ENSG00000168274	HIST1H2AE	6	26217165	26217711	1	protein_coding	3012	HIST1H2AE	0.624124	-0.273878	0	0	0	NA	NA	NA	NA	Yes	Liver	9.91e-08	rs74838528;rs141940099:rs73390662:rs7752448;rs58508740	17
ENSG00000196966	HIST1H3E	6	26225383	26225844	1	protein_coding	8353	HIST1H3E	0.000813429	-0.209795	0	0	0	NA	NA	NA	NA	Yes	Liver	9.91e-08	rs74838528;rs141940099:rs73390662:rs7752448;rs58508740	17
ENSG00000218281	HIST1H2APS3	6	26233350	26233483	1	pseudogene	387323	HIST1H2APS3	NA	NA	0	0	0	NA	NA	NA	NA	Yes	Liver	9.91e-08	rs74838528;rs141940099:rs73390662:rs7752448;rs58508740	17
ENSG00000124575	HIST1H1D	6	26234440	26235216	-1	protein_coding	3007	HIST1H1D	NA	0.136123	0	0	0	NA	NA	NA	NA	Yes	Liver	9.91e-08	rs74838528;rs141940099:rs73390662:rs7752448;rs58508740	17
ENSG00000198327	HIST1H4F	6	26240561	26240976	1	protein_coding	8361	HIST1H4F	0.181985	1.06312	0	0	0	NA	NA	NA	NA	Yes	Liver	NA	rs73390662:rs7752448;rs58508740	17
ENSG00000124578	HIST1H4G	6	26246886	26247259	-1	protein_coding	8369	HIST1H4G	0.00263	-0.0509409	0	0	0	NA	NA	NA	NA	Yes	Liver	NA	rs73390662:rs7752448;rs58508740	17
ENSG00000256316	HIST1H3F	6	26250370	26250835	-1	protein_coding	8968	HIST1H3F	0.0422154	-0.181854	0	0	0	NA	NA	NA	NA	Yes	Liver	NA	rs73390662:rs7752448;rs58508740	17
ENSG00000197459	HIST1H2BH	6	26251879	26252303	1	protein_coding	8345	HIST1H2BH	0.00029573	-0.173874	0	0	0	NA	NA	NA	NA	Yes	Liver	NA	rs73390662:rs7752448;rs58508740	17
ENSG00000256018	HIST1H3G	6	26271146	26271612	-1	protein_coding	8355	HIST1H3G	1.71006e-05	0.23442	0	0	0	NA	NA	NA	NA	Yes	Liver	NA	rs73390662:rs7752448;rs58508740	17
ENSG00000218690	HIST1H2APS4	6	26272421	26272768	-1	pseudogene	8333	HIST1H2APS4	NA	NA	0	0	0	NA	NA	NA	NA	Yes	Liver	NA	rs73390662:rs7752448;rs58508740	17
ENSG00000168242	HIST1H2BI	6	26273144	26273622	1	protein_coding	8346	HIST1H2BI	0.138012	-0.249748	0	0	0	NA	NA	NA	NA	Yes	Liver	NA	rs73390662:rs7752448;rs58508740	17
ENSG00000158406	HIST1H4H	6	26281283	26285762	-1	protein_coding	8365	HIST1H4H	0.00879033	1.05907	0	0	0	NA	NA	NA	NA	Yes	Liver	1.13e-08	rs6919303;rs80084107:rs80084107:rs6901118:rs74838528;rs141940099:rs73390662:rs7752448;rs58508740	17
ENSG00000220875	HIST1H3PS1	6	26322104	26322520	-1	pseudogene	100289545	HIST1H3PS1	NA	NA	3	14.9	0	NA	NA	NA	NA	Yes	Liver	1.13e-08	rs6919303;rs80084107;rs80084107:rs6901118:rs73390662	17
ENSG00000252399	RNU6-1259P	6	26353199	26353264	-1	snRNA	NA	RNU6-1259P	NA	NA	0	0	0	NA	NA	NA	NA	Yes	Liver	1.13e-08	rs80084107:rs6901118:rs73390662	17
ENSG00000186470	BTN3A2	6	26365387	26378546	1	protein_coding	11118	BTN3A2	0.000124519	2.20791	0	0	3	6.50971e-31	4.18669e-117	GTEx/v8/Adipose_Subcutaneous:GTEx/v8/Adipose_Visceral_Omentum:GTEx/v8/Whole_Blood:GTEx/v8/Artery_Coronary:GTEx/v8/Liver:GTEx/v8/Pancreas:GTEx/v8/Small_Intestine_Terminal_Ileum:GTEx/v7/Adipose_Subcutaneous:GTEx/v7/Adipose_Visceral_Omentum:GTEx/v7/Whole_Blood:GTEx/v7/Artery_Aorta:GTEx/v7/Artery_Coronary:GTEx/v7/Artery_Tibial:GTEx/v7/Liver:GTEx/v7/Pancreas:GTEx/v7/Small_Intestine_Terminal_Ileum:GTEx…	-	No	NA	7.39e-07	rs6919303;rs80084107	17
ENSG00000124508	BTN2A2	6	26383324	26395102	1	protein_coding	10385	BTN2A2	0.000150288	1.01572	0	0	2	2.3766e-06	7.88555e-22	GTEx/v8/Adipose_Subcutaneous:GTEx/v7/Artery_Aorta:GTEx/v7/Artery_Tibial	NA	No	NA	NA	rs6901118;rs77681092	17
ENSG00000026950	BTN3A1	6	26402465	26415444	1	protein_coding	11119	BTN3A1	8.65114e-07	1.62791	1	15.93	0	NA	NA	NA	NA	No	NA	1.19e-08	rs80084107	17
ENSG00000111801	BTN3A3	6	26440700	26453643	1	protein_coding	10384	BTN3A3	7.19025e-10	1.09011	0	0	1	3.86755e-05	2.64775e-12	GTEx/v8/Adipose_Subcutaneous	NA	Yes	Liver	7.39e-07	rs6901118;rs6919303;rs80084107:rs73390662	17
ENSG00000112763	BTN2A1	6	26458150	26476849	1	protein_coding	11120	BTN2A1	1.07468e-18	0.260571	1	16.27	1	2.45543e-15	3.08479e-18	GTEx/v8/Adipose_Subcutaneous:GTEx/v7/Artery_Tibial:GTEx/v6/Artery_Tibial	NA	Yes	Liver	1.13e-08	rs80084107;rs6901118;rs6919303;rs80084107:rs73390662	17
ENSG00000124557	BTN1A1	6	26501449	26510650	1	protein_coding	696	BTN1A1	1.14088e-09	-0.329705	0	0	0	NA	NA	NA	NA	Yes	Liver	7.39e-07	rs6919303;rs80084107	17
ENSG00000199289	RNU6-502P	6	26519579	26519686	-1	snRNA	106481899	RNU6-502P	NA	NA	0	0	0	NA	NA	NA	NA	Yes	Liver	7.39e-07	rs6919303;rs80084107	17
ENSG00000228223	HCG11	6	26522076	26526807	1	lincRNA	493812	HCG11	NA	NA	0	0	1	6.28425e-07	9.99497e-05	GTEx/v8/Whole_Blood:GTEx/v7/Whole_Blood	NA	Yes	Liver	9.91e-08	rs77681092;rs6919303;rs80084107:rs74838528;rs141940099:rs73390662:rs7752448;rs58508740	17
ENSG00000261353	CTA-14H9.5	6	26527291	26527632	1	lincRNA	NA	NA	NA	NA	0	0	0	NA	NA	NA	NA	Yes	Liver	9.91e-08	rs6919303;rs80084107:rs74838528;rs141940099:rs73390662:rs7752448;rs58508740	17
ENSG00000182952	HMGN4	6	26538633	26546482	1	protein_coding	10473	HMGN4	0.557082	-0.351003	0	0	1	8.05155e-11	2.51544e-34	GTEx/v8/Adipose_Subcutaneous:GTEx/v8/Whole_Blood:GTEx/v7/Whole_Blood	NA	Yes	Liver	9.91e-08	rs77681092;rs6919303;rs80084107:rs74838528;rs141940099:rs73390662:rs7752448;rs58508740	17
ENSG00000146109	ABT1	6	26597180	26600278	1	protein_coding	29777	ABT1	0.0271056	0.104221	0	0	1	1.47585e-06	1.1101e-11	GTEx/v8/Adipose_Subcutaneous:GTEx/v8/Adipose_Visceral_Omentum	-	Yes	Liver	9.91e-08	rs74838528;rs141940099;rs6919303;rs80084107:rs74838528;rs141940099:rs73390662	17
ENSG00000181315	ZNF322	6	26636518	26659980	-1	protein_coding	79692	ZNF322	NA	-1.14047	0	0	2	2.74654e-13	1.8073e-51	GTEx/v8/Adipose_Subcutaneous:GTEx/v8/Adipose_Visceral_Omentum:GTEx/v8/Whole_Blood:GTEx/v8/Pancreas	NA	Yes	Liver	9.91e-08	rs6901118;rs77681092;rs74838528;rs141940099:rs73390662	17
ENSG00000261584	RP11-457M11.5	6	26686469	26688192	1	lincRNA	NA	NA	NA	NA	0	0	1	2.81337e-38	2.07736e-54	GTEx/v7/Adipose_Subcutaneous:GTEx/v7/Adipose_Visceral_Omentum:GTEx/v7/Whole_Blood:GTEx/v7/Artery_Aorta:GTEx/v7/Artery_Coronary:GTEx/v7/Artery_Tibial:GTEx/v7/Liver:GTEx/v7/Pancreas:GTEx/v7/Small_Intestine_Terminal_Ileum:GTEx/v6/Adipose_Subcutaneous:GTEx/v6/Adipose_Visceral_Omentum:GTEx/v6/Whole_Blood:GTEx/v6/Artery_Aorta:GTEx/v6/Artery_Coronary:GTEx/v6/Artery_Tibial:GTEx/v6/Liver:GTEx/v6/Pancreas:…	NA	No	NA	NA	rs77681092	17
ENSG00000241549	GUSBP2	6	26839263	26924333	-1	pseudogene	387036	GUSBP2	NA	NA	0	0	1	2.45073e-38	3.3713e-44	GTEx/v8/Adipose_Subcutaneous:GTEx/v8/Adipose_Visceral_Omentum:GTEx/v8/Whole_Blood:GTEx/v8/Artery_Coronary:GTEx/v8/Liver:GTEx/v8/Pancreas:GTEx/v8/Small_Intestine_Terminal_Ileum:GTEx/v7/Adipose_Subcutaneous:GTEx/v7/Adipose_Visceral_Omentum:GTEx/v7/Whole_Blood:GTEx/v7/Artery_Aorta:GTEx/v7/Artery_Coronary:GTEx/v7/Artery_Tibial:GTEx/v7/Liver:GTEx/v7/Pancreas:GTEx/v7/Small_Intestine_Terminal_Ileum:GTEx…	NA	No	NA	NA	rs77681092	17
ENSG00000224843	LINC00240	6	26924771	26991703	1	lincRNA	100133205	LINC00240	NA	NA	1	14.46	0	NA	NA	NA	NA	No	NA	NA	rs77681092	17
ENSG00000272312	RP11-239L20.6	6	26968987	26969427	-1	lincRNA	NA	NA	NA	NA	1	14.46	0	NA	NA	NA	NA	No	NA	NA	rs77681092	17
ENSG00000272468	RP1-86C11.7	6	27090436	27091000	-1	lincRNA	NA	NA	NA	NA	0	0	0	NA	NA	NA	NA	Yes	Liver:Pancreas	9.91e-08	rs6919303;rs80084107:rs74838528;rs141940099:rs73390662:rs7752448;rs58508740	17
ENSG00000124635	HIST1H2BJ	6	27093676	27100541	-1	protein_coding	8970	HIST1H2BJ	0.478842	0.308582	0	0	0	NA	NA	NA	NA	Yes	Liver:Pancreas	9.91e-08	rs6919303;rs80084107:rs74838528;rs141940099:rs73390662:rs7752448;rs58508740	17
ENSG00000196787	HIST1H2AG	6	27100832	27103070	1	protein_coding	8969	HIST1H2AG	0.000610464	-0.741637	0	0	0	NA	NA	NA	NA	Yes	Liver:Pancreas	9.91e-08	rs6919303;rs80084107:rs74838528;rs141940099:rs73390662:rs7752448;rs58508740	17
ENSG00000197903	HIST1H2BK	6	27106073	27114619	-1	protein_coding	85236	HIST1H2BK	0.490754	-0.0430523	0	0	3	0.000116489	6.44855e-05	GTEx/v7/Adipose_Subcutaneous	+	Yes	Liver:Pancreas	9.91e-08	rs6919303;rs80084107;rs80084107:rs74838528;rs141940099:rs73390662:rs7752448;rs58508740	17
ENSG00000198339	HIST1H4I	6	27107076	27108418	1	protein_coding	8294	HIST1H4I	0.446296	-0.468005	0	0	0	NA	NA	NA	NA	Yes	Liver:Pancreas	9.91e-08	rs6919303;rs80084107:rs74838528;rs141940099:rs73390662:rs7752448;rs58508740	17
ENSG00000184825	HIST1H2AH	6	27114861	27115317	1	protein_coding	85235	HIST1H2AH	6.29508e-05	0.19492	0	0	0	NA	NA	NA	NA	Yes	Liver:Pancreas	9.91e-08	rs6919303;rs80084107:rs74838528;rs141940099:rs73390662:rs7752448;rs58508740	17
ENSG00000265565	MIR3143	6	27115405	27115467	1	miRNA	100422934	MIR3143	NA	NA	0	0	0	NA	NA	NA	NA	Yes	Liver:Pancreas	9.91e-08	rs6919303;rs80084107:rs74838528;rs141940099:rs73390662:rs7752448;rs58508740	17
ENSG00000174572	RP11-209A2.1	6	27179023	27179692	1	pseudogene	NA	NA	NA	NA	0	0	0	NA	NA	NA	NA	Yes	Liver:Pancreas	1.02e-08	rs74838528;rs141940099:rs73390662:rs7752448;rs58508740:rs80002776	17
ENSG00000112812	PRSS16	6	27215480	27224403	1	protein_coding	10279	PRSS16	2.23792e-06	0.00884812	0	0	0	NA	NA	NA	NA	Yes	Liver	9.91e-08	rs74838528;rs141940099:rs73390662	17
ENSG00000270935	XXbac-BPGBPG24O18.1	6	27235892	27237008	1	pseudogene	NA	NA	NA	NA	0	0	0	NA	NA	NA	NA	Yes	Liver	9.91e-08	rs74838528;rs141940099:rs73390662	17
ENSG00000158553	POM121L2	6	27253682	27279949	-1	protein_coding	94026	POM121L2	NA	0.313408	0	0	0	NA	NA	NA	NA	Yes	Liver	9.91e-08	rs74838528;rs141940099:rs73390662	17
ENSG00000220758	VN1R10P	6	27292578	27293742	1	pseudogene	387316	VN1R10P	NA	NA	0	0	0	NA	NA	NA	NA	Yes	Liver	9.91e-08	rs74838528;rs141940099:rs73390662	17
ENSG00000204789	ZNF204P	6	27325604	27339304	-1	pseudogene	7754	ZNF204P	NA	NA	0	0	0	NA	NA	NA	NA	Yes	Liver	NA	rs73390662	17
ENSG00000124613	ZNF391	6	27342394	27371683	1	protein_coding	346157	ZNF391	9.25869e-07	1.23172	0	0	0	NA	NA	NA	NA	Yes	Liver	NA	rs73390662	17
ENSG00000271755	RP1-153G14.4	6	27371789	27374743	-1	lincRNA	NA	NA	NA	NA	0	0	0	NA	NA	NA	NA	Yes	Liver	NA	rs73390662	17
ENSG00000237154	MCFD2P1	6	27375476	27375775	1	pseudogene	645927	MCFD2P1	NA	NA	0	0	0	NA	NA	NA	NA	Yes	Liver	NA	rs73390662	17
ENSG00000096654	ZNF184	6	27418522	27440897	-1	protein_coding	7738	ZNF184	0.133749	-0.545662	0	0	0	NA	NA	NA	NA	Yes	Liver:Pancreas	NA	rs73390662	17
ENSG00000270666	XXbac-BPGBPG34I8.1	6	27482818	27483053	-1	pseudogene	NA	NA	NA	NA	1	14.92	0	NA	NA	NA	NA	Yes	Liver:Pancreas	9.91e-08	rs74838528;rs141940099;rs141940099:rs73390662	17
ENSG00000218347	HNRNPA1P1	6	27490855	27492118	1	pseudogene	645950	HNRNPA1P1	NA	NA	0	0	0	NA	NA	NA	NA	Yes	Liver:Pancreas	9.91e-08	rs74838528;rs141940099:rs73390662	17
ENSG00000206671	RNU6-471P	6	27564191	27564296	1	snRNA	106479774	RNU6-471P	NA	NA	0	0	0	NA	NA	NA	NA	Yes	Liver	9.91e-08	rs74838528;rs141940099:rs73390662	17
ENSG00000238648	TRNAI6	6	27599188	27599311	1	miRNA	100189131	TRNAI6	NA	NA	0	0	0	NA	NA	NA	NA	Yes	Liver	9.91e-08	rs74838528;rs141940099:rs73390662	17
ENSG00000218069	RSL24D1P1	6	27748398	27748890	-1	pseudogene	100129755	RSL24D1P1	NA	NA	1	13.68	0	NA	NA	NA	NA	Yes	Liver:Pancreas	9.91e-08	rs73390662;rs6919303;rs80084107:rs74838528;rs141940099	17
ENSG00000217862	HIST1H4PS1	6	27774853	27775117	1	pseudogene	10337	HIST1H4PS1	NA	NA	0	0	0	NA	NA	NA	NA	Yes	Liver	9.91e-08	rs74838528;rs141940099:rs7752448;rs58508740	17
ENSG00000185130	HIST1H2BL	6	27775257	27775709	-1	protein_coding	8340	HIST1H2BL	0.00286755	-0.030111	0	0	0	NA	NA	NA	NA	Yes	Liver	9.91e-08	rs74838528;rs141940099:rs7752448;rs58508740	17
ENSG00000196747	HIST1H2AI	6	27775899	27776429	1	protein_coding	8329	HIST1H2AI	0.581587	-0.0583265	0	0	0	NA	NA	NA	NA	Yes	Liver	9.91e-08	rs74838528;rs141940099:rs7752448;rs58508740	17
ENSG00000203813	HIST1H3H	6	27777842	27778314	1	protein_coding	8357	HIST1H3H	0.0249392	-0.177817	0	0	0	NA	NA	NA	NA	Yes	Liver	9.91e-08	rs74838528;rs141940099:rs7752448;rs58508740	17
ENSG00000182611	HIST1H2AJ	6	27782112	27782607	-1	protein_coding	8331	HIST1H2AJ	0.191198	0.615054	0	0	0	NA	NA	NA	NA	Yes	Liver	9.91e-08	rs74838528;rs141940099:rs7752448;rs58508740	17
ENSG00000196374	HIST1H2BM	6	27782822	27783267	1	protein_coding	8342	HIST1H2BM	0.00275346	-0.27562	0	0	0	NA	NA	NA	NA	Yes	Liver	9.91e-08	rs74838528;rs141940099:rs7752448;rs58508740	17
ENSG00000197238	HIST1H4J	6	27791884	27792257	1	protein_coding	8363	HIST1H4J	0.423754	0.59845	0	0	0	NA	NA	NA	NA	Yes	Liver	9.91e-08	rs74838528;rs141940099:rs7752448;rs58508740	17
ENSG00000197914	HIST1H4K	6	27798952	27799305	-1	protein_coding	8362	HIST1H4K	0.429119	0.387416	1	25.8	0	NA	NA	NA	NA	Yes	Liver	9.91e-08	rs7752448;rs58508740;rs74838528;rs141940099:rs7752448	17
ENSG00000184348	HIST1H2AK	6	27805658	27806117	-1	protein_coding	8330	HIST1H2AK	0.0684285	-0.0412441	1	25.8	0	NA	NA	NA	NA	Yes	Liver	3.47e-07	rs7752448;rs58508740;rs6919303;rs80084107	17
ENSG00000233822	HIST1H2BN	6	27806323	27823487	1	protein_coding	8341	HIST1H2BN	0.139775	0.145508	1	25.8	0	NA	NA	NA	NA	Yes	Liver	3.47e-07	rs7752448;rs58508740;rs6919303;rs80084107	17
ENSG00000217646	HIST1H2BPS2	6	27831840	27832179	-1	pseudogene	10340	HIST1H2BPS2	NA	NA	0	0	0	NA	NA	NA	NA	Yes	Liver	3.47e-07	rs6919303;rs80084107	17
ENSG00000198374	HIST1H2AL	6	27833034	27833606	1	protein_coding	8332	HIST1H2AL	0.0624869	-0.360341	0	0	0	NA	NA	NA	NA	Yes	Liver	3.47e-07	rs6919303;rs80084107	17
ENSG00000184357	HIST1H1B	6	27834570	27835359	-1	protein_coding	3009	HIST1H1B	0.509139	-0.0898951	0	0	0	NA	NA	NA	NA	Yes	Liver	3.47e-07	rs6919303;rs80084107	17
ENSG00000182572	HIST1H3I	6	27839623	27840099	-1	protein_coding	8354	HIST1H3I	0.36088	-0.232438	0	0	0	NA	NA	NA	NA	Yes	Liver	9.91e-08	rs6919303;rs80084107:rs74838528;rs141940099:rs73390662:rs7752448;rs58508740	17
ENSG00000198558	HIST1H4L	6	27840926	27841289	-1	protein_coding	8368	HIST1H4L	0.191235	0.42689	0	0	0	NA	NA	NA	NA	Yes	Liver	9.91e-08	rs74838528;rs141940099:rs73390662:rs7752448;rs58508740	17
ENSG00000197153	HIST1H3J	6	27858093	27860884	-1	protein_coding	8356	HIST1H3J	0.695884	-0.189708	0	0	0	NA	NA	NA	NA	Yes	Liver	9.91e-08	rs74838528;rs141940099:rs73390662:rs7752448;rs58508740	17
ENSG00000233224	HIST1H2AM	6	27860477	27860963	-1	protein_coding	8336	HIST1H2AM	0.000856482	-0.225135	0	0	0	NA	NA	NA	NA	Yes	Liver	9.91e-08	rs74838528;rs141940099:rs73390662:rs7752448;rs58508740	17
ENSG00000196331	HIST1H2BO	6	27861203	27861669	1	protein_coding	8348	HIST1H2BO	3.07278e-05	-0.223063	0	0	0	NA	NA	NA	NA	Yes	Liver	9.91e-08	rs74838528;rs141940099:rs73390662:rs7752448;rs58508740	17
ENSG00000238610	RNU7-26P	6	27865282	27865344	-1	snRNA	100147813	RNU7-26P	NA	NA	0	0	0	NA	NA	NA	NA	Yes	Liver	9.91e-08	rs74838528;rs141940099:rs73390662:rs7752448;rs58508740	17
ENSG00000168131	OR2B2	6	27878963	27880174	-1	protein_coding	81697	OR2B2	6.8672e-05	-0.212076	0	0	0	NA	NA	NA	NA	Yes	Liver	9.91e-08	rs74838528;rs141940099:rs73390662:rs7752448;rs58508740	17
ENSG00000124657	OR2B6	6	27925019	27925960	1	protein_coding	26212	OR2B6	0.0407309	-0.0981731	0	0	0	NA	NA	NA	NA	Yes	Liver	1.02e-08	rs80002776:rs7752448;rs58508740	17
ENSG00000214374	RPLP2P1	6	27932953	27933292	1	pseudogene	442175	RPLP2P1	NA	NA	0	0	0	NA	NA	NA	NA	Yes	Liver	1.02e-08	rs80002776:rs7752448;rs58508740	17
ENSG00000216629	OR2W4P	6	27944928	27945853	1	pseudogene	81407	OR2W4P	NA	NA	0	0	0	NA	NA	NA	NA	Yes	Liver	1.02e-08	rs80002776:rs7752448;rs58508740	17
ENSG00000217315	OR2W2P	6	28001725	28002633	1	pseudogene	81694	OR2W2P	NA	NA	0	0	0	NA	NA	NA	NA	Yes	Liver	1.52e-08	rs76339218;rs7752448;rs58508740	17
ENSG00000187763	OR2B7P	6	28014212	28015145	1	pseudogene	81695	OR2B7P	NA	NA	0	0	0	NA	NA	NA	NA	Yes	Liver	1.52e-08	rs76339218;rs7752448;rs58508740	17
ENSG00000182477	OR2B8P	6	28021006	28021943	-1	pseudogene	65944	OR2B8P	NA	NA	0	0	0	NA	NA	NA	NA	Yes	Liver	1.52e-08	rs76339218;rs7752448;rs58508740	17
ENSG00000220721	OR1F12	6	28041094	28042011	1	pseudogene	442179	OR1F12	NA	NA	0	0	0	NA	NA	NA	NA	Yes	Liver	1.02e-08	rs80002776:rs7752448;rs58508740	17
ENSG00000272009	RP1-313I6.12	6	28046570	28048908	-1	antisense	102724889	LOC102724889	NA	NA	0	0	0	NA	NA	NA	NA	Yes	Liver	1.02e-08	rs80002776:rs7752448;rs58508740	17
ENSG00000197279	ZNF165	6	28048753	28057341	1	protein_coding	7718	ZNF165	0.000563292	0.227981	0	0	2	0.000197052	2.02515e-08	GTEx/v8/Adipose_Visceral_Omentum	-	Yes	Liver	1.02e-08	rs7752448;rs58508740;rs76339218;rs80002776:rs7752448	17
ENSG00000219891	ZSCAN12P1	6	28058932	28061442	1	pseudogene	221584	ZSCAN12P1	NA	NA	0	0	0	NA	NA	NA	NA	Yes	Liver	1.02e-08	rs80002776:rs7752448;rs58508740	17
ENSG00000219392	RP1-265C24.5	6	28083406	28084329	1	pseudogene	NA	NA	NA	NA	0	0	0	NA	NA	NA	NA	Yes	Liver	1.02e-08	rs80002776:rs7752448;rs58508740	17
ENSG00000269293	ZSCAN16-AS1	6	28089573	28105071	-1	antisense	100129195	ZSCAN16-AS1	NA	NA	0	0	0	NA	NA	NA	NA	Yes	Liver	1.02e-08	rs80002776:rs7752448;rs58508740	17
ENSG00000196812	ZSCAN16	6	28092338	28097860	1	protein_coding	80345	ZSCAN16	2.67303e-06	0.184187	0	0	0	NA	NA	NA	NA	Yes	Liver	1.02e-08	rs80002776:rs7752448;rs58508740	17
ENSG00000261839	RP1-265C24.8	6	28104627	28107456	1	lincRNA	NA	NA	NA	NA	0	0	0	NA	NA	NA	NA	Yes	Liver	1.02e-08	rs80002776:rs7752448;rs58508740	17
ENSG00000198315	ZKSCAN8	6	28109688	28127250	1	protein_coding	7745	ZKSCAN8	0.000231595	-0.142528	0	0	0	NA	NA	NA	NA	Yes	Liver	1.02e-08	rs80002776:rs7752448;rs58508740	17
ENSG00000226314	ZNF192P1	6	28129559	28137372	1	pseudogene	651302	ZNF192P1	NA	NA	0	0	0	NA	NA	NA	NA	Yes	Liver	1.02e-08	rs80002776:rs7752448;rs58508740	17
ENSG00000216901	AL022393.7	6	28143966	28144452	1	pseudogene	NA	NA	NA	NA	0	0	0	NA	NA	NA	NA	Yes	Liver	1.02e-08	rs80002776:rs7752448;rs58508740	17
ENSG00000218016	ZNF192P2	6	28155828	28157210	1	pseudogene	222701	ZNF192P2	NA	NA	0	0	0	NA	NA	NA	NA	Yes	Liver	1.02e-08	rs80002776:rs7752448;rs58508740	17
ENSG00000176933	TOB2P1	6	28185421	28186655	-1	pseudogene	222699	TOB2P1	NA	NA	0	0	0	NA	NA	NA	NA	Yes	Liver	1.02e-08	rs80002776:rs7752448;rs58508740	17
ENSG00000137185	ZSCAN9	6	28192664	28201260	1	protein_coding	7746	ZSCAN9	4.10249e-08	0.461166	0	0	0	NA	NA	NA	NA	Yes	Liver	1.02e-08	rs80002776:rs7752448;rs58508740	17
ENSG00000187626	ZKSCAN4	6	28212401	28227011	-1	protein_coding	387032	ZKSCAN4	6.74288e-05	0.661631	1	23.9	0	NA	NA	NA	NA	Yes	Liver	1.52e-08	rs80002776;rs76339218;rs7752448;rs58508740	17
ENSG00000189134	NKAPL	6	28227098	28228736	1	protein_coding	222698	NKAPL	0.000165621	0.0513426	1	23.9	0	NA	NA	NA	NA	Yes	Liver	1.52e-08	rs80002776;rs76339218;rs7752448;rs58508740	17
ENSG00000197062	RP5-874C20.3	6	28234788	28245974	1	pseudogene	7741	ZSCAN26	NA	NA	1	16.27	0	NA	NA	NA	NA	Yes	Liver	1.02e-08	rs7752448;rs58508740;rs76339218	17
ENSG00000137338	PGBD1	6	28249314	28270326	1	protein_coding	84547	PGBD1	1.46735e-05	-0.0800605	1	16.27	0	NA	NA	NA	NA	Yes	Liver	1.02e-08	rs7752448;rs58508740;rs80002776:rs7752448	17
ENSG00000235109	ZSCAN31	6	28292470	28324048	-1	protein_coding	64288	ZSCAN31	3.77127e-09	1.10713	0	0	0	NA	NA	NA	NA	Yes	Liver	1.02e-08	rs80002776:rs7752448;rs58508740	17
ENSG00000158691	ZSCAN12	6	28346732	28367511	-1	protein_coding	9753	ZSCAN12	1.43992e-05	NA	0	0	0	NA	NA	NA	NA	Yes	Liver	1.02e-08	rs80002776:rs7752448;rs58508740	17
ENSG00000251877	RNU2-45P	6	28378047	28378233	1	snRNA	106480217	RNU2-45P	NA	NA	0	0	0	NA	NA	NA	NA	Yes	Liver	1.02e-08	rs80002776:rs7752448;rs58508740	17
ENSG00000198704	GPX6	6	28471073	28495992	-1	protein_coding	257202	GPX6	3.13758e-05	0.718703	0	0	0	NA	NA	NA	NA	Yes	Liver:Pancreas	1.52e-08	rs76339218;rs7752448;rs58508740	17
ENSG00000224586	GPX5	6	28493702	28502729	1	protein_coding	2880	GPX5	0.00888468	0.354876	0	0	0	NA	NA	NA	NA	Yes	Liver:Pancreas	1.52e-08	rs76339218;rs7752448;rs58508740	17
ENSG00000246350	RP5-1186N24.3	6	28555155	28559524	1	processed_transcript	NA	NA	NA	NA	0	0	0	NA	NA	NA	NA	Yes	Liver	1.02e-08	rs80002776:rs7752448;rs58508740	17
ENSG00000237425	RPSAP2	6	28699794	28700681	1	pseudogene	442181	RPSAP2	NA	NA	0	0	0	NA	NA	NA	NA	Yes	Liver	9.91e-08	rs74838528;rs141940099	17
ENSG00000233366	ZNF90P2	6	28856609	28857683	-1	pseudogene	100419606	ZNF90P2	NA	NA	0	0	0	NA	NA	NA	NA	Yes	Liver	NA	rs73390662	17
ENSG00000224157	HCG14	6	28864307	28865099	1	antisense	414760	HCG14	NA	NA	0	0	0	NA	NA	NA	NA	Yes	Liver	NA	rs73390662	17
ENSG00000204709	C6orf100	6	28911654	28912314	1	protein_coding	729583	C6orf100	NA	NA	1	21.5	0	NA	NA	NA	NA	No	NA	1.55e-08	rs76339218;rs7752448;rs58508740	17
ENSG00000197935	ZNF311	6	28962562	28973093	-1	protein_coding	282890	ZNF311	0.000129446	0.377858	0	0	0	NA	NA	NA	NA	Yes	Liver	1.12e-14	rs76339218:rs2076486	17
ENSG00000223677	OR2AD1P	6	28994457	28995384	-1	pseudogene	79313	OR2AD1P	NA	NA	0	0	0	NA	NA	NA	NA	Yes	Liver	1.12e-14	rs76339218:rs2076486	17
ENSG00000229274	XXbac-BPG13B8.10	6	29465286	29478333	1	lincRNA	105375009	LOC105375009	NA	NA	0	0	2	0.000133637	0.000363713	GTEx/v8/Adipose_Subcutaneous:GTEx/v7/Adipose_Subcutaneous	+	No	NA	1.12e-14	rs2076486	17
ENSG00000237988	OR2I1P	6	29520996	29521943	1	pseudogene	442197	OR2I1P	NA	NA	3	22.9	3	4.03549e-11	2.16044e-06	GTEx/v8/Adipose_Subcutaneous:GTEx/v8/Adipose_Visceral_Omentum:GTEx/v8/Liver:GTEx/v7/Liver	+	No	NA	1.12e-14	rs76339218;rs2076486	17
ENSG00000213886	UBD	6	29523292	29527702	-1	protein_coding	10537	UBD	0.0798958	0.401531	3	22.9	2	1.14199e-06	0.00262983	GTEx/v8/Adipose_Visceral_Omentum:GTEx/v8/Liver	+	No	NA	1.12e-14	rs76339218;rs2076486	17
ENSG00000204681	GABBR1	6	29523406	29601753	-1	protein_coding	2550	GABBR1	0.99997	0.238892	4	22.9	0	NA	NA	NA	NA	No	NA	5.4e-21	rs76339218;rs2076486;rs150971595	17
ENSG00000235238	SUMO2P1	6	29603837	29604120	-1	pseudogene	285829	SUMO2P1	NA	NA	1	20.1	0	NA	NA	NA	NA	No	NA	5.4e-21	rs150971595	17
ENSG00000214810	CYCSP55	6	34187216	34187843	1	pseudogene	157317	CYCSP55	NA	NA	1	15.94	0	NA	NA	NA	NA	No	NA	NA	rs6909732;rs117658820	18
ENSG00000137309	HMGA1	6	34204650	34214008	1	protein_coding	3159	HMGA1	0.7243	-0.910116	3	13.65	0	NA	NA	NA	NA	No	NA	1.21e-13	rs6909732;rs117658820	18
ENSG00000186577	C6orf1	6	34214157	34217247	-1	protein_coding	221491	C6orf1	0.298719	-0.834304	3	13.65	0	NA	NA	NA	NA	No	NA	1.21e-13	rs6909732;rs117658820	18
ENSG00000220583	RPL35P2	6	34231088	34231450	-1	pseudogene	646766	RPL35P2	NA	NA	2	12.77	0	NA	NA	NA	NA	No	NA	NA	rs6909732	18
ENSG00000225339	RP11-513I15.6	6	34247456	34254545	1	lincRNA	NA	NA	NA	NA	0	0	0	NA	NA	NA	NA	Yes	Liver	NA	rs6457773	18
ENSG00000272325	NUDT3	6	34247456	34360451	-1	protein_coding	11165	NUDT3	0.876817	0.134938	1	16.02	3	7.85107e-07	0.00154205	GTEx/v8/Liver	NA	No	NA	NA	rs6457773;rs6909732;rs117658820	18
ENSG00000270800	RPS10-NUDT3	6	34256547	34393825	-1	protein_coding	100529239	RPS10-NUDT3	NA	NA	2	17.24	0	NA	NA	NA	NA	No	NA	3.7e-07	rs6457773	18
ENSG00000124614	RPS10	6	34385231	34393902	-1	protein_coding	6204	RPS10	0.946463	0.204718	1	17.24	4	4.06038e-16	4.63349e-24	GTEx/v8/Adipose_Subcutaneous:GTEx/v8/Adipose_Visceral_Omentum:GTEx/v8/Pancreas:GTEx/v7/Adipose_Subcutaneous	-	No	NA	3.7e-07	rs6457773;rs6909732;rs117658820	18
ENSG00000065060	UHRF1BP1	6	34759857	34850915	1	protein_coding	54887	UHRF1BP1	2.46541e-07	-0.830354	0	0	1	1.16843e-05	6.00757e-78	GTEx/v8/Adipose_Subcutaneous:GTEx/v8/Whole_Blood:GTEx/v8/Liver	-	No	NA	3.7e-07	rs6457773	18
ENSG00000112715	VEGFA	6	43737921	43754224	1	protein_coding	7422	VEGFA	NA	-0.0684397	2	14.05	0	NA	NA	NA	NA	No	NA	NA	rs1358980	19
ENSG00000223469	RP11-344J7.2	6	43819494	43820070	-1	lincRNA	NA	NA	NA	NA	0	0	0	NA	NA	NA	NA	Yes	Pancreas	NA	rs1358980	19
ENSG00000237686	RP5-1120P11.1	6	43963460	44042389	-1	antisense	101929705	LOC101929705	NA	NA	0	0	0	NA	NA	NA	NA	Yes	Liver	NA	rs1358980	19
ENSG00000231881	RP5-1120P11.3	6	44041650	44045689	1	lincRNA	NA	NA	NA	NA	0	0	0	NA	NA	NA	NA	Yes	Liver	NA	rs1358980	19
ENSG00000183239	RP5-1120P11.4	6	44056979	44057433	-1	pseudogene	NA	NA	NA	NA	0	0	0	NA	NA	NA	NA	Yes	Liver	NA	rs1358980	19
ENSG00000270933	CTD-2227E11.1	7	25988277	25989023	-1	lincRNA	NA	NA	NA	NA	2	15.82	0	NA	NA	NA	NA	No	NA	4.14e-07	rs13223134	20
ENSG00000199085	MIR148A	7	25989539	25989606	-1	miRNA	406940	MIR148A	NA	NA	2	15.82	0	NA	NA	NA	NA	No	NA	4.14e-07	rs13223134	20
ENSG00000266430	AC004520.1	7	26099959	26100058	1	miRNA	NA	NA	NA	NA	0	0	0	NA	NA	NA	NA	Yes	Liver	4.14e-07	rs13223134	20
ENSG00000273237	CTB-119C2.1	7	26213153	26214565	-1	antisense	NA	NA	NA	NA	0	0	0	NA	NA	NA	NA	Yes	Liver	4.14e-07	rs13223134	20
ENSG00000086300	SNX10	7	26331541	26413949	1	protein_coding	29887	SNX10	0.00585751	-0.279272	0	0	0	NA	NA	NA	NA	Yes	Liver	4.14e-07	rs13223134	20
ENSG00000009954	BAZ1B	7	72854728	72936608	-1	protein_coding	9031	BAZ1B	1	-1.10698	0	0	2	1.6882e-05	0.00170743	GTEx/v7/Adipose_Subcutaneous	+	No	NA	3.28e-85	rs3812316	22
ENSG00000106635	BCL7B	7	72950686	72972332	-1	protein_coding	9275	BCL7B	0.706637	-0.386261	1	14.54	4	4.39602e-06	3.40292e-13	GTEx/v8/Adipose_Subcutaneous:GTEx/v8/Whole_Blood	-	No	NA	3.28e-85	rs3812316;rs34958196	22
ENSG00000009950	MLXIPL	7	73007524	73038873	-1	protein_coding	51085	MLXIPL	0.676823	0.477224	3	19.09	4	5.28937e-28	1.10979e-22	GTEx/v8/Adipose_Subcutaneous:GTEx/v8/Adipose_Visceral_Omentum:GTEx/v8/Pancreas:GTEx/v7/Adipose_Subcutaneous:GTEx/v7/Adipose_Visceral_Omentum:GTEx/v7/Artery_Aorta:GTEx/v7/Pancreas:GTEx/v6/Adipose_Subcutaneous:GTEx/v6/Adipose_Visceral_Omentum:GTEx/v6/Pancreas	-	No	NA	3.28e-85	rs3812316;rs34958196	22
ENSG00000176428	VPS37D	7	73082155	73086442	1	protein_coding	155382	VPS37D	0.656347	NA	0	0	3	8.9332e-06	5.42176e-07	GTEx/v8/Adipose_Subcutaneous:GTEx/v7/Artery_Aorta	-	No	NA	3.28e-85	rs3812316;rs34958196	22
ENSG00000225969	LINC00035	7	73149368	73150384	1	antisense	171022	LINC00035	NA	NA	1	15.38	2	7.29416e-39	1.03992e-84	GTEx/v8/Adipose_Subcutaneous:GTEx/v8/Adipose_Visceral_Omentum:GTEx/v8/Whole_Blood:GTEx/v8/Artery_Coronary:GTEx/v8/Pancreas:GTEx/v8/Small_Intestine_Terminal_Ileum:GTEx/v7/Adipose_Subcutaneous:GTEx/v7/Adipose_Visceral_Omentum:GTEx/v7/Whole_Blood:GTEx/v7/Artery_Aorta:GTEx/v7/Artery_Coronary:GTEx/v7/Artery_Tibial:GTEx/v7/Pancreas:GTEx/v7/Small_Intestine_Terminal_Ileum:GTEx/v6/Adipose_Subcutaneous:GTE…	+	No	NA	1.94e-09	rs10226706	22
ENSG00000106077	ABHD11	7	73150424	73153197	-1	protein_coding	83451	ABHD11	9.03291e-06	0.148518	1	15.38	2	5.62553e-18	1.18378e-88	GTEx/v8/Adipose_Subcutaneous:GTEx/v8/Whole_Blood:GTEx/v8/Pancreas:GTEx/v7/Adipose_Subcutaneous:GTEx/v7/Whole_Blood:GTEx/v6/Adipose_Subcutaneous:GTEx/v6/Whole_Blood	+	No	NA	1.94e-09	rs10226706	22
ENSG00000165215	CLDN3	7	73183328	73184600	-1	protein_coding	1365	CLDN3	0.678537	-0.798793	1	12.83	2	7.30259e-16	1.94543e-11	GTEx/v8/Pancreas:GTEx/v7/Pancreas:GTEx/v6/Pancreas	+	No	NA	1.94e-09	rs10226706	22
ENSG00000189143	CLDN4	7	73213872	73247014	1	protein_coding	1364	CLDN4	0.000137158	-0.126563	0	0	2	5.64184e-09	2.78634e-28	GTEx/v8/Adipose_Subcutaneous:GTEx/v7/Adipose_Subcutaneous:GTEx/v6/Adipose_Subcutaneous	-	No	NA	1.94e-09	rs10226706	22
ENSG00000165171	WBSCR27	7	73248920	73256865	-1	protein_coding	155368	WBSCR27	0.0679117	NA	0	0	2	5.0267e-28	2.93767e-127	GTEx/v8/Adipose_Subcutaneous:GTEx/v8/Adipose_Visceral_Omentum:GTEx/v8/Whole_Blood:GTEx/v8/Artery_Coronary:GTEx/v8/Pancreas:GTEx/v8/Small_Intestine_Terminal_Ileum:GTEx/v7/Adipose_Subcutaneous:GTEx/v7/Adipose_Visceral_Omentum:GTEx/v7/Whole_Blood:GTEx/v7/Artery_Aorta:GTEx/v7/Artery_Coronary:GTEx/v7/Artery_Tibial:GTEx/v7/Pancreas:GTEx/v6/Adipose_Subcutaneous:GTEx/v6/Adipose_Visceral_Omentum:GTEx/v6/W…	-	No	NA	1.94e-09	rs10226706	22
ENSG00000105810	CDK6	7	92234235	92465908	-1	protein_coding	1021	CDK6	0.923677	-3.08722	1	14.53	0	NA	NA	NA	NA	Yes	Liver	NA	rs445	24
ENSG00000237819	AC002454.1	7	92465797	92546501	1	antisense	101927497	LOC101927497	NA	NA	0	0	0	NA	NA	NA	NA	Yes	Liver	NA	rs445	24
ENSG00000244593	RP11-685B14.1	8	18240784	18241427	-1	pseudogene	NA	NA	NA	NA	1	14.24	0	NA	NA	NA	NA	No	NA	5.36e-22	rs1041983;rs10085931	26
ENSG00000271654	RP11-685B14.3	8	18244618	18245287	-1	pseudogene	NA	NA	NA	NA	1	14.24	0	NA	NA	NA	NA	No	NA	5.36e-22	rs1041983;rs10085931	26
ENSG00000156006	NAT2	8	18248755	18258728	1	protein_coding	10	NAT2	0.0226079	0.267315	2	23.8	1	8.05329e-06	0.0379291	GTEx/v7/Liver	NA	No	NA	5.36e-22	rs1041983;rs10085931;rs1112005	26
ENSG00000147408	CSGALNACT1	8	19261672	19615540	-1	protein_coding	55790	CSGALNACT1	6.87751e-05	0.406271	1	15.39	0	NA	NA	NA	NA	No	NA	9.84e-10	rs140603833	27
ENSG00000175445	LPL	8	19759228	19824769	1	protein_coding	4023	LPL	3.33728e-06	1.04718	5	50	0	NA	NA	NA	NA	No	NA	5.72e-146	rs7822518;rs249;rs35495249;rs6586884	27
ENSG00000137575	SDCBP	8	59465483	59495419	1	protein_coding	6386	SDCBP	0.000811572	-0.857908	1	13.89	0	NA	NA	NA	NA	No	NA	3.5e-09	rs77342596	28
ENSG00000035681	NSMAF	8	59496063	59572403	-1	protein_coding	8439	NSMAF	3.18375e-08	NA	1	13.89	0	NA	NA	NA	NA	No	NA	3.5e-09	rs77342596	28
ENSG00000242970	AC068522.4	8	59500979	59501323	-1	pseudogene	NA	NA	NA	NA	1	13.89	0	NA	NA	NA	NA	No	NA	3.5e-09	rs77342596	28
ENSG00000147687	TATDN1	8	125500726	125551699	-1	protein_coding	83940	TATDN1	1.72641e-08	0.357863	0	0	0	NA	NA	NA	NA	Yes	Liver	1.98e-21	rs2001846:rs7005535:rs28601761:rs12677676	29
ENSG00000147684	NDUFB9	8	125551344	125580751	1	protein_coding	4715	NDUFB9	0.0428894	-0.0165872	0	0	0	NA	NA	NA	NA	Yes	Liver	1.98e-21	rs2001846:rs7005535:rs28601761:rs12677676	29
ENSG00000180938	ZNF572	8	125985540	125991631	1	protein_coding	137209	ZNF572	0.000651451	-0.137914	0	0	0	NA	NA	NA	NA	Yes	Liver	1.98e-21	rs2001846:rs7005535:rs28601761:rs12677676	29
ENSG00000164961	KIAA0196	8	126036502	126104082	-1	protein_coding	9897	KIAA0196	4.81025e-13	-0.762157	0	0	0	NA	NA	NA	NA	Yes	Liver:Pancreas	1.98e-21	rs2001846:rs7005535:rs28601761:rs12677676	29
ENSG00000156831	NSMCE2	8	126103921	126379362	1	protein_coding	286053	NSMCE2	0.0724507	-0.471934	0	0	0	NA	NA	NA	NA	Yes	Liver:Pancreas	1.98e-21	rs2001846:rs7005535:rs28601761:rs12677676	29
ENSG00000242170	RN7SL329P	8	126282846	126283142	1	misc_RNA	106479343	RN7SL329P	NA	NA	0	0	0	NA	NA	NA	NA	Yes	Liver	1.98e-21	rs2001846:rs7005535:rs28601761:rs12677676	29
ENSG00000266452	RN7SL590P	8	126456807	126457060	1	misc_RNA	NA	RN7SL590P	NA	NA	1	17.49	0	NA	NA	NA	NA	No	NA	1.39e-08	rs17663005	29
ENSG00000253111	RP11-136O12.2	8	126479181	126553615	1	lincRNA	NA	NA	NA	NA	5	16.66	0	NA	NA	NA	NA	No	NA	1.98e-21	rs12677676;rs2001846;rs7005535;rs28601761	29
ENSG00000165029	ABCA1	9	107543283	107690518	-1	protein_coding	19	ABCA1	0.0016588	0.0827742	1	15.09	0	NA	NA	NA	NA	No	NA	NA	rs2575876	30
ENSG00000238208	RP11-112N13.1	9	107944761	107949038	-1	pseudogene	NA	NA	NA	NA	0	0	0	NA	NA	NA	NA	Yes	Liver	NA	rs2575876	30
ENSG00000201227	RNA5-8SP3	9	111754689	111754849	-1	rRNA	100873334	RNA5-8SP3	NA	NA	0	0	0	NA	NA	NA	NA	Yes	Liver	3.88e-17	rs1541091:rs77824033	31
ENSG00000260230	FRRS1L	9	111892573	111929571	-1	protein_coding	23732	FRRS1L	0.00842828	0.18406	0	0	0	NA	NA	NA	NA	Yes	Liver	3.88e-17	rs1541091:rs77824033	31
ENSG00000200106	RNU6-984P	9	111958481	111958589	-1	snRNA	106481927	RNU6-984P	NA	NA	0	0	0	NA	NA	NA	NA	Yes	Liver	3.88e-17	rs1541091:rs77824033	31
ENSG00000070159	PTPN3	9	112137746	112260590	-1	protein_coding	5774	PTPN3	0.000188228	-1.49404	3	20.6	0	NA	NA	NA	NA	Yes	Liver	3.88e-17	rs1541091;rs77824033;rs10816819;rs1541091:rs77824033	31
ENSG00000263861	MIR3927	9	112273755	112273825	-1	miRNA	100500898	MIR3927	NA	NA	0	0	0	NA	NA	NA	NA	Yes	Liver	3.88e-17	rs1541091:rs77824033	31
ENSG00000151631	AKR1C6P	10	4914093	4934167	-1	pseudogene	389932	AKR1C6P	NA	NA	0	0	0	NA	NA	NA	NA	Yes	Liver	3.53e-06	rs75413156	32
ENSG00000187134	AKR1C1	10	4934796	5025475	1	protein_coding	1645	AKR1C1	8.39898e-06	5.07379	0	0	0	NA	NA	NA	NA	Yes	Liver	3.53e-06	rs75413156	32
ENSG00000151632	AKR1C2	10	5029967	5060223	-1	protein_coding	1646	AKR1C2	0.00410317	2.21708	0	0	0	NA	NA	NA	NA	Yes	Liver	3.53e-06	rs75413156	32
ENSG00000224251	RP11-499O7.7	10	5037680	5039572	1	antisense	NA	NA	NA	NA	0	0	1	5.72373e-07	0.00149084	GTEx/v8/Small_Intestine_Terminal_Ileum	+	No	NA	5.82e-07	rs75413156	32
ENSG00000239148	U8	10	5046902	5047034	1	snoRNA	727676	SNORD118	NA	NA	0	0	0	NA	NA	NA	NA	Yes	Liver	3.53e-06	rs75413156	32
ENSG00000196139	AKR1C3	10	5077546	5149878	1	protein_coding	8644	AKR1C3	1.07139e-11	0.642111	0	0	0	NA	NA	NA	NA	Yes	Liver	3.53e-06	rs75413156	32
ENSG00000225418	AKR1C5P	10	5164279	5177418	-1	pseudogene	100996684	AKR1C5P	NA	NA	0	0	0	NA	NA	NA	NA	Yes	Liver	5.82e-07	rs75413156	32
ENSG00000196326	AKR1CL1	10	5196335	5244449	-1	protein_coding	340811	AKR1CL1	NA	NA	2	14.73	0	NA	NA	NA	NA	No	NA	3.53e-06	rs75413156	32
ENSG00000198610	AKR1C4	10	5237425	5260912	1	protein_coding	1109	AKR1C4	1.68468e-10	0.954241	2	14.73	0	NA	NA	NA	NA	No	NA	3.53e-06	rs75413156	32
ENSG00000251909	U8	10	5237847	5237936	-1	snoRNA	727676	SNORD118	NA	NA	2	14.73	0	NA	NA	NA	NA	No	NA	3.53e-06	rs75413156	32
ENSG00000228291	RP11-445P17.6	10	5249132	5249705	1	pseudogene	NA	NA	NA	NA	2	14.73	1	1.53225e-05	5.23925e-10	GTEx/v8/Liver	-	No	NA	3.53e-06	rs75413156	32
ENSG00000231039	RP11-445P17.3	10	5276321	5305371	1	lincRNA	NA	NA	NA	NA	1	12.81	0	NA	NA	NA	NA	No	NA	5.82e-07	rs75413156	32
ENSG00000224034	RP11-445P17.8	10	5307996	5313199	-1	lincRNA	110806285	LINC02561	NA	NA	1	12.81	2	6.8358e-09	1.39732e-20	GTEx/v8/Whole_Blood	+	No	NA	5.82e-07	rs75413156	32
ENSG00000215267	AKR1C7P	10	5317136	5330433	-1	pseudogene	648947	AKR1C7P	NA	NA	1	12.81	0	NA	NA	NA	NA	Yes	Liver	5.82e-07	rs75413156	32
ENSG00000223987	RP11-445P17.5	10	5346394	5346828	-1	pseudogene	NA	NA	NA	NA	0	0	0	NA	NA	NA	NA	Yes	Liver	3.53e-06	rs75413156	32
ENSG00000178462	TUBAL3	10	5435061	5446793	-1	protein_coding	79861	TUBAL3	0.000170843	0.879877	0	0	0	NA	NA	NA	NA	Yes	Liver	3.53e-06	rs75413156	32
ENSG00000173848	NET1	10	5454514	5500426	1	protein_coding	10276	NET1	0.0668542	-0.115574	0	0	0	NA	NA	NA	NA	Yes	Liver	3.53e-06	rs75413156	32
ENSG00000150347	ARID5B	10	63661059	63856703	1	protein_coding	84159	ARID5B	0.99989	-1.13936	0	0	0	NA	NA	NA	NA	Yes	Liver	1.78e-13	rs1396964;rs2163188	33
ENSG00000221094	AL671972.1	10	63875974	63876060	1	miRNA	NA	NA	NA	NA	0	0	0	NA	NA	NA	NA	Yes	Liver	1.78e-13	rs1396964;rs2163188	33
ENSG00000199446	RNU6-543P	10	64869899	64870006	1	snRNA	106479807	RNU6-543P	NA	NA	1	15.62	0	NA	NA	NA	NA	No	NA	NA	rs1396964	33
ENSG00000224301	RP11-144G16.1	10	64883698	64885297	-1	antisense	105378328	LOC105378328	NA	NA	2	15.62	0	NA	NA	NA	NA	Yes	Liver	1e-16	rs1396964;rs2163188	33
ENSG00000148572	NRBF2	10	64893050	64914783	1	protein_coding	29982	NRBF2	0.0821062	-0.409713	3	14.04	2	1.97563e-06	0.0174242	GTEx/v6/Whole_Blood	+	Yes	Liver	1e-16	rs1396964;rs7896910;rs2163188	33
ENSG00000171988	JMJD1C	10	64926981	65225722	-1	protein_coding	221037	JMJD1C	1	-0.552974	7	17.59	0	NA	NA	NA	NA	Yes	Liver	3.79e-17	rs1396964;rs7896910;rs2163188;rs7896910:rs1396964	33
ENSG00000234369	TATDN1P1	10	64981915	64982805	1	pseudogene	728737	TATDN1P1	NA	NA	1	14.01	0	NA	NA	NA	NA	Yes	Liver	1.78e-13	rs7896910;rs1396964;rs2163188	33
ENSG00000270421	RP11-351O1.4	10	65118505	65118864	1	pseudogene	NA	NA	NA	NA	0	0	0	NA	NA	NA	NA	Yes	Liver	1.78e-13	rs1396964;rs2163188	33
ENSG00000221063	MIR1296	10	65132717	65132808	-1	miRNA	100302150	MIR1296	NA	NA	0	0	0	NA	NA	NA	NA	Yes	Liver	1.78e-13	rs1396964;rs2163188	33
ENSG00000235816	PRELID1P3	10	65187057	65187713	1	pseudogene	100420046	PRELID1P3	NA	NA	2	14.36	0	NA	NA	NA	NA	Yes	Liver	4.38e-14	rs1396964;rs2163188	33
ENSG00000272767	JMJD1C-AS1	10	65224989	65226323	1	antisense	84989	JMJD1C-AS1	NA	NA	0	0	0	NA	NA	NA	NA	Yes	Liver	1.78e-13	rs7896910:rs1396964;rs2163188	33
ENSG00000224412	RP11-351O1.3	10	65249221	65249398	1	pseudogene	NA	NA	NA	NA	0	0	0	NA	NA	NA	NA	Yes	Liver	3.79e-17	rs1396964:rs7896910:rs1396964;rs2163188:rs2163188	33
ENSG00000165476	REEP3	10	65281123	65384883	1	protein_coding	221035	REEP3	0.0129813	1.39842	3	15.69	5	4.14022e-10	3.41979e-11	GTEx/v8/Adipose_Visceral_Omentum:GTEx/v7/Adipose_Subcutaneous	-	Yes	Liver	1.78e-13	rs1396964;rs2163188;rs7896910;rs7896910:rs1396964	33
ENSG00000232075	MRPL35P2	10	65394077	65394587	-1	pseudogene	359743	MRPL35P2	NA	NA	0	0	16	1.69452e-21	1.41872e-28	GTEx/v8/Adipose_Subcutaneous:GTEx/v8/Adipose_Visceral_Omentum:GTEx/v8/Artery_Coronary:GTEx/v8/Liver:GTEx/v8/Pancreas:GTEx/v8/Small_Intestine_Terminal_Ileum:GTEx/v7/Adipose_Subcutaneous:GTEx/v7/Adipose_Visceral_Omentum:GTEx/v7/Artery_Aorta:GTEx/v7/Artery_Tibial:GTEx/v7/Liver:GTEx/v7/Pancreas:GTEx/v7/Small_Intestine_Terminal_Ileum:GTEx/v6/Adipose_Subcutaneous:GTEx/v6/Adipose_Visceral_Omentum:GTEx/v…	+	Yes	Liver:Pancreas	1.84e-17	rs1396964;rs7896910;rs2163188;rs7896910:rs1396964:rs1396964	33
ENSG00000270352	RP11-111N20.4	10	65417834	65418281	1	pseudogene	NA	NA	NA	NA	0	0	0	NA	NA	NA	NA	Yes	Liver	NA	rs7896910	33
ENSG00000228566	RP11-170M17.1	10	65424424	65750328	1	lincRNA	NA	NA	NA	NA	0	0	0	NA	NA	NA	NA	Yes	Liver	NA	rs7896910	33
ENSG00000202513	RNU6-805P	10	74151722	74151827	1	snRNA	106479922	RNU6-805P	NA	NA	0	0	0	NA	NA	NA	NA	Yes	Liver	8.58e-11	rs111567932	34
ENSG00000226163	RP11-167P22.3	10	74261504	74262714	1	antisense	NA	NA	NA	NA	0	0	0	NA	NA	NA	NA	Yes	Liver	8.58e-11	rs111567932;rs41280378:rs111567932	34
ENSG00000156026	MCU	10	74451889	74647452	1	protein_coding	90550	MCU	0.980776	-1.13622	1	12.55	0	NA	NA	NA	NA	Yes	Liver	8.58e-11	rs111567932;rs41280378	34
ENSG00000266719	MIR4676	10	74480787	74480858	1	miRNA	100616286	MIR4676	NA	NA	0	0	0	NA	NA	NA	NA	Yes	Liver	8.58e-11	rs111567932;rs41280378:rs111567932	34
ENSG00000272627	RP11-354E23.5	10	74526318	74526810	1	sense_intronic	NA	NA	NA	NA	1	12.55	0	NA	NA	NA	NA	No	NA	NA	rs111567932;rs41280378	34
ENSG00000138315	OIT3	10	74653339	74692791	1	protein_coding	170392	OIT3	1.0378e-09	-0.155129	1	16.9	0	NA	NA	NA	NA	No	NA	8.58e-11	rs111567932	34
ENSG00000215086	NPM1P24	10	74677399	74678292	-1	pseudogene	100422312	NPM1P24	NA	NA	1	16.9	0	NA	NA	NA	NA	No	NA	8.58e-11	rs111567932	34
ENSG00000138308	PLA2G12B	10	74694928	74714536	-1	protein_coding	84647	PLA2G12B	0.059869	0.410167	0	0	0	NA	NA	NA	NA	Yes	Liver	8.58e-11	rs111567932	34
ENSG00000166321	NUDT13	10	74870217	74891586	1	protein_coding	25961	NUDT13	5.72854e-07	-0.335638	0	0	2	2.97235e-08	1.02472e-55	GTEx/v8/Adipose_Subcutaneous:GTEx/v8/Adipose_Visceral_Omentum:GTEx/v7/Adipose_Subcutaneous:GTEx/v7/Adipose_Visceral_Omentum:GTEx/v7/Artery_Tibial	-	No	NA	8.58e-11	rs111567932;rs41280378	34
ENSG00000156042	TTC18	10	75013517	75118617	-1	protein_coding	118491	TTC18	1.75161e-05	0.187713	0	0	1	7.17108e-05	2.26356e-27	GTEx/v8/Adipose_Visceral_Omentum	-	No	NA	8.58e-11	rs111567932	34
ENSG00000180581	SRP9P1	10	93565803	93567253	-1	pseudogene	653226	SRP9P1	NA	NA	0	0	0	NA	NA	NA	NA	Yes	Liver	NA	rs11187035	35
ENSG00000252993	SNORA25	10	93835999	93836122	1	snoRNA	684959	SNORA25	NA	NA	0	0	0	NA	NA	NA	NA	Yes	Liver	0.0007787	rs11187035	35
ENSG00000214549	SDHCP2	10	93878421	93878921	1	pseudogene	100128302	SDHCP2	NA	NA	0	0	0	NA	NA	NA	NA	Yes	Liver	NA	rs11187035	35
ENSG00000213484	EIF4A1P8	10	93896632	93898127	1	pseudogene	100289102	EIF4A1P8	NA	NA	0	0	0	NA	NA	NA	NA	Yes	Liver	NA	rs11187035	35
ENSG00000264076	AL158040.1	10	93919329	93919429	1	miRNA	NA	NA	NA	NA	0	0	0	NA	NA	NA	NA	Yes	Liver	NA	rs11187035	35
ENSG00000232709	MARK2P9	10	94178424	94180632	1	pseudogene	100507674	MARK2P9	NA	NA	0	0	3	0.000140996	0.00382545	GTEx/v8/Adipose_Visceral_Omentum	-	No	NA	0.0007787	rs11187035	35
ENSG00000119912	IDE	10	94211441	94333833	-1	protein_coding	3416	IDE	0.426771	-0.602025	3	15.28	0	NA	NA	NA	NA	No	NA	0.0007787	rs11187035	35
ENSG00000138160	KIF11	10	94353043	94415150	1	protein_coding	3832	KIF11	0.999996	0.145264	6	14.57	3	1.06119e-06	0.00419943	GTEx/v7/Pancreas:GTEx/v6/Pancreas	+	No	NA	5.18e-10	rs201494681;rs35978445;rs34459034;rs11187035	35
ENSG00000184111	RP11-366I13.3	10	94356609	94357044	-1	pseudogene	NA	NA	NA	NA	1	12.5	0	NA	NA	NA	NA	No	NA	NA	rs201494681	35
ENSG00000264313	RN7SL644P	10	94418801	94419055	1	misc_RNA	106481853	RN7SL644P	NA	NA	2	14.57	0	NA	NA	NA	NA	No	NA	6.33e-10	rs35978445	35
ENSG00000236493	EIF2S2P3	10	94428502	94429500	-1	pseudogene	283014	EIF2S2P3	NA	NA	0	0	5	9.80449e-18	9.72038e-20	GTEx/v8/Whole_Blood:GTEx/v7/Whole_Blood:GTEx/v6/Whole_Blood	-	No	NA	5.18e-10	rs35978445;rs34459034	35
ENSG00000152804	HHEX	10	94447945	94455403	1	protein_coding	3087	HHEX	0.216268	-1.58888	1	15.02	0	NA	NA	NA	NA	Yes	Liver	1.22e-08	rs34459034;rs79117755	35
ENSG00000201412	Y_RNA	10	94470256	94470365	-1	misc_RNA	NA	NA	NA	NA	0	0	0	NA	NA	NA	NA	Yes	Liver	4.23e-08	rs79117755	35
ENSG00000138190	EXOC6	10	94590935	94819250	1	protein_coding	54536	EXOC6	0.0281606	0.0138229	4	14.95	2	6.19866e-06	5.49769e-05	GTEx/v8/Adipose_Subcutaneous	-	No	NA	3.91e-09	rs79117755	35
ENSG00000225118	RP11-477L16.2	10	94637849	94638046	-1	pseudogene	NA	NA	NA	NA	0	0	0	NA	NA	NA	NA	Yes	Liver	1.22e-08	rs34459034	35
ENSG00000232805	NIP7P1	10	94866629	94867140	-1	pseudogene	389997	NIP7P1	NA	NA	0	0	0	NA	NA	NA	NA	Yes	Liver	4.05e-09	rs79117755	35
ENSG00000213432	RP11-624L12.1	10	95043761	95044315	-1	pseudogene	NA	NA	NA	NA	0	0	0	NA	NA	NA	NA	Yes	Liver	4.05e-09	rs79117755	35
ENSG00000236762	RP11-159H3.1	10	122892604	122893237	-1	pseudogene	NA	NA	NA	NA	3	21.6	0	NA	NA	NA	NA	No	NA	1.63e-16	rs35326857;rs2263985	36
ENSG00000227143	LINC01153	10	122938214	122945480	1	lincRNA	101927889	LINC01153	NA	NA	4	20.9	0	NA	NA	NA	NA	No	NA	7.64e-10	rs11199826;rs7082125	36
ENSG00000066468	FGFR2	10	123237848	123357972	-1	protein_coding	2263	FGFR2	0.999752	NA	0	0	0	NA	NA	NA	NA	Yes	Liver	1.63e-16	rs35326857:rs2263985:rs11199826:rs7082125	36
ENSG00000223540	RPS15AP5	10	123473121	123473508	1	pseudogene	414230	RPS15AP5	NA	NA	0	0	0	NA	NA	NA	NA	Yes	Liver	7.64e-10	rs11199826:rs7082125	36
ENSG00000224250	RP11-78A18.2	10	123495818	123499245	1	antisense	NA	NA	NA	NA	0	0	0	NA	NA	NA	NA	Yes	Liver	7.64e-10	rs11199826:rs7082125	36
ENSG00000134780	DAGLA	11	61447905	61514473	1	protein_coding	747	DAGLA	0.953148	-0.966158	2	17.8	0	NA	NA	NA	NA	No	NA	7.77e-17	rs59371352	40
ENSG00000124915	RP11-467L20.10	11	61513965	61525127	-1	lincRNA	26070	DKFZP434K028	NA	NA	0	0	4	3.87613e-07	1.50141e-20	GTEx/v8/Liver	-	No	NA	5.01e-39	rs174560	40
ENSG00000124920	MYRF	11	61520114	61555990	1	protein_coding	745	MYRF	0.999848	-1.65959	2	14.1	2	1.80088e-07	5.98753e-21	GTEx/v8/Whole_Blood:GTEx/v8/Pancreas:GTEx/v7/Whole_Blood:GTEx/v7/Pancreas	+	No	NA	7.77e-17	rs174560;rs59371352	40
ENSG00000134825	TMEM258	11	61535973	61560274	-1	protein_coding	746	TMEM258	0.000864646	0.122739	4	14.1	5	3.8129e-13	4.06714e-09	GTEx/v8/Adipose_Subcutaneous:GTEx/v8/Adipose_Visceral_Omentum:GTEx/v8/Whole_Blood:GTEx/v7/Adipose_Subcutaneous:GTEx/v7/Whole_Blood:GTEx/v7/Artery_Aorta:GTEx/v7/Artery_Tibial:GTEx/v6/Adipose_Subcutaneous:GTEx/v6/Artery_Tibial	+	No	NA	5.01e-39	rs174560;rs174469	40
ENSG00000207601	MIR611	11	61559967	61560033	-1	miRNA	693196	MIR611	NA	NA	4	14.1	0	NA	NA	NA	NA	No	NA	5.01e-39	rs174560	40
ENSG00000168496	FEN1	11	61560109	61564716	1	protein_coding	2237	FEN1	3.47774e-05	-0.45994	4	14.1	0	NA	NA	NA	NA	No	NA	5.01e-39	rs174560	40
ENSG00000134824	FADS2	11	61560452	61634826	1	protein_coding	9415	FADS2	0.990052	-0.476246	4	14.1	6	1.76759e-62	4.16138e-129	GTEx/v8/Adipose_Subcutaneous:GTEx/v8/Adipose_Visceral_Omentum:GTEx/v8/Whole_Blood:GTEx/v8/Pancreas:GTEx/v8/Small_Intestine_Terminal_Ileum:GTEx/v7/Whole_Blood:GTEx/v7/Artery_Aorta:GTEx/v7/Artery_Tibial:GTEx/v7/Small_Intestine_Terminal_Ileum:GTEx/v6/Whole_Blood:GTEx/v6/Artery_Aorta:GTEx/v6/Artery_Tibial:GTEx/v6/Small_Intestine_Terminal_Ileum	+	No	NA	5.01e-39	rs174560;rs174469	40
ENSG00000149485	FADS1	11	61567099	61596790	-1	protein_coding	3992	FADS1	0.383801	-0.763753	3	14.1	7	3.40914e-36	5.32071e-39	GTEx/v8/Adipose_Subcutaneous:GTEx/v8/Adipose_Visceral_Omentum:GTEx/v8/Whole_Blood:GTEx/v8/Liver:GTEx/v8/Pancreas:GTEx/v7/Adipose_Subcutaneous:GTEx/v7/Adipose_Visceral_Omentum:GTEx/v7/Artery_Tibial:GTEx/v7/Pancreas:GTEx/v6/Pancreas	-	No	NA	5.01e-39	rs174560;rs59371352;rs174469	40
ENSG00000221968	FADS3	11	61640991	61659523	-1	protein_coding	3995	FADS3	0.0488722	NA	1	13.11	3	6.23096e-07	0.000283143	GTEx/v8/Liver:GTEx/v7/Liver	-	No	NA	5.01e-39	rs174469;rs174560	40
ENSG00000167994	RAB3IL1	11	61664773	61687741	-1	protein_coding	5866	RAB3IL1	0.000894541	-0.364568	3	15.59	0	NA	NA	NA	NA	No	NA	1.47e-08	rs174469	40
ENSG00000254424	RP11-810P12.6	11	61840354	61840524	-1	pseudogene	NA	NA	NA	NA	0	0	0	NA	NA	NA	NA	Yes	Liver	5.01e-39	rs174560:rs174469	40
ENSG00000255553	RP11-810P12.5	11	61844749	61849656	-1	lincRNA	100507521	LOC100507521	NA	NA	0	0	0	NA	NA	NA	NA	Yes	Liver	5.01e-39	rs174560:rs174469	40
ENSG00000149541	B3GAT3	11	62382768	62389647	-1	protein_coding	26229	B3GAT3	0.000286975	-0.288759	0	0	1	7.01375e-05	0.0435735	GTEx/v8/Pancreas	NA	No	NA	NA	rs174560	40
ENSG00000137656	BUD13	11	116618886	116643704	-1	protein_coding	84811	BUD13	0.00229543	NA	3	14.87	2	5.75902e-05	2.31124e-08	GTEx/v8/Whole_Blood	+	Yes	Liver:Pancreas	2.11e-70	rs117170971;rs370143719;rs11601584;rs573549;rs7946869:rs12276805:rs77009426:rs2513097:rs61905133:rs138470332;rs117906059:rs4938315;rs35248926;rs6589598:rs573549;rs2622934:rs4936368:rs35248926;rs2622934;rs6589598:rs7934690:rs2622934	41
ENSG00000226645	AP006216.10	11	116644105	116644921	1	antisense	NA	NA	NA	NA	0	0	0	NA	NA	NA	NA	Yes	Liver:Pancreas	2.11e-70	rs7946869:rs12276805:rs77009426:rs2513097:rs61905133:rs138470332;rs117906059:rs4938315;rs35248926;rs6589598:rs573549;rs2622934:rs4936368:rs35248926;rs2622934;rs6589598:rs7934690:rs2622934	41
ENSG00000231611	AP006216.11	11	116645826	116646592	-1	lincRNA	NA	NA	NA	NA	0	0	3	1.07102e-05	0.00402234	GTEx/v7/Artery_Tibial	+	Yes	Liver:Pancreas	2.11e-70	rs117170971;rs7946869:rs12276805:rs77009426:rs2513097:rs61905133:rs138470332;rs117906059:rs4938315;rs35248926;rs6589598:rs573549;rs2622934:rs4936368:rs35248926;rs2622934;rs6589598:rs7934690:rs2622934	41
ENSG00000109917	ZNF259	11	116648436	116658766	-1	protein_coding	8882	ZNF259	0.0193035	0.00239464	1	14.32	0	NA	NA	NA	NA	Yes	Liver:Pancreas	2.11e-70	rs34100096;rs7946869:rs12276805:rs77009426:rs2513097:rs61905133:rs138470332;rs117906059:rs4938315;rs35248926;rs6589598:rs573549;rs2622934:rs4936368:rs35248926;rs2622934;rs6589598:rs7934690:rs2622934	41
ENSG00000110243	APOA5	11	116660083	116663136	-1	protein_coding	116519	APOA5	1.37735e-06	0.42373	1	14.32	0	NA	NA	NA	NA	Yes	Liver:Pancreas	2.11e-70	rs34100096;rs7946869:rs12276805:rs77009426:rs2513097:rs61905133:rs138470332;rs117906059:rs4938315;rs35248926;rs6589598:rs573549;rs2622934:rs4936368:rs35248926;rs2622934;rs6589598:rs7934690:rs2622934	41
ENSG00000236267	AP006216.5	11	116683920	116684719	-1	antisense	NA	NA	NA	NA	0	0	1	2.50653e-05	2.10418e-07	GTEx/v8/Liver	NA	Yes	Liver	4.55e-33	rs35248926;rs2622934;rs6589598;rs61905133:rs138470332;rs117906059:rs4938315;rs6589598:rs573549;rs2622934:rs4936368	41
ENSG00000110244	APOA4	11	116691419	116694022	-1	protein_coding	337	APOA4	3.57595e-05	0.0816551	0	0	0	NA	NA	NA	NA	Yes	Liver	4.55e-33	rs61905133:rs138470332;rs117906059:rs4938315;rs35248926;rs6589598:rs573549;rs2622934:rs4936368	41
ENSG00000110245	APOC3	11	116700422	116703788	1	protein_coding	345	APOC3	0.000678026	0.121255	0	0	0	NA	NA	NA	NA	Yes	Liver	4.55e-33	rs61905133:rs138470332;rs117906059:rs4938315;rs35248926;rs6589598:rs573549;rs2622934:rs4936368	41
ENSG00000118137	APOA1	11	116706467	116708666	-1	protein_coding	335	APOA1	0.0487384	0.161101	0	0	0	NA	NA	NA	NA	Yes	Liver	4.55e-33	rs61905133:rs138470332;rs117906059:rs4938315;rs35248926;rs6589598:rs573549;rs2622934:rs4936368	41
ENSG00000235910	APOA1-AS	11	116706833	116726445	1	antisense	104326055	APOA1-AS	NA	NA	2	22.9	1	5.26655e-06	0.00456806	GTEx/v8/Small_Intestine_Terminal_Ileum	NA	Yes	Liver	4.55e-33	rs7946869;rs12276805;rs117170971;rs117889066;rs61905133:rs138470332;rs117906059:rs4938315;rs35248926;rs6589598:rs573549;rs2622934:rs4936368	41
ENSG00000160584	SIK3	11	116714118	116969153	-1	protein_coding	23387	SIK3	0.999883	0.278236	33	22.9	0	NA	NA	NA	NA	Yes	Liver:Pancreas	4.02e-81	rs7946869;rs12276805;rs77009426;rs4938315;rs61905133;rs79207844;rs35248926;rs573549;rs200408997;rs17523113;rs10892049;rs2513097;rs7123336;rs138470332;rs117906059;rs6589598;rs2622934;rs4936368;rs189131104:rs141882698:rs117170971:rs370143719:rs34100096:rs7946869:rs12276805:rs77009426:rs4938315:rs61905133:rs79207844:rs4938315;rs35248926:rs573549:rs200408997;rs17523113:rs10892049;rs7123336:rs2513097	41
ENSG00000231865	SIK3-IT1	11	116756762	116761437	-1	sense_intronic	100874315	SIK3-IT1	NA	NA	3	18.44	0	NA	NA	NA	NA	Yes	Liver	1.21e-70	rs12276805;rs4938315;rs200408997;rs17523113:rs61905133:rs10892049;rs2513097;rs7123336:rs12276805:rs2513097:rs138470332;rs117906059:rs4938315;rs35248926;rs6589598:rs573549;rs2622934:rs4936368	41
ENSG00000264344	AP000936.2	11	116886146	116886245	-1	miRNA	NA	NA	NA	NA	1	12.86	0	NA	NA	NA	NA	Yes	Liver	1.41e-64	rs200408997;rs17523113;rs4938315:rs12276805:rs61905133:rs138470332;rs117906059:rs4938315;rs35248926;rs6589598:rs573549;rs2622934:rs4936368	41
ENSG00000200537	RNY4P6	11	116886613	116886708	1	misc_RNA	100379287	RNY4P6	NA	NA	1	12.86	0	NA	NA	NA	NA	Yes	Liver	1.41e-64	rs200408997;rs17523113;rs4938315:rs12276805:rs61905133:rs138470332;rs117906059:rs4938315;rs35248926;rs6589598:rs573549;rs2622934:rs4936368	41
ENSG00000234268	AP000936.1	11	116906513	116906767	-1	pseudogene	NA	NA	NA	NA	5	17.81	0	NA	NA	NA	NA	Yes	Liver	1.21e-70	rs200408997;rs17523113;rs61905133;rs10892049;rs2513097;rs7123336;rs12276805;rs4938315:rs12276805:rs61905133:rs138470332;rs117906059:rs4938315;rs35248926;rs6589598:rs573549;rs2622934:rs4936368	41
ENSG00000224077	AP000936.4	11	116969703	116978886	1	antisense	NA	NA	NA	NA	6	19.16	0	NA	NA	NA	NA	Yes	Liver:Pancreas	4.02e-81	rs61905133;rs138470332;rs117906059;rs4938315;rs35248926;rs6589598;rs573549;rs2622934;rs4936368;rs189131104:rs141882698:rs117170971:rs370143719:rs34100096:rs7946869:rs12276805:rs77009426:rs4938315:rs61905133:rs79207844:rs4938315;rs35248926:rs573549:rs200408997;rs17523113:rs10892049;rs2513097;rs7123336:rs2513097	41
ENSG00000225236	AP000936.5	11	116988510	116989897	-1	pseudogene	NA	NA	NA	NA	0	0	0	NA	NA	NA	NA	Yes	Liver:Pancreas	4.02e-81	rs189131104:rs141882698:rs117170971:rs370143719:rs34100096:rs7946869:rs12276805:rs77009426:rs4938315:rs61905133:rs79207844:rs4938315;rs35248926:rs573549:rs200408997;rs17523113:rs10892049;rs2513097;rs7123336:rs2513097	41
ENSG00000254851	RP11-109L13.1	11	117006244	117009298	1	pseudogene	NA	NA	NA	NA	3	18.4	44	0	5.82571e-119	GTEx/v8/Adipose_Subcutaneous:GTEx/v8/Adipose_Visceral_Omentum:GTEx/v8/Whole_Blood:GTEx/v8/Artery_Coronary:GTEx/v8/Liver:GTEx/v8/Pancreas:GTEx/v8/Small_Intestine_Terminal_Ileum:GTEx/v7/Adipose_Subcutaneous:GTEx/v7/Adipose_Visceral_Omentum:GTEx/v7/Whole_Blood:GTEx/v7/Artery_Aorta:GTEx/v7/Artery_Coronary:GTEx/v7/Artery_Tibial:GTEx/v7/Liver:GTEx/v7/Pancreas:GTEx/v7/Small_Intestine_Terminal_Ileum:GTEx…	-	Yes	Liver	1.81e-84	rs35248926;rs2622934;rs6589598;rs7934690;rs11601584;rs7946869;rs12276805;rs4938315;rs61905133;rs573549;rs79207844;rs10892049;rs2513097;rs7123336;rs4936368;rs34100096	41
ENSG00000254678	RP11-109L13.5	11	117014607	117014907	-1	pseudogene	NA	NA	NA	NA	3	18.4	0	NA	NA	NA	NA	Yes	Liver	4.96e-28	rs35248926;rs2622934;rs6589598;rs7934690;rs34100096	41
ENSG00000168092	PAFAH1B2	11	117014983	117047610	1	protein_coding	5049	PAFAH1B2	0.962029	3.35677	5	18.4	10	1.46699e-09	7.6214e-06	GTEx/v8/Whole_Blood:GTEx/v7/Whole_Blood	-	Yes	Liver	1.81e-84	rs35248926;rs2622934;rs6589598;rs7934690;rs4938315;rs4936368;rs34100096	41
ENSG00000149577	SIDT2	11	117049449	117068160	1	protein_coding	51092	SIDT2	0.0025724	-0.315318	3	21.8	25	7.10719e-40	1.50679e-61	GTEx/v8/Adipose_Visceral_Omentum:GTEx/v8/Whole_Blood:GTEx/v8/Pancreas:GTEx/v8/Small_Intestine_Terminal_Ileum:GTEx/v7/Whole_Blood:GTEx/v7/Pancreas:GTEx/v6/Whole_Blood:GTEx/v6/Pancreas	-	Yes	Liver	1.81e-84	rs17523113;rs12276805;rs35248926;rs2622934;rs6589598;rs7946869;rs61905133;rs4938315;rs573549;rs4936368;rs7934690;rs189131104:rs141882698:rs117170971:rs370143719	41
ENSG00000149591	TAGLN	11	117070037	117075498	1	protein_coding	6876	TAGLN	0.241538	-0.64579	4	21.8	43	5.39145e-94	7.17277e-83	GTEx/v8/Whole_Blood:GTEx/v8/Pancreas:GTEx/v7/Whole_Blood:GTEx/v7/Pancreas:GTEx/v6/Whole_Blood:GTEx/v6/Pancreas	+	Yes	Liver	1.81e-84	rs17523113;rs12276805;rs35248926;rs2622934;rs6589598;rs11601584;rs7946869;rs4938315;rs61905133;rs573549;rs79207844;rs10892049;rs2513097;rs7123336;rs4936368;rs189131104:rs141882698:rs117170971:rs370143719	41
ENSG00000160613	PCSK7	11	117075053	117103241	-1	protein_coding	9159	PCSK7	0.19137	NA	6	21.8	17	5.05467e-18	1.39687e-10	GTEx/v8/Adipose_Subcutaneous:GTEx/v8/Whole_Blood:GTEx/v8/Pancreas:GTEx/v7/Artery_Aorta:GTEx/v7/Pancreas:GTEx/v6/Adipose_Subcutaneous:GTEx/v6/Artery_Aorta:GTEx/v6/Artery_Coronary:GTEx/v6/Artery_Tibial	-	No	NA	4.02e-81	rs17523113;rs12276805;rs35248926;rs2622934;rs6589598;rs4936368;rs79207844;rs4938315;rs573549;rs7934690	41
ENSG00000167257	RNF214	11	117103341	117157161	1	protein_coding	257160	RNF214	0.830018	NA	1	16.71	0	NA	NA	NA	NA	No	NA	6.78e-12	rs142500562	41
ENSG00000186318	BACE1	11	117156402	117186975	-1	protein_coding	23621	BACE1	0.944279	-0.91909	1	16.71	0	NA	NA	NA	NA	No	NA	6.78e-12	rs142500562	41
ENSG00000110274	CEP164	11	117185273	117283984	1	protein_coding	22897	CEP164	9.66879e-18	0.753352	6	16.47	4	1.39677e-07	1.4529e-16	GTEx/v8/Adipose_Visceral_Omentum:GTEx/v8/Whole_Blood:GTEx/v7/Whole_Blood	NA	No	NA	3.53e-05	rs897837;rs7945704	41
ENSG00000250699	AP000892.4	11	117187078	117198754	-1	antisense	NA	NA	NA	NA	1	12.87	0	NA	NA	NA	NA	No	NA	NA	rs897837	41
ENSG00000271412	AP000892.8	11	117206972	117207347	-1	pseudogene	NA	NA	NA	NA	1	12.87	0	NA	NA	NA	NA	No	NA	NA	rs897837	41
ENSG00000076555	ACACB	12	109554400	109706031	1	protein_coding	32	ACACB	5.12433e-22	0.136953	1	19.31	0	NA	NA	NA	NA	No	NA	NA	rs10744776	42
ENSG00000139437	TCHP	12	110338069	110421646	1	protein_coding	84260	TCHP	6.99625e-12	-0.572434	1	21	0	NA	NA	NA	NA	No	NA	NA	rs75584653	43
ENSG00000100504	PYGL	14	51324609	51411454	-1	protein_coding	5836	PYGL	1.31337e-09	0.83225	0	0	0	NA	NA	NA	NA	Yes	Liver	6.49e-15	rs79823890;rs57358451;rs2516593	46
ENSG00000258711	RP11-218E20.3	14	51422977	51428720	-1	lincRNA	NA	NA	NA	NA	0	0	0	NA	NA	NA	NA	Yes	Liver	6.49e-15	rs79823890;rs57358451;rs2516593	46
ENSG00000201820	Y_RNA	14	51720651	51720741	-1	misc_RNA	NA	NA	NA	NA	0	0	0	NA	NA	NA	NA	Yes	Liver	6.49e-15	rs79823890;rs57358451;rs2516593	46
ENSG00000087302	C14orf166	14	52456193	52471420	1	protein_coding	51637	C14orf166	0.666286	-0.675114	0	0	1	1.38432e-05	6.62287e-07	GTEx/v8/Adipose_Subcutaneous	+	No	NA	2.68e-10	rs57358451	46
ENSG00000087303	NID2	14	52471521	52535712	-1	protein_coding	22795	NID2	6.95347e-07	-0.525302	1	15.58	1	2.65001e-07	0.00210566	GTEx/v7/Artery_Tibial:GTEx/v6/Artery_Tibial	+	No	NA	6.49e-15	rs79823890;rs57358451;rs2516593	46
ENSG00000168229	PTGDR	14	52734431	52743442	1	protein_coding	5729	PTGDR	4.02093e-05	1.22024	0	0	0	NA	NA	NA	NA	Yes	Liver	6.49e-15	rs79823890;rs57358451;rs2516593	46
ENSG00000261208	RP11-452D12.1	14	52753515	52755986	1	pseudogene	NA	NA	NA	NA	0	0	0	NA	NA	NA	NA	Yes	Liver	6.49e-15	rs79823890;rs57358451;rs2516593	46
ENSG00000128918	ALDH1A2	15	58245622	58790065	-1	protein_coding	8854	ALDH1A2	0.51663	1.67145	4	17.78	0	NA	NA	NA	NA	Yes	Liver:Pancreas	2.95e-09	rs10162642;rs12910051;rs8042174;rs11858759;rs79111033;rs10162642:rs12910051:rs8042174:rs11858759	47
ENSG00000240934	RP11-925D8.1	15	58492805	58493217	1	pseudogene	NA	NA	NA	NA	0	0	0	NA	NA	NA	NA	Yes	Liver	NA	rs8042174:rs11858759;rs79111033	47
ENSG00000166035	LIPC	15	58702768	58861151	1	protein_coding	3990	LIPC	0.000171127	0.201438	0	0	0	NA	NA	NA	NA	Yes	Liver	2.95e-09	rs10162642:rs12910051	47
ENSG00000259293	RP11-355N15.1	15	58727089	58790934	-1	antisense	101928694	LIPC-AS1	NA	NA	0	0	0	NA	NA	NA	NA	Yes	Liver:Pancreas	2.95e-09	rs10162642:rs12910051:rs8042174:rs11858759;rs79111033	47
ENSG00000259476	RP11-50C13.2	15	58813510	58815570	1	sense_intronic	NA	NA	NA	NA	0	0	0	NA	NA	NA	NA	Yes	Liver:Pancreas	2.95e-09	rs10162642:rs12910051:rs8042174:rs11858759;rs79111033	47
ENSG00000259250	RP11-50C13.1	15	58879706	58883875	1	antisense	NA	NA	NA	NA	0	0	0	NA	NA	NA	NA	Yes	Liver:Pancreas	2.95e-09	rs10162642:rs12910051:rs8042174:rs11858759;rs79111033	47
ENSG00000137845	ADAM10	15	58887403	59042177	-1	protein_coding	102	ADAM10	0.999845	-1.0323	0	0	0	NA	NA	NA	NA	Yes	Liver	2.95e-09	rs10162642:rs12910051:rs8042174:rs11858759;rs79111033	47
ENSG00000239100	snoU13	15	58892331	58892434	-1	snoRNA	NA	NA	NA	NA	0	0	0	NA	NA	NA	NA	Yes	Liver	2.95e-09	rs10162642:rs12910051:rs8042174:rs11858759;rs79111033	47
ENSG00000270986	RP11-123C21.2	15	58964495	58965132	1	pseudogene	NA	NA	NA	NA	0	0	0	NA	NA	NA	NA	Yes	Liver	2.95e-09	rs10162642:rs12910051	47
ENSG00000182625	RP11-123C21.1	15	58978610	58978816	1	pseudogene	NA	NA	NA	NA	0	0	0	NA	NA	NA	NA	Yes	Liver	2.95e-09	rs10162642:rs12910051	47
ENSG00000199730	RN7SKP95	15	58996051	58996353	-1	misc_RNA	106480862	RN7SKP95	NA	NA	0	0	0	NA	NA	NA	NA	Yes	Liver	2.95e-09	rs10162642:rs12910051	47
ENSG00000259173	RP11-30K9.7	15	59047824	59048446	-1	pseudogene	NA	NA	NA	NA	0	0	0	NA	NA	NA	NA	Yes	Liver	2.95e-09	rs10162642:rs12910051:rs8042174:rs11858759;rs79111033	47
ENSG00000200318	U3	15	59052666	59052880	-1	snoRNA	NA	NA	NA	NA	0	0	0	NA	NA	NA	NA	Yes	Liver	2.95e-09	rs10162642:rs12910051:rs8042174:rs11858759;rs79111033	47
ENSG00000245975	RP11-30K9.6	15	59060271	59063173	-1	lincRNA	101928725	LOC101928725	NA	NA	0	0	0	NA	NA	NA	NA	Yes	Liver	2.95e-09	rs10162642:rs12910051:rs8042174:rs11858759;rs79111033	47
ENSG00000128923	FAM63B	15	59063391	59154099	1	protein_coding	54629	FAM63B	0.189061	-0.793709	0	0	0	NA	NA	NA	NA	Yes	Liver	2.95e-09	rs10162642:rs12910051:rs8042174:rs11858759;rs79111033	47
ENSG00000242747	RP11-30K9.1	15	59161858	59162333	1	pseudogene	NA	NA	NA	NA	0	0	0	NA	NA	NA	NA	Yes	Liver	2.95e-09	rs10162642:rs12910051	47
ENSG00000225798	AC025918.2	15	59182166	59186281	1	antisense	NA	NA	NA	NA	0	0	0	NA	NA	NA	NA	Yes	Liver	2.95e-09	rs10162642:rs12910051	47
ENSG00000259457	RP11-279F6.2	15	69857063	69858129	-1	lincRNA	NA	NA	NA	NA	0	0	0	NA	NA	NA	NA	Yes	Liver:Pancreas	NA	rs77648222;rs111586566	48
ENSG00000259641	RP11-279F6.3	15	69884468	69988089	1	lincRNA	NA	NA	NA	NA	0	0	0	NA	NA	NA	NA	Yes	Liver	NA	rs77648222;rs111586566	48
ENSG00000238870	AC009677.1	15	70023079	70023161	-1	miRNA	NA	NA	NA	NA	0	0	0	NA	NA	NA	NA	Yes	Liver	NA	rs77648222;rs111586566	48
ENSG00000215958	AC021818.1	15	70077754	70077843	-1	miRNA	NA	NA	NA	NA	0	0	0	NA	NA	NA	NA	Yes	Liver	NA	rs77648222;rs111586566	48
ENSG00000259496	RP11-19J5.1	15	70095655	70096385	-1	pseudogene	NA	NA	NA	NA	0	0	0	NA	NA	NA	NA	Yes	Liver	NA	rs77648222;rs111586566	48
ENSG00000259309	RP11-19J5.2	15	70113095	70115195	-1	lincRNA	NA	NA	NA	NA	0	0	0	NA	NA	NA	NA	Yes	Liver	NA	rs77648222;rs111586566	48
ENSG00000259703	LINC00593	15	70127573	70135459	1	lincRNA	414926	LINC00593	NA	NA	0	0	0	NA	NA	NA	NA	Yes	Liver	NA	rs77648222;rs111586566	48
ENSG00000140332	TLE3	15	70340129	70390515	-1	protein_coding	7090	TLE3	0.999914	-0.177906	0	0	0	NA	NA	NA	NA	Yes	Liver	NA	rs77648222;rs111586566	48
ENSG00000207965	MIR629	15	70371711	70371807	-1	miRNA	693214	MIR629	NA	NA	0	0	0	NA	NA	NA	NA	Yes	Liver	NA	rs77648222;rs111586566	48
ENSG00000200216	RNU6-745P	15	70485575	70485683	1	snRNA	106481415	RNU6-745P	NA	NA	0	0	0	NA	NA	NA	NA	Yes	Liver	NA	rs77648222;rs111586566	48
ENSG00000259252	AC011648.1	15	70487977	70490848	-1	lincRNA	NA	NA	NA	NA	0	0	0	NA	NA	NA	NA	Yes	Liver	NA	rs77648222;rs111586566	48
ENSG00000259503	RP11-543G18.1	15	70613915	70619081	1	lincRNA	NA	NA	NA	NA	0	0	0	NA	NA	NA	NA	Yes	Liver	NA	rs77648222;rs111586566	48
ENSG00000104980	TIMM44	19	7991603	8008805	-1	protein_coding	10469	TIMM44	0.818202	-0.0265238	0	0	0	NA	NA	NA	NA	Yes	Liver	6.78e-09	rs60748247	52
ENSG00000066044	ELAVL1	19	8023463	8070543	-1	protein_coding	1994	ELAVL1	0.959987	-1.57506	0	0	0	NA	NA	NA	NA	Yes	Liver	6.78e-09	rs60748247	52
ENSG00000269813	CTD-3193O13.14	19	8024007	8024896	1	antisense	NA	NA	NA	NA	0	0	0	NA	NA	NA	NA	Yes	Liver	6.78e-09	rs60748247	52
ENSG00000267939	CTD-2325M2.1	19	8073613	8080909	1	lincRNA	NA	NA	NA	NA	0	0	0	NA	NA	NA	NA	Yes	Liver	6.78e-09	rs60748247	52
ENSG00000167775	CD320	19	8367011	8373240	-1	protein_coding	51293	CD320	0.0599266	-0.0397878	0	0	0	NA	NA	NA	NA	Yes	Liver	6.78e-09	rs60748247	52
ENSG00000167774	NDUFA7	19	8373167	8386263	-1	protein_coding	4701	NDUFA7	NA	0.119368	0	0	0	NA	NA	NA	NA	Yes	Liver	6.78e-09	rs60748247	52
ENSG00000267855	NDUFA7	19	8373490	8386280	-1	protein_coding	4701	NDUFA7	0.00402196	0.119368	0	0	0	NA	NA	NA	NA	Yes	Liver	6.78e-09	rs60748247	52
ENSG00000233927	RPS28	19	8386042	8388224	1	protein_coding	6234	RPS28	0.688845	-0.160923	0	0	1	1.04655e-06	3.49295e-28	GTEx/v8/Pancreas	NA	Yes	Liver	6.78e-09	rs28729307;rs60748247	52
ENSG00000186994	KANK3	19	8387468	8408146	-1	protein_coding	256949	KANK3	8.53382e-06	-0.11834	0	0	0	NA	NA	NA	NA	Yes	Liver	6.78e-09	rs60748247	52
ENSG00000265364	AC010323.1	19	8410894	8410980	-1	miRNA	NA	NA	NA	NA	0	0	0	NA	NA	NA	NA	Yes	Liver	6.78e-09	rs60748247	52
ENSG00000268884	CTD-2550O8.7	19	8411401	8412571	1	pseudogene	NA	NA	NA	NA	0	0	0	NA	NA	NA	NA	Yes	Liver	6.78e-09	rs60748247	52
ENSG00000167772	ANGPTL4	19	8428173	8439257	1	protein_coding	51129	ANGPTL4	9.46497e-09	NA	1	13.35	0	NA	NA	NA	NA	Yes	Liver	6.78e-09	rs28729307;rs60748247	52
ENSG00000269386	RAB11B-AS1	19	8439257	8455569	-1	antisense	100507567	RAB11B-AS1	NA	NA	0	0	1	1.15969e-07	2.15984e-18	GTEx/v8/Adipose_Visceral_Omentum:GTEx/v8/Liver:GTEx/v7/Liver	NA	Yes	Liver	6.78e-09	rs28729307;rs60748247	52
ENSG00000265390	MIR4999	19	8454174	8454264	-1	miRNA	100847049	MIR4999	NA	NA	0	0	0	NA	NA	NA	NA	Yes	Liver	6.78e-09	rs60748247	52
ENSG00000185236	RAB11B	19	8454865	8469318	1	protein_coding	9230	RAB11B	0.664364	-0.0923778	1	14.69	0	NA	NA	NA	NA	Yes	Liver	6.78e-09	rs60748247	52
ENSG00000099785	2023-03-02	19	8478154	8503901	1	protein_coding	51257	2023-03-02	0.246993	0.0405373	1	14.69	1	3.55119e-06	4.62355e-69	GTEx/v8/Adipose_Subcutaneous	NA	Yes	Liver	6.78e-09	rs60748247;rs28729307	52
ENSG00000268931	RP11-886P16.6	19	8488239	8492711	-1	antisense	NA	NA	NA	NA	0	0	0	NA	NA	NA	NA	Yes	Liver	6.78e-09	rs60748247	52
ENSG00000099783	HNRNPM	19	8509651	8553998	1	protein_coding	4670	HNRNPM	0.999948	-0.225249	2	17.24	1	1.72244e-08	0.000140328	GTEx/v8/Whole_Blood:GTEx/v7/Whole_Blood	NA	Yes	Liver	6.78e-09	rs60748247	52
ENSG00000133246	PRAM1	19	8554940	8567996	-1	protein_coding	84106	PRAM1	0.0076249	0.220838	1	15.78	2	9.82823e-14	2.24356e-14	GTEx/v8/Whole_Blood:GTEx/v7/Whole_Blood:GTEx/v6/Whole_Blood	-	Yes	Liver	6.78e-09	rs60748247	52
ENSG00000133250	ZNF414	19	8575462	8579048	-1	protein_coding	84330	ZNF414	0.00274921	NA	0	0	0	NA	NA	NA	NA	Yes	Liver	6.78e-09	rs60748247	52
ENSG00000213999	MEF2B	19	19256377	19303400	-1	protein_coding	100271849	MEF2B	0.590447	NA	0	0	1	3.54008e-06	0.000333874	GTEx/v6/Whole_Blood	+	No	NA	7.22e-40	rs58542926	53
ENSG00000064490	RFXANK	19	19303008	19312678	1	protein_coding	8625	RFXANK	0.000671164	0.789997	0	0	1	1.61609e-05	4.23962e-13	GTEx/v8/Whole_Blood	NA	No	NA	NA	rs2074296	53
ENSG00000187664	HAPLN4	19	19366450	19373605	-1	protein_coding	404037	HAPLN4	0.0326848	0.204998	1	23.8	3	1.36914e-19	2.05954e-15	GTEx/v8/Adipose_Subcutaneous:GTEx/v8/Adipose_Visceral_Omentum:GTEx/v8/Artery_Coronary:GTEx/v7/Adipose_Subcutaneous:GTEx/v7/Adipose_Visceral_Omentum:GTEx/v7/Artery_Aorta:GTEx/v7/Artery_Tibial:GTEx/v6/Adipose_Subcutaneous:GTEx/v6/Artery_Aorta	-	No	NA	7.22e-40	rs58542926;rs12979148;rs2074296	53
ENSG00000267629	AC138430.4	19	19366451	19384178	-1	processed_transcript	NA	NA	NA	NA	1	23.8	0	NA	NA	NA	NA	No	NA	7.22e-40	rs58542926	53
ENSG00000213996	TM6SF2	19	19375173	19384200	-1	protein_coding	53345	TM6SF2	1.93541e-05	NA	1	23.8	5	6.88381e-20	8.90299e-16	GTEx/v8/Adipose_Subcutaneous:GTEx/v8/Adipose_Visceral_Omentum:GTEx/v7/Adipose_Subcutaneous:GTEx/v7/Adipose_Visceral_Omentum:GTEx/v7/Artery_Aorta:GTEx/v6/Adipose_Subcutaneous	-	No	NA	7.22e-40	rs58542926;rs12979148;rs2074296	53
ENSG00000105705	SUGP1	19	19386827	19431653	-1	protein_coding	57794	SUGP1	0.999636	NA	2	23.8	0	NA	NA	NA	NA	No	NA	7.22e-40	rs58542926;rs12979148;rs2074296	53
ENSG00000129933	MAU2	19	19431490	19469563	1	protein_coding	23383	MAU2	0.999718	0.0144236	1	15.92	5	6.75077e-14	6.04789e-11	GTEx/v8/Whole_Blood:GTEx/v7/Whole_Blood:GTEx/v7/Artery_Tibial	+	No	NA	7.22e-40	rs12979148;rs2074296;rs58542926	53
ENSG00000167491	GATAD2A	19	19496635	19619740	1	protein_coding	54815	GATAD2A	0.995363	-0.496926	2	19.09	5	6.39036e-30	3.60371e-24	GTEx/v8/Whole_Blood:GTEx/v7/Whole_Blood:GTEx/v6/Whole_Blood	-	No	NA	7.22e-40	rs2074296;rs58542926;rs12979148	53
ENSG00000267234	CTB-184G21.3	19	19512788	19513412	-1	antisense	NA	NA	NA	NA	1	12.68	0	NA	NA	NA	NA	No	NA	NA	rs2074296	53
ENSG00000178093	TSSK6	19	19623227	19626838	-1	protein_coding	83983	TSSK6	0.587551	-1.56843	1	19.09	3	2.22054e-08	4.78766e-08	GTEx/v8/Whole_Blood:GTEx/v7/Whole_Blood	-	No	NA	3.93e-06	rs2074296;rs12979148	53
ENSG00000186010	NDUFA13	19	19626545	19644285	1	protein_coding	51079	NDUFA13	0.000121027	-0.285092	1	19.09	3	4.4756e-05	0.00106206	GTEx/v8/Whole_Blood	-	No	NA	3.93e-06	rs2074296;rs12979148	53
ENSG00000250067	YJEFN3	19	19627036	19648390	1	protein_coding	374887	YJEFN3	2.63543e-06	NA	1	19.09	3	4.62455e-08	3.19891e-16	GTEx/v8/Adipose_Subcutaneous:GTEx/v8/Adipose_Visceral_Omentum:GTEx/v8/Liver:GTEx/v8/Pancreas	+	No	NA	3.93e-06	rs2074296;rs12979148	53
ENSG00000258674	CTC-260F20.3	19	19627036	19646885	1	protein_coding	NA	NA	NA	NA	1	19.09	0	NA	NA	NA	NA	No	NA	4.5e-06	rs2074296	53
ENSG00000064547	LPAR2	19	19734477	19739739	-1	protein_coding	9170	LPAR2	0.33727	-0.426143	0	0	3	1.05812e-12	1.11326e-36	GTEx/v8/Adipose_Subcutaneous:GTEx/v8/Whole_Blood:GTEx/v7/Adipose_Subcutaneous:GTEx/v7/Whole_Blood:GTEx/v6/Whole_Blood	+	No	NA	3.93e-06	rs12979148;rs2074296	53
ENSG00000105726	ATP13A1	19	19756007	19774502	-1	protein_coding	57130	ATP13A1	0.994474	NA	0	0	1	2.27206e-08	8.00854e-09	GTEx/v8/Adipose_Subcutaneous:GTEx/v8/Adipose_Visceral_Omentum:GTEx/v7/Adipose_Subcutaneous:GTEx/v7/Artery_Aorta	-	No	NA	7.22e-40	rs58542926	53
ENSG00000270212	CTD-2540B15.12	19	33774884	33776645	-1	lincRNA	NA	NA	NA	NA	0	0	0	NA	NA	NA	NA	Yes	Liver	9.09e-14	rs1423065	54
ENSG00000267580	CTD-2540B15.11	19	33790840	33792074	1	antisense	NA	NA	NA	NA	0	0	0	NA	NA	NA	NA	Yes	Liver	9.09e-14	rs1423065	54
ENSG00000245848	CEBPA	19	33790840	33793470	-1	protein_coding	1050	CEBPA	NA	-0.436115	0	0	0	NA	NA	NA	NA	Yes	Liver	9.09e-14	rs1423065	54
ENSG00000230259	AC008738.1	19	33790853	33793430	-1	pseudogene	NA	NA	NA	NA	0	0	0	NA	NA	NA	NA	Yes	Liver	9.09e-14	rs1423065	54
ENSG00000267727	CTD-2540B15.7	19	33792185	33792846	1	antisense	NA	NA	NA	NA	0	0	0	NA	NA	NA	NA	Yes	Liver	9.09e-14	rs1423065	54
ENSG00000267296	CEBPA-AS1	19	33793763	33795960	1	antisense	80054	CEBPA-DT	NA	NA	0	0	0	NA	NA	NA	NA	Yes	Liver	9.09e-14	rs1423065	54
ENSG00000178863	CEBPA-AS1	19	33793976	33795656	1	pseudogene	80054	CEBPA-AS1	NA	NA	0	0	0	NA	NA	NA	NA	Yes	Liver	9.09e-14	rs1423065	54
ENSG00000267130	CTD-2540B15.9	19	33795942	33800293	1	lincRNA	NA	NA	NA	NA	0	0	0	NA	NA	NA	NA	Yes	Liver	9.09e-14	rs1423065	54
ENSG00000243864	RPS3AP50	19	33831592	33832890	1	pseudogene	100271601	RPS3AP50	NA	NA	0	0	0	NA	NA	NA	NA	Yes	Liver	9.09e-14	rs1423065	54
ENSG00000153879	CEBPG	19	33864236	33873592	1	protein_coding	1054	CEBPG	0.0693755	1.32693	1	15.61	0	NA	NA	NA	NA	No	NA	9.09e-14	rs1423065	54
ENSG00000240626	RN7SL150P	19	34418268	34418530	-1	misc_RNA	106479276	RN7SL150P	NA	NA	0	0	0	NA	NA	NA	NA	Yes	Liver	9.09e-14	rs1423065	54
ENSG00000186008	RPS4XP21	19	34583445	34584215	-1	pseudogene	126235	RPS4XP21	NA	NA	0	0	0	NA	NA	NA	NA	Yes	Liver	9.09e-14	rs1423065	54
ENSG00000266903	CTB-171A8.1	19	45135500	45222031	-1	antisense	NA	NA	NA	NA	0	0	1	0.000142583	4.05312e-99	GTEx/v8/Adipose_Subcutaneous	NA	No	NA	NA	rs157582	56
ENSG00000130202	PVRL2	19	45349432	45392485	1	protein_coding	5819	PVRL2	0.531937	-0.314456	1	16.74	1	3.60801e-27	1.59304e-93	GTEx/v8/Whole_Blood:GTEx/v8/Artery_Coronary:GTEx/v8/Liver:GTEx/v8/Pancreas:GTEx/v7/Whole_Blood:GTEx/v7/Liver:GTEx/v7/Pancreas:GTEx/v6/Whole_Blood:GTEx/v6/Liver:GTEx/v6/Pancreas	-	No	NA	1.1e-53	rs10414043;rs564724	56
ENSG00000267282	CTB-129P6.4	19	45385284	45394133	-1	antisense	NA	NA	NA	NA	1	16.74	1	7.56344e-08	0.000333874	GTEx/v6/Whole_Blood:GTEx/v6/Pancreas	-	No	NA	1.1e-53	rs10414043;rs564724	56
ENSG00000130204	TOMM40	19	45393826	45406946	1	protein_coding	10452	TOMM40	0.963682	NA	3	25.1	0	NA	NA	NA	NA	No	NA	1.1e-53	rs10414043;rs445925	56
ENSG00000130203	APOE	19	45409011	45412650	1	protein_coding	348	APOE	0.0345336	-0.237445	2	25.1	0	NA	NA	NA	NA	No	NA	NA	rs10414043;rs445925	56
ENSG00000130208	APOC1	19	45417504	45422606	1	protein_coding	341	APOC1	0.0507383	-0.105569	2	25.1	0	NA	NA	NA	NA	No	NA	NA	rs10414043;rs445925	56
ENSG00000224916	APOC4-APOC2	19	45445495	45452822	1	protein_coding	100533990	APOC4-APOC2	NA	NA	0	0	0	NA	NA	NA	NA	Yes	Liver	NA	rs10414043:rs445925	56
ENSG00000267467	APOC4	19	45445495	45452820	1	protein_coding	346	APOC4	0.000150692	0.337274	0	0	0	NA	NA	NA	NA	Yes	Liver	NA	rs10414043:rs445925	56
ENSG00000234906	APOC2	19	45449243	45452822	1	protein_coding	344	APOC2	0.0227961	0.388733	0	0	0	NA	NA	NA	NA	Yes	Liver	NA	rs10414043:rs445925	56
ENSG00000267114	CTB-129P6.11	19	45453301	45457264	-1	protein_coding	NA	NA	NA	NA	0	0	0	NA	NA	NA	NA	Yes	Liver	NA	rs10414043:rs445925	56
ENSG00000104853	CLPTM1	19	45457842	45496599	1	protein_coding	1209	CLPTM1	0.980483	NA	1	15.03	0	NA	NA	NA	NA	Yes	Liver	2.94e-07	rs204906;rs10414043:rs445925	56
ENSG00000104856	RELB	19	45504688	45541452	1	protein_coding	5971	RELB	0.973563	NA	1	15.03	0	NA	NA	NA	NA	No	NA	2.94e-07	rs204906	56
ENSG00000204070	SYS1	20	43990577	44005438	1	protein_coding	90196	SYS1	0.474141	0.395083	0	0	3	5.51963e-05	7.23755e-14	GTEx/v8/Whole_Blood	-	No	NA	1.38e-13	rs6073984	57
ENSG00000124257	NEURL2	20	44517264	44519926	-1	protein_coding	140825	NEURL2	0.00262021	-0.17182	0	0	1	3.20456e-05	6.61485e-13	GTEx/v8/Adipose_Subcutaneous:GTEx/v7/Adipose_Subcutaneous	NA	No	NA	NA	rs435306	57
ENSG00000100979	PLTP	20	44527399	44540794	-1	protein_coding	5360	PLTP	0.000142042	-0.314791	0	0	1	3.91996e-07	1.11698e-06	GTEx/v7/Artery_Aorta	NA	No	NA	NA	rs435306	57
ENSG00000100982	PCIF1	20	44563267	44576662	1	protein_coding	63935	PCIF1	0.999962	-0.0689384	2	16.42	0	NA	NA	NA	NA	No	NA	NA	rs435306;rs3746512	57
ENSG00000198026	ZNF335	20	44577292	44600833	-1	protein_coding	63925	ZNF335	0.006503	-0.437242	2	16.42	0	NA	NA	NA	NA	No	NA	NA	rs435306;rs3746512	57
ENSG00000100985	MMP9	20	44637547	44645200	1	protein_coding	4318	MMP9	2.7877e-08	0.142851	3	22.7	0	NA	NA	NA	NA	No	NA	1.38e-13	rs6073984	57
ENSG00000204044	RP11-465L10.10	20	44642141	44650712	-1	antisense	109729184	SLC12A5-AS1	NA	NA	3	22.7	0	NA	NA	NA	NA	No	NA	1.38e-13	rs6073984	57
ENSG00000203346	AL162458.1	20	44644111	44644231	1	pseudogene	NA	NA	NA	NA	3	22.7	0	NA	NA	NA	NA	No	NA	1.38e-13	rs6073984	57
ENSG00000124140	SLC12A5	20	44650356	44688784	1	protein_coding	57468	SLC12A5	0.999987	-1.07818	2	19.21	3	5.88896e-30	3.28455e-24	GTEx/v8/Adipose_Subcutaneous:GTEx/v8/Adipose_Visceral_Omentum:GTEx/v8/Artery_Coronary:GTEx/v8/Small_Intestine_Terminal_Ileum:GTEx/v7/Adipose_Subcutaneous:GTEx/v7/Adipose_Visceral_Omentum:GTEx/v7/Artery_Aorta:GTEx/v7/Artery_Coronary:GTEx/v6/Adipose_Subcutaneous:GTEx/v6/Adipose_Visceral_Omentum	+	No	NA	1.38e-13	rs6073984	57
ENSG00000197182	FLJ27365	22	46449749	46509808	1	protein_coding	400931	MIRLET7BHG	NA	NA	1	16.71	0	NA	NA	NA	NA	No	NA	NA	rs7291040	59
ENSG00000266533	MIR3619	22	46486924	46487006	1	miRNA	100500828	MIR3619	NA	NA	1	16.71	0	NA	NA	NA	NA	No	NA	NA	rs7291040	59
Genes in bold were novel identified genes compared with the previous study [2]. posMapSNPs: the number of SNPs mapped to gene based on positional mapping. posMapMaxCADD: the maximum CADD score of mapped SNPs by positional mapping. eqtlMapSNPs: the number of SNPs mapped to the gene based on eQTL mapping. eqtlMapminP: the minimum eQTL P-value of mapped SNPs. eqtlMapminQ: the minimum eQTL Q-value (g…

## Sheet: Supplementary Table 11
Supplementary Table S11. Enriched gene sets identified by prioritized genes from remnant cholesterol level GWAS.
Category	GeneSet	N_genes	N_overlap	p	adjP	genes	link
GO_bp	GO_CHROMATIN_ASSEMBLY	157	41	1.17439e-43	8.63173e-40	CENPA:HIST1H1A:HIST1H3A:HIST1H4A:HIST1H4B:HIST1H3B:HIST1H2BB:HIST1H3C:HIST1H1C:HIST1H4C:HIST1H1T:HIST1H2BE:HIST1H4D:HIST1H3D:HIST1H2BF:HIST1H4E:HIST1H2BG:HIST1H3E:HIST1H1D:HIST1H4F:HIST1H4G:HIST1H3F:HIST1H2BH:HIST1H3G:HIST1H2BI:HIST1H4H:HIST1H2BJ:HIST1H2BK:HIST1H4I:HIST1H2BL:HIST1H3H:HIST1H2BM:HIST1H4J:HIST1H4K:HIST1H2BN:HIST1H1B:HIST1H3I:HIST1H4L:HIST1H3J:HIST1H2BO:HMGA1	http://www.gsea-msigdb.org/gsea/msigdb/cards/GO_CHROMATIN_ASSEMBLY
GO_bp	GO_CHROMATIN_ASSEMBLY_OR_DISASSEMBLY	183	42	4.14752e-42	1.52421e-38	CENPA:HIST1H1A:HIST1H3A:HIST1H4A:HIST1H4B:HIST1H3B:HIST1H2BB:HIST1H3C:HIST1H1C:HIST1H4C:HIST1H1T:HIST1H2BE:HIST1H4D:HIST1H3D:HIST1H2BF:HIST1H4E:HIST1H2BG:HIST1H3E:HIST1H1D:HIST1H4F:HIST1H4G:HIST1H3F:HIST1H2BH:HIST1H3G:HIST1H2BI:HIST1H4H:HIST1H2BJ:HIST1H2BK:HIST1H4I:HIST1H2BL:HIST1H3H:HIST1H2BM:HIST1H4J:HIST1H4K:HIST1H2BN:HIST1H1B:HIST1H3I:HIST1H4L:HIST1H3J:HIST1H2BO:HMGA1:BAZ1B	http://www.gsea-msigdb.org/gsea/msigdb/cards/GO_CHROMATIN_ASSEMBLY_OR_DISASSEMBLY
GO_bp	GO_DNA_PACKAGING	200	43	8.93249e-42	1.75208e-38	TSSK6:CENPA:NCAPG:HIST1H1A:HIST1H3A:HIST1H4A:HIST1H4B:HIST1H3B:HIST1H2BB:HIST1H3C:HIST1H1C:HIST1H4C:HIST1H1T:HIST1H2BE:HIST1H4D:HIST1H3D:HIST1H2BF:HIST1H4E:HIST1H2BG:HIST1H3E:HIST1H1D:HIST1H4F:HIST1H4G:HIST1H3F:HIST1H2BH:HIST1H3G:HIST1H2BI:HIST1H4H:HIST1H2BJ:HIST1H2BK:HIST1H4I:HIST1H2BL:HIST1H3H:HIST1H2BM:HIST1H4J:HIST1H4K:HIST1H2BN:HIST1H1B:HIST1H3I:HIST1H4L:HIST1H3J:HIST1H2BO:HMGA1	http://www.gsea-msigdb.org/gsea/msigdb/cards/GO_DNA_PACKAGING
GO_bp	GO_NUCLEOSOME_ORGANIZATION	173	41	9.53513e-42	1.75208e-38	CENPA:HIST1H1A:HIST1H3A:HIST1H4A:HIST1H4B:HIST1H3B:HIST1H2BB:HIST1H3C:HIST1H1C:HIST1H4C:HIST1H1T:HIST1H2BE:HIST1H4D:HIST1H3D:HIST1H2BF:HIST1H4E:HIST1H2BG:HIST1H3E:HIST1H1D:HIST1H4F:HIST1H4G:HIST1H3F:HIST1H2BH:HIST1H3G:HIST1H2BI:HIST1H4H:HIST1H2BJ:HIST1H2BK:HIST1H4I:HIST1H2BL:HIST1H3H:HIST1H2BM:HIST1H4J:HIST1H4K:HIST1H2BN:HIST1H1B:HIST1H3I:HIST1H4L:HIST1H3J:HIST1H2BO:HMGA1	http://www.gsea-msigdb.org/gsea/msigdb/cards/GO_NUCLEOSOME_ORGANIZATION
GO_bp	GO_DNA_CONFORMATION_CHANGE	295	44	1.93074e-35	2.83818e-32	HHEX:TSSK6:CENPA:NCAPG:HIST1H1A:HIST1H3A:HIST1H4A:HIST1H4B:HIST1H3B:HIST1H2BB:HIST1H3C:HIST1H1C:HIST1H4C:HIST1H1T:HIST1H2BE:HIST1H4D:HIST1H3D:HIST1H2BF:HIST1H4E:HIST1H2BG:HIST1H3E:HIST1H1D:HIST1H4F:HIST1H4G:HIST1H3F:HIST1H2BH:HIST1H3G:HIST1H2BI:HIST1H4H:HIST1H2BJ:HIST1H2BK:HIST1H4I:HIST1H2BL:HIST1H3H:HIST1H2BM:HIST1H4J:HIST1H4K:HIST1H2BN:HIST1H1B:HIST1H3I:HIST1H4L:HIST1H3J:HIST1H2BO:HMGA1	http://www.gsea-msigdb.org/gsea/msigdb/cards/GO_DNA_CONFORMATION_CHANGE
GO_bp	GO_DNA_REPLICATION_DEPENDENT_NUCLEOSOME_ORGANIZATION	32	21	1.25947e-33	1.54285e-30	HIST1H3A:HIST1H4A:HIST1H4B:HIST1H3B:HIST1H3C:HIST1H4C:HIST1H4D:HIST1H3D:HIST1H4E:HIST1H3E:HIST1H4F:HIST1H3F:HIST1H3G:HIST1H4H:HIST1H4I:HIST1H3H:HIST1H4J:HIST1H4K:HIST1H3I:HIST1H4L:HIST1H3J	http://www.gsea-msigdb.org/gsea/msigdb/cards/GO_DNA_REPLICATION_DEPENDENT_NUCLEOSOME_ORGANIZATION
GO_bp	GO_PROTEIN_DNA_COMPLEX_SUBUNIT_ORGANIZATION	272	41	2.8893e-33	3.03377e-30	CENPA:HIST1H1A:HIST1H3A:HIST1H4A:HIST1H4B:HIST1H3B:HIST1H2BB:HIST1H3C:HIST1H1C:HIST1H4C:HIST1H1T:HIST1H2BE:HIST1H4D:HIST1H3D:HIST1H2BF:HIST1H4E:HIST1H2BG:HIST1H3E:HIST1H1D:HIST1H4F:HIST1H4G:HIST1H3F:HIST1H2BH:HIST1H3G:HIST1H2BI:HIST1H4H:HIST1H2BJ:HIST1H2BK:HIST1H4I:HIST1H2BL:HIST1H3H:HIST1H2BM:HIST1H4J:HIST1H4K:HIST1H2BN:HIST1H1B:HIST1H3I:HIST1H4L:HIST1H3J:HIST1H2BO:HMGA1	http://www.gsea-msigdb.org/gsea/msigdb/cards/GO_PROTEIN_DNA_COMPLEX_SUBUNIT_ORGANIZATION
GO_bp	GO_CHROMATIN_SILENCING_AT_RDNA	40	21	1.17867e-30	1.0829e-27	HIST1H3A:HIST1H4A:HIST1H4B:HIST1H3B:HIST1H3C:HIST1H4C:HIST1H4D:HIST1H3D:HIST1H4E:HIST1H3E:HIST1H4F:HIST1H3F:HIST1H3G:HIST1H4H:HIST1H4I:HIST1H3H:HIST1H4J:HIST1H4K:HIST1H3I:HIST1H4L:HIST1H3J	http://www.gsea-msigdb.org/gsea/msigdb/cards/GO_CHROMATIN_SILENCING_AT_RDNA
GO_bp	GO_CHROMATIN_ORGANIZATION	772	57	4.53549e-29	3.70399e-26	SFPQ:JMJD1C:TSSK6:CENPA:BRE:ZNF335:HIST1H1A:HIST1H3A:HIST1H4A:HIST1H4B:HIST1H3B:HIST1H2AB:HIST1H2BB:HIST1H3C:HIST1H1C:HIST1H4C:HIST1H1T:HIST1H2BE:HIST1H4D:HIST1H3D:HIST1H2AD:HIST1H2BF:HIST1H4E:HIST1H2BG:HIST1H2AE:HIST1H3E:HIST1H1D:HIST1H4F:HIST1H4G:HIST1H3F:HIST1H2BH:HIST1H3G:HIST1H2BI:HIST1H4H:HIST1H2BJ:HIST1H2AG:HIST1H2BK:HIST1H4I:HIST1H2AH:HIST1H2BL:HIST1H2AI:HIST1H3H:HIST1H2BM:HIST1H4J:HIST1H…	http://www.gsea-msigdb.org/gsea/msigdb/cards/GO_CHROMATIN_ORGANIZATION
GO_bp	GO_PROTEIN_HETEROTETRAMERIZATION	54	21	4.03544e-27	2.96605e-24	HIST1H3A:HIST1H4A:HIST1H4B:HIST1H3B:HIST1H3C:HIST1H4C:HIST1H4D:HIST1H3D:HIST1H4E:HIST1H3E:HIST1H4F:HIST1H3F:HIST1H3G:HIST1H4H:HIST1H4I:HIST1H3H:HIST1H4J:HIST1H4K:HIST1H3I:HIST1H4L:HIST1H3J	http://www.gsea-msigdb.org/gsea/msigdb/cards/GO_PROTEIN_HETEROTETRAMERIZATION
GO_bp	GO_REGULATION_OF_GENE_SILENCING	151	29	5.6351e-27	3.76527e-24	ELAVL1:PPARG:HIST1H1A:HIST1H3A:HIST1H4A:HIST1H4B:HIST1H3B:HIST1H3C:HIST1H1C:HIST1H4C:HIST1H1T:HIST1H4D:HIST1H3D:HIST1H4E:HIST1H3E:HIST1H1D:HIST1H4F:HIST1H3F:HIST1H3G:HIST1H4H:HIST1H4I:HIST1H3H:HIST1H4J:HIST1H4K:HIST1H1B:HIST1H3I:HIST1H4L:HIST1H3J:HMGA1	http://www.gsea-msigdb.org/gsea/msigdb/cards/GO_REGULATION_OF_GENE_SILENCING
GO_bp	GO_CHROMATIN_ORGANIZATION_INVOLVED_IN_REGULATION_OF_TRANSCRIPTION	127	27	1.84627e-26	1.13084e-23	HIST1H1A:HIST1H3A:HIST1H4A:HIST1H4B:HIST1H3B:HIST1H3C:HIST1H1C:HIST1H4C:HIST1H1T:HIST1H4D:HIST1H3D:HIST1H4E:HIST1H3E:HIST1H1D:HIST1H4F:HIST1H3F:HIST1H3G:HIST1H4H:HIST1H4I:HIST1H3H:HIST1H4J:HIST1H4K:HIST1H1B:HIST1H3I:HIST1H4L:HIST1H3J:HMGA1	http://www.gsea-msigdb.org/gsea/msigdb/cards/GO_CHROMATIN_ORGANIZATION_INVOLVED_IN_REGULATION_OF_TRANSCRIPTION
GO_bp	GO_NEGATIVE_REGULATION_OF_GENE_EXPRESSION_EPIGENETIC	135	27	1.06881e-25	6.04291e-23	HIST1H1A:HIST1H3A:HIST1H4A:HIST1H4B:HIST1H3B:HIST1H3C:HIST1H1C:HIST1H4C:HIST1H1T:HIST1H4D:HIST1H3D:HIST1H4E:HIST1H3E:HIST1H1D:HIST1H4F:HIST1H3F:HIST1H3G:HIST1H4H:HIST1H4I:HIST1H3H:HIST1H4J:HIST1H4K:HIST1H1B:HIST1H3I:HIST1H4L:HIST1H3J:HMGA1	http://www.gsea-msigdb.org/gsea/msigdb/cards/GO_NEGATIVE_REGULATION_OF_GENE_EXPRESSION_EPIGENETIC
GO_bp	GO_CHROMOSOME_ORGANIZATION	1182	62	1.42588e-23	7.48588e-21	SFPQ:JMJD1C:HHEX:FEN1:MAU2:TSSK6:CENPA:BRE:ZNF335:NCAPG:HIST1H1A:HIST1H3A:HIST1H4A:HIST1H4B:HIST1H3B:HIST1H2AB:HIST1H2BB:HIST1H3C:HIST1H1C:HIST1H4C:HIST1H1T:HIST1H2BE:HIST1H4D:HIST1H3D:HIST1H2AD:HIST1H2BF:HIST1H4E:HIST1H2BG:HIST1H2AE:HIST1H3E:HIST1H1D:HIST1H4F:HIST1H4G:HIST1H3F:HIST1H2BH:HIST1H3G:HIST1H2BI:HIST1H4H:HIST1H2BJ:HIST1H2AG:HIST1H2BK:HIST1H4I:HIST1H2AH:HIST1H2BL:HIST1H2AI:HIST1H3H:HIST…	http://www.gsea-msigdb.org/gsea/msigdb/cards/GO_CHROMOSOME_ORGANIZATION
GO_bp	GO_REGULATION_OF_MEGAKARYOCYTE_DIFFERENTIATION	78	21	3.30004e-23	1.61702e-20	HIST1H3A:HIST1H4A:HIST1H4B:HIST1H3B:HIST1H3C:HIST1H4C:HIST1H4D:HIST1H3D:HIST1H4E:HIST1H3E:HIST1H4F:HIST1H3F:HIST1H3G:HIST1H4H:HIST1H4I:HIST1H3H:HIST1H4J:HIST1H4K:HIST1H3I:HIST1H4L:HIST1H3J	http://www.gsea-msigdb.org/gsea/msigdb/cards/GO_REGULATION_OF_MEGAKARYOCYTE_DIFFERENTIATION
GO_bp	GO_REGULATION_OF_POSTTRANSCRIPTIONAL_GENE_SILENCING	113	23	2.94241e-22	1.35167e-19	ELAVL1:PPARG:HIST1H3A:HIST1H4A:HIST1H4B:HIST1H3B:HIST1H3C:HIST1H4C:HIST1H4D:HIST1H3D:HIST1H4E:HIST1H3E:HIST1H4F:HIST1H3F:HIST1H3G:HIST1H4H:HIST1H4I:HIST1H3H:HIST1H4J:HIST1H4K:HIST1H3I:HIST1H4L:HIST1H3J	http://www.gsea-msigdb.org/gsea/msigdb/cards/GO_REGULATION_OF_POSTTRANSCRIPTIONAL_GENE_SILENCING
GO_bp	GO_MEGAKARYOCYTE_DIFFERENTIATION	93	21	1.90708e-21	8.2453e-19	HIST1H3A:HIST1H4A:HIST1H4B:HIST1H3B:HIST1H3C:HIST1H4C:HIST1H4D:HIST1H3D:HIST1H4E:HIST1H3E:HIST1H4F:HIST1H3F:HIST1H3G:HIST1H4H:HIST1H4I:HIST1H3H:HIST1H4J:HIST1H4K:HIST1H3I:HIST1H4L:HIST1H3J	http://www.gsea-msigdb.org/gsea/msigdb/cards/GO_MEGAKARYOCYTE_DIFFERENTIATION
GO_bp	GO_PROTEIN_HETEROOLIGOMERIZATION	135	23	2.12135e-20	8.6622e-18	IDE:HIST1H3A:HIST1H4A:HIST1H4B:HIST1H3B:HIST1H3C:HIST1H4C:HIST1H4D:HIST1H3D:HIST1H4E:HIST1H3E:HIST1H4F:HIST1H3F:HIST1H3G:HIST1H4H:HIST1H4I:HIST1H3H:HIST1H4J:HIST1H4K:HIST1H3I:HIST1H4L:HIST1H3J:CLDN3	http://www.gsea-msigdb.org/gsea/msigdb/cards/GO_PROTEIN_HETEROOLIGOMERIZATION
GO_bp	GO_PROTEIN_CONTAINING_COMPLEX_ASSEMBLY	1871	71	5.49078e-19	2.12407e-16	AKR1C1:MCU:IDE:APOA5:APOA4:APOC3:APOA1:ACACB:TLE3:ELAVL1:NDUFA7:NDUFA7:RPS28:KANK3:ANGPTL4:NDUFA13:APOE:APOC1:APOC4:APOC2:APOB:CENPA:EMILIN1:PREB:LRRC16A:HIST1H1A:HIST1H3A:HIST1H4A:HIST1H4B:HIST1H3B:HIST1H2BB:HIST1H3C:HIST1H1C:HFE:HIST1H4C:HIST1H1T:HIST1H2BE:HIST1H4D:HIST1H3D:HIST1H2BF:HIST1H4E:HIST1H2BG:HIST1H3E:HIST1H1D:HIST1H4F:HIST1H4G:HIST1H3F:HIST1H2BH:HIST1H3G:HIST1H2BI:HIST1H4H:ABT1:HIST1…	http://www.gsea-msigdb.org/gsea/msigdb/cards/GO_PROTEIN_CONTAINING_COMPLEX_ASSEMBLY
GO_bp	GO_PROTEIN_TETRAMERIZATION	161	23	1.30173e-18	4.78387e-16	IDE:ACACB:HIST1H3A:HIST1H4A:HIST1H4B:HIST1H3B:HIST1H3C:HIST1H4C:HIST1H4D:HIST1H3D:HIST1H4E:HIST1H3E:HIST1H4F:HIST1H3F:HIST1H3G:HIST1H4H:HIST1H4I:HIST1H3H:HIST1H4J:HIST1H4K:HIST1H3I:HIST1H4L:HIST1H3J	http://www.gsea-msigdb.org/gsea/msigdb/cards/GO_PROTEIN_TETRAMERIZATION
GO_bp	GO_TELOMERE_ORGANIZATION	174	23	7.7128e-18	2.69948e-15	FEN1:HIST1H3A:HIST1H4A:HIST1H4B:HIST1H3B:HIST1H3C:HIST1H4C:HIST1H4D:HIST1H3D:HIST1H4E:HIST1H3E:HIST1H4F:HIST1H3F:HIST1H3G:HIST1H4H:HIST1H4I:HIST1H3H:HIST1H4J:HIST1H4K:HIST1H3I:HIST1H4L:HIST1H3J:NSMCE2	http://www.gsea-msigdb.org/gsea/msigdb/cards/GO_TELOMERE_ORGANIZATION
GO_bp	GO_NEGATIVE_REGULATION_OF_MEGAKARYOCYTE_DIFFERENTIATION	18	11	1.19224e-17	3.98316e-15	HIST1H4A:HIST1H4B:HIST1H4C:HIST1H4D:HIST1H4E:HIST1H4F:HIST1H4H:HIST1H4I:HIST1H4J:HIST1H4K:HIST1H4L	http://www.gsea-msigdb.org/gsea/msigdb/cards/GO_NEGATIVE_REGULATION_OF_MEGAKARYOCYTE_DIFFERENTIATION
GO_bp	GO_ACYLGLYCEROL_HOMEOSTASIS	37	13	1.39407e-16	4.45497e-14	ANGPTL3:APOA5:APOA4:APOC3:APOA1:LIPC:ANGPTL4:APOE:APOC4:APOC2:GCKR:MLXIPL:LPL	http://www.gsea-msigdb.org/gsea/msigdb/cards/GO_ACYLGLYCEROL_HOMEOSTASIS
GO_bp	GO_MYELOID_CELL_DIFFERENTIATION	403	30	8.07376e-16	2.47259e-13	CEBPA:CEBPG:RELB:MMP9:PPARG:HIST1H3A:HIST1H4A:HIST1H4B:HIST1H3B:HIST1H3C:HIST1H4C:HIST1H4D:HIST1H3D:HIST1H4E:HIST1H3E:HIST1H4F:HIST1H3F:HIST1H3G:HIST1H4H:HIST1H4I:HIST1H3H:HIST1H4J:HIST1H4K:HIST1H3I:HIST1H4L:HIST1H3J:UBD:VEGFA:SNX10:CDK6	http://www.gsea-msigdb.org/gsea/msigdb/cards/GO_MYELOID_CELL_DIFFERENTIATION
GO_bp	GO_TRIGLYCERIDE_RICH_LIPOPROTEIN_PARTICLE_REMODELING	13	9	2.19469e-15	6.45239e-13	APOA5:APOA4:APOC3:APOA1:LIPC:APOE:APOC2:APOB:LPL	http://www.gsea-msigdb.org/gsea/msigdb/cards/GO_TRIGLYCERIDE_RICH_LIPOPROTEIN_PARTICLE_REMODELING
GO_bp	GO_CELLULAR_PROTEIN_CONTAINING_COMPLEX_ASSEMBLY	1100	48	2.93683e-15	8.3022e-13	NDUFA7:NDUFA7:RPS28:KANK3:NDUFA13:CENPA:LRRC16A:HIST1H1A:HIST1H3A:HIST1H4A:HIST1H4B:HIST1H3B:HIST1H2BB:HIST1H3C:HIST1H1C:HIST1H4C:HIST1H1T:HIST1H2BE:HIST1H4D:HIST1H3D:HIST1H2BF:HIST1H4E:HIST1H2BG:HIST1H3E:HIST1H1D:HIST1H4F:HIST1H4G:HIST1H3F:HIST1H2BH:HIST1H3G:HIST1H2BI:HIST1H4H:ABT1:HIST1H2BJ:HIST1H2BK:HIST1H4I:HIST1H2BL:HIST1H3H:HIST1H2BM:HIST1H4J:HIST1H4K:HIST1H2BN:HIST1H1B:HIST1H3I:HIST1H4L:HI…	http://www.gsea-msigdb.org/gsea/msigdb/cards/GO_CELLULAR_PROTEIN_CONTAINING_COMPLEX_ASSEMBLY
GO_bp	GO_LIPID_HOMEOSTASIS	144	19	5.99919e-15	1.63311e-12	ANGPTL3:AKR1C1:APOA5:APOA4:APOC3:APOA1:LIPC:ANGPTL4:CEBPA:APOE:APOC4:APOC2:APOB:GCKR:PPARG:MIR148A:MLXIPL:LPL:ABCA1	http://www.gsea-msigdb.org/gsea/msigdb/cards/GO_LIPID_HOMEOSTASIS
GO_bp	GO_PROTEIN_LIPID_COMPLEX_SUBUNIT_ORGANIZATION	49	13	9.07316e-15	2.38171e-12	APOA5:APOA4:APOC3:APOA1:LIPC:APOE:APOC1:APOC4:APOC2:APOB:PLTP:LPL:ABCA1	http://www.gsea-msigdb.org/gsea/msigdb/cards/GO_PROTEIN_LIPID_COMPLEX_SUBUNIT_ORGANIZATION
GO_bp	GO_PROTEIN_CONTAINING_COMPLEX_REMODELING	29	11	1.15735e-14	2.93329e-12	APOA5:APOA4:APOC3:APOA1:LIPC:APOE:APOC1:APOC2:APOB:PLTP:LPL	http://www.gsea-msigdb.org/gsea/msigdb/cards/GO_PROTEIN_CONTAINING_COMPLEX_REMODELING
GO_bp	GO_VERY_LOW_DENSITY_LIPOPROTEIN_PARTICLE_REMODELING	11	8	4.54313e-14	1.11307e-11	APOA5:APOA4:APOC3:APOA1:LIPC:APOE:APOC2:LPL	http://www.gsea-msigdb.org/gsea/msigdb/cards/GO_VERY_LOW_DENSITY_LIPOPROTEIN_PARTICLE_REMODELING
GO_bp	GO_CHROMATIN_REMODELING_AT_CENTROMERE	46	12	1.23237e-13	2.92192e-11	CENPA:HIST1H4A:HIST1H4B:HIST1H4C:HIST1H4D:HIST1H4E:HIST1H4F:HIST1H4H:HIST1H4I:HIST1H4J:HIST1H4K:HIST1H4L	http://www.gsea-msigdb.org/gsea/msigdb/cards/GO_CHROMATIN_REMODELING_AT_CENTROMERE
GO_bp	GO_PHOSPHOLIPID_EFFLUX	12	8	1.34929e-13	3.09916e-11	APOA5:APOA4:APOC3:APOA1:APOE:APOC1:APOC2:ABCA1	http://www.gsea-msigdb.org/gsea/msigdb/cards/GO_PHOSPHOLIPID_EFFLUX
GO_bp	GO_REGULATION_OF_MYELOID_CELL_DIFFERENTIATION	247	22	1.67871e-13	3.73895e-11	HIST1H3A:HIST1H4A:HIST1H4B:HIST1H3B:HIST1H3C:HIST1H4C:HIST1H4D:HIST1H3D:HIST1H4E:HIST1H3E:HIST1H4F:HIST1H3F:HIST1H3G:HIST1H4H:HIST1H4I:HIST1H3H:HIST1H4J:HIST1H4K:HIST1H3I:HIST1H4L:HIST1H3J:CDK6	http://www.gsea-msigdb.org/gsea/msigdb/cards/GO_REGULATION_OF_MYELOID_CELL_DIFFERENTIATION
GO_bp	GO_INTERLEUKIN_7_MEDIATED_SIGNALING_PATHWAY	30	10	8.79497e-13	1.86228e-10	HIST1H3A:HIST1H3B:HIST1H3C:HIST1H3D:HIST1H3E:HIST1H3F:HIST1H3G:HIST1H3H:HIST1H3I:HIST1H3J	http://www.gsea-msigdb.org/gsea/msigdb/cards/GO_INTERLEUKIN_7_MEDIATED_SIGNALING_PATHWAY
GO_bp	GO_CHYLOMICRON_REMODELING	9	7	8.86801e-13	1.86228e-10	APOA4:APOC3:APOA1:APOE:APOC2:APOB:LPL	http://www.gsea-msigdb.org/gsea/msigdb/cards/GO_CHYLOMICRON_REMODELING
GO_bp	GO_CENTROMERE_COMPLEX_ASSEMBLY	54	12	1.00018e-12	2.04202e-10	CENPA:HIST1H4A:HIST1H4B:HIST1H4C:HIST1H4D:HIST1H4E:HIST1H4F:HIST1H4H:HIST1H4I:HIST1H4J:HIST1H4K:HIST1H4L	http://www.gsea-msigdb.org/gsea/msigdb/cards/GO_CENTROMERE_COMPLEX_ASSEMBLY
GO_bp	GO_DNA_REPLICATION_INDEPENDENT_NUCLEOSOME_ORGANIZATION	55	12	1.26615e-12	2.48564e-10	CENPA:HIST1H4A:HIST1H4B:HIST1H4C:HIST1H4D:HIST1H4E:HIST1H4F:HIST1H4H:HIST1H4I:HIST1H4J:HIST1H4K:HIST1H4L	http://www.gsea-msigdb.org/gsea/msigdb/cards/GO_DNA_REPLICATION_INDEPENDENT_NUCLEOSOME_ORGANIZATION
GO_bp	GO_PROTEIN_LIPID_COMPLEX_ASSEMBLY	31	10	1.28509e-12	2.48564e-10	APOA5:APOA4:APOC3:APOA1:APOE:APOC1:APOC4:APOC2:APOB:ABCA1	http://www.gsea-msigdb.org/gsea/msigdb/cards/GO_PROTEIN_LIPID_COMPLEX_ASSEMBLY
GO_bp	GO_REGULATION_OF_LIPOPROTEIN_LIPASE_ACTIVITY	23	9	2.26608e-12	4.27069e-10	ANGPTL3:APOA5:APOA4:APOC3:LIPC:ANGPTL4:APOC1:APOC2:LPL	http://www.gsea-msigdb.org/gsea/msigdb/cards/GO_REGULATION_OF_LIPOPROTEIN_LIPASE_ACTIVITY
GO_bp	GO_HISTONE_EXCHANGE	58	12	2.49512e-12	4.58479e-10	CENPA:HIST1H4A:HIST1H4B:HIST1H4C:HIST1H4D:HIST1H4E:HIST1H4F:HIST1H4H:HIST1H4I:HIST1H4J:HIST1H4K:HIST1H4L	http://www.gsea-msigdb.org/gsea/msigdb/cards/GO_HISTONE_EXCHANGE
GO_bp	GO_PROTEIN_COMPLEX_OLIGOMERIZATION	553	30	3.04476e-12	5.45828e-10	AKR1C1:MCU:IDE:ACACB:ELAVL1:ANGPTL4:APOE:EMILIN1:HIST1H3A:HIST1H4A:HIST1H4B:HIST1H3B:HIST1H3C:HIST1H4C:HIST1H4D:HIST1H3D:HIST1H4E:HIST1H3E:HIST1H4F:HIST1H3F:HIST1H3G:HIST1H4H:HIST1H4I:HIST1H3H:HIST1H4J:HIST1H4K:HIST1H3I:HIST1H4L:HIST1H3J:CLDN3	http://www.gsea-msigdb.org/gsea/msigdb/cards/GO_PROTEIN_COMPLEX_OLIGOMERIZATION
GO_bp	GO_HIGH_DENSITY_LIPOPROTEIN_PARTICLE_REMODELING	16	8	3.36982e-12	5.89719e-10	APOA4:APOC3:APOA1:LIPC:APOE:APOC1:APOC2:PLTP	http://www.gsea-msigdb.org/gsea/msigdb/cards/GO_HIGH_DENSITY_LIPOPROTEIN_PARTICLE_REMODELING
GO_bp	GO_REGULATION_OF_PLASMA_LIPOPROTEIN_PARTICLE_LEVELS	100	14	1.00885e-11	1.72443e-09	APOA5:APOA4:APOC3:APOA1:LIPC:APOE:APOC1:APOC4:APOC2:APOB:PLTP:MIR148A:LPL:ABCA1	http://www.gsea-msigdb.org/gsea/msigdb/cards/GO_REGULATION_OF_PLASMA_LIPOPROTEIN_PARTICLE_LEVELS
GO_bp	GO_REVERSE_CHOLESTEROL_TRANSPORT	18	8	1.12293e-11	1.8758e-09	APOA5:APOA4:APOC3:APOA1:LIPC:APOE:APOC2:ABCA1	http://www.gsea-msigdb.org/gsea/msigdb/cards/GO_REVERSE_CHOLESTEROL_TRANSPORT
GO_bp	GO_NEUTRAL_LIPID_CATABOLIC_PROCESS	39	10	1.69735e-11	2.77234e-09	DAGLA:APOA5:APOA4:APOC3:APOA1:LIPC:APOE:APOC2:APOB:LPL	http://www.gsea-msigdb.org/gsea/msigdb/cards/GO_NEUTRAL_LIPID_CATABOLIC_PROCESS
GO_bp	GO_CHOLESTEROL_EFFLUX	53	11	1.99202e-11	3.1829e-09	APOA5:APOA4:APOC3:APOA1:APOE:APOC1:APOC2:APOB:PLTP:MIR148A:ABCA1	http://www.gsea-msigdb.org/gsea/msigdb/cards/GO_CHOLESTEROL_EFFLUX
GO_bp	GO_RESPONSE_TO_INTERLEUKIN_7	40	10	2.24012e-11	3.50316e-09	HIST1H3A:HIST1H3B:HIST1H3C:HIST1H3D:HIST1H3E:HIST1H3F:HIST1H3G:HIST1H3H:HIST1H3I:HIST1H3J	http://www.gsea-msigdb.org/gsea/msigdb/cards/GO_RESPONSE_TO_INTERLEUKIN_7
GO_bp	GO_STEROL_TRANSPORT	107	14	2.58208e-11	3.95381e-09	AKR1C1:APOA5:APOA4:APOC3:APOA1:LIPC:APOE:APOC1:APOC2:APOB:PLTP:PPARG:MIR148A:ABCA1	http://www.gsea-msigdb.org/gsea/msigdb/cards/GO_STEROL_TRANSPORT
GO_bp	GO_TELOMERE_CAPPING	55	11	3.06337e-11	4.59505e-09	HIST1H4A:HIST1H4B:HIST1H4C:HIST1H4D:HIST1H4E:HIST1H4F:HIST1H4H:HIST1H4I:HIST1H4J:HIST1H4K:HIST1H4L	http://www.gsea-msigdb.org/gsea/msigdb/cards/GO_TELOMERE_CAPPING
GO_bp	GO_REGULATION_OF_GENE_EXPRESSION_EPIGENETIC	819	35	3.70709e-11	5.44942e-09	MIR1296:MIR611:ELAVL1:ZNF335:FLJ27365:PPARG:HIST1H1A:HIST1H3A:HIST1H4A:HIST1H4B:HIST1H3B:HIST1H3C:HIST1H1C:HIST1H4C:HIST1H1T:HIST1H4D:HIST1H3D:HIST1H4E:HIST1H3E:HIST1H1D:HIST1H4F:HIST1H3F:HIST1H3G:HIST1H4H:HIST1H4I:HIST1H3H:HIST1H4J:HIST1H4K:HIST1H1B:HIST1H3I:HIST1H4L:HIST1H3J:HMGA1:MIR148A:BAZ1B	http://www.gsea-msigdb.org/gsea/msigdb/cards/GO_REGULATION_OF_GENE_EXPRESSION_EPIGENETIC
GO_bp	GO_STEROL_HOMEOSTASIS	92	13	4.9402e-11	7.11969e-09	ANGPTL3:AKR1C1:APOA5:APOA4:APOC3:APOA1:LIPC:APOE:APOC2:APOB:MIR148A:LPL:ABCA1	http://www.gsea-msigdb.org/gsea/msigdb/cards/GO_STEROL_HOMEOSTASIS
GO_bp	GO_REGULATION_OF_STEROL_TRANSPORT	59	11	6.87665e-11	9.71988e-09	APOA5:APOA4:APOC3:APOA1:APOE:APOC1:APOC2:PLTP:PPARG:MIR148A:ABCA1	http://www.gsea-msigdb.org/gsea/msigdb/cards/GO_REGULATION_OF_STEROL_TRANSPORT
GO_bp	GO_GLYCEROLIPID_CATABOLIC_PROCESS	60	11	8.33429e-11	1.15579e-08	DAGLA:APOA5:APOA4:APOC3:APOA1:LIPC:APOE:APOC1:APOC2:APOB:LPL	http://www.gsea-msigdb.org/gsea/msigdb/cards/GO_GLYCEROLIPID_CATABOLIC_PROCESS
GO_bp	GO_TRIGLYCERIDE_CATABOLIC_PROCESS	33	9	9.66248e-11	1.31517e-08	APOA5:APOA4:APOC3:APOA1:LIPC:APOE:APOC2:APOB:LPL	http://www.gsea-msigdb.org/gsea/msigdb/cards/GO_TRIGLYCERIDE_CATABOLIC_PROCESS
GO_bp	GO_HOMEOSTATIC_PROCESS	1897	56	1.04042e-10	1.39038e-08	DOCK7:ANGPTL3:AKR1C1:MCU:OIT3:IDE:FEN1:APOA5:APOA4:APOC3:APOA1:SIDT2:ACACB:PYGL:PTGDR:LIPC:TLE3:ANGPTL4:RAB11B:LPAR2:ATP13A1:CEBPA:CEBPG:APOE:APOC4:APOC2:APOB:SLC30A3:GCKR:SLC12A5:PPARG:HTT:DMXL1:SCGN:HIST1H4A:HIST1H4B:HFE:HIST1H4C:HIST1H4D:HIST1H4E:HIST1H4F:HIST1H4H:HIST1H4I:HIST1H4J:HIST1H4K:HIST1H4L:VEGFA:MIR148A:SNX10:MLXIPL:CLDN4:CDK6:LPL:NSMCE2:ABCA1:PTPN3	http://www.gsea-msigdb.org/gsea/msigdb/cards/GO_HOMEOSTATIC_PROCESS
GO_bp	GO_NEGATIVE_REGULATION_OF_RNA_BIOSYNTHETIC_PROCESS	1233	43	1.31712e-10	1.72872e-08	E2F2:SFPQ:ARID5B:HHEX:FGFR2:TLE3:GATAD2A:NDUFA13:CEBPA:RELB:PPARG:HIST1H1A:HIST1H3A:HIST1H4A:HIST1H4B:HIST1H3B:HIST1H3C:HIST1H1C:HIST1H4C:HIST1H1T:HIST1H4D:HIST1H3D:HIST1H4E:HIST1H3E:HIST1H1D:HIST1H4F:HIST1H3F:HIST1H3G:HIST1H4H:HIST1H4I:HIST1H3H:HIST1H4J:HIST1H4K:HIST1H1B:HIST1H3I:HIST1H4L:HIST1H3J:NKAPL:RP5-874C20.3:HMGA1:VEGFA:MLXIPL:CDK6	http://www.gsea-msigdb.org/gsea/msigdb/cards/GO_NEGATIVE_REGULATION_OF_RNA_BIOSYNTHETIC_PROCESS
GO_bp	GO_ATP_DEPENDENT_CHROMATIN_REMODELING	81	12	1.5605e-10	2.01222e-08	CENPA:HIST1H4A:HIST1H4B:HIST1H4C:HIST1H4D:HIST1H4E:HIST1H4F:HIST1H4H:HIST1H4I:HIST1H4J:HIST1H4K:HIST1H4L	http://www.gsea-msigdb.org/gsea/msigdb/cards/GO_ATP_DEPENDENT_CHROMATIN_REMODELING
GO_bp	GO_TRIGLYCERIDE_RICH_LIPOPROTEIN_PARTICLE_CLEARANCE	9	6	1.81052e-10	2.29437e-08	APOC3:LIPC:APOE:APOC1:APOC2:APOB	http://www.gsea-msigdb.org/gsea/msigdb/cards/GO_TRIGLYCERIDE_RICH_LIPOPROTEIN_PARTICLE_CLEARANCE
GO_bp	GO_REGULATION_OF_LIPID_LOCALIZATION	151	15	2.70888e-10	3.37462e-08	APOA5:APOA4:APOC3:APOA1:ACACB:APOE:APOC1:APOC4:APOC2:APOB:PLTP:PPARG:MIR148A:LPL:ABCA1	http://www.gsea-msigdb.org/gsea/msigdb/cards/GO_REGULATION_OF_LIPID_LOCALIZATION
GO_bp	GO_DITERPENOID_METABOLIC_PROCESS	87	12	3.67856e-10	4.50623e-08	AKR1C1:AKR1C3:AKR1C4:APOA4:APOC3:APOA1:ALDH1A2:APOE:APOC2:APOB:PLB1:LPL	http://www.gsea-msigdb.org/gsea/msigdb/cards/GO_DITERPENOID_METABOLIC_PROCESS
GO_bp	GO_CHYLOMICRON_ASSEMBLY	10	6	4.48241e-10	5.31382e-08	APOA4:APOC3:APOA1:APOE:APOC2:APOB	http://www.gsea-msigdb.org/gsea/msigdb/cards/GO_CHYLOMICRON_ASSEMBLY
GO_bp	GO_VERY_LOW_DENSITY_LIPOPROTEIN_PARTICLE_CLEARANCE	10	6	4.48241e-10	5.31382e-08	APOC3:APOE:APOC1:APOC4:APOC2:APOB	http://www.gsea-msigdb.org/gsea/msigdb/cards/GO_VERY_LOW_DENSITY_LIPOPROTEIN_PARTICLE_CLEARANCE
GO_bp	GO_NEGATIVE_REGULATION_OF_BIOSYNTHETIC_PROCESS	1605	49	5.77714e-10	6.73999e-08	E2F2:SFPQ:AKR1C3:ARID5B:HHEX:FGFR2:APOC3:TLE3:GATAD2A:NDUFA13:CEBPA:APOE:APOC1:RELB:EMILIN1:PPARG:HIST1H1A:HIST1H3A:HIST1H4A:HIST1H4B:HIST1H3B:HIST1H3C:HIST1H1C:HIST1H4C:HIST1H1T:HIST1H4D:HIST1H3D:HIST1H4E:HIST1H3E:HIST1H1D:HIST1H4F:HIST1H3F:HIST1H3G:HIST1H4H:HIST1H4I:HIST1H3H:HIST1H4J:HIST1H4K:HIST1H1B:HIST1H3I:HIST1H4L:HIST1H3J:NKAPL:RP5-874C20.3:HMGA1:VEGFA:MIR148A:MLXIPL:CDK6	http://www.gsea-msigdb.org/gsea/msigdb/cards/GO_NEGATIVE_REGULATION_OF_BIOSYNTHETIC_PROCESS
GO_bp	GO_NEGATIVE_REGULATION_OF_MYELOID_CELL_DIFFERENTIATION	92	12	7.14667e-10	8.20751e-08	HIST1H4A:HIST1H4B:HIST1H4C:HIST1H4D:HIST1H4E:HIST1H4F:HIST1H4H:HIST1H4I:HIST1H4J:HIST1H4K:HIST1H4L:CDK6	http://www.gsea-msigdb.org/gsea/msigdb/cards/GO_NEGATIVE_REGULATION_OF_MYELOID_CELL_DIFFERENTIATION
GO_bp	GO_NON_RECOMBINATIONAL_REPAIR	94	12	9.21418e-10	1.04191e-07	BRE:HIST1H4A:HIST1H4B:HIST1H4C:HIST1H4D:HIST1H4E:HIST1H4F:HIST1H4H:HIST1H4I:HIST1H4J:HIST1H4K:HIST1H4L	http://www.gsea-msigdb.org/gsea/msigdb/cards/GO_NON_RECOMBINATIONAL_REPAIR
GO_bp	GO_REGULATION_OF_HEMOPOIESIS	460	24	1.04006e-09	1.15825e-07	CLPTM1:HIST1H3A:HIST1H4A:HIST1H4B:HIST1H3B:HIST1H3C:HIST1H4C:HIST1H4D:HIST1H3D:HIST1H4E:HIST1H3E:HIST1H4F:HIST1H3F:HIST1H3G:HIST1H4H:BTN2A2:HIST1H4I:HIST1H3H:HIST1H4J:HIST1H4K:HIST1H3I:HIST1H4L:HIST1H3J:CDK6	http://www.gsea-msigdb.org/gsea/msigdb/cards/GO_REGULATION_OF_HEMOPOIESIS
GO_bp	GO_REGULATION_OF_LIPASE_ACTIVITY	97	12	1.33355e-09	1.46292e-07	ANGPTL3:FGFR2:APOA5:APOA4:APOC3:APOA1:LIPC:ANGPTL4:LPAR2:APOC1:APOC2:LPL	http://www.gsea-msigdb.org/gsea/msigdb/cards/GO_REGULATION_OF_LIPASE_ACTIVITY
GO_bp	GO_MONOCARBOXYLIC_ACID_BIOSYNTHETIC_PROCESS	197	16	1.36506e-09	1.46514e-07	AKR1C3:AKR1C4:FADS2:FADS1:FADS3:APOA5:APOA4:APOC3:ACACB:LIPC:APOC1:APOC2:ABHD1:HSD17B4:MLXIPL:LPL	http://www.gsea-msigdb.org/gsea/msigdb/cards/GO_MONOCARBOXYLIC_ACID_BIOSYNTHETIC_PROCESS
GO_bp	GO_LIPID_CATABOLIC_PROCESS	322	20	1.37544e-09	1.46514e-07	ANGPTL3:AKR1C3:PLA2G12B:DAGLA:APOA5:APOA4:APOC3:APOA1:PAFAH1B2:ACACB:LIPC:APOE:APOC1:APOC2:APOB:ABHD1:SNX17:PLB1:HSD17B4:LPL	http://www.gsea-msigdb.org/gsea/msigdb/cards/GO_LIPID_CATABOLIC_PROCESS
GO_bp	GO_CELLULAR_LIPID_CATABOLIC_PROCESS	205	16	2.43472e-09	2.55646e-07	ANGPTL3:AKR1C3:DAGLA:APOA5:APOA4:APOC3:APOA1:ACACB:LIPC:APOE:APOC1:APOC2:APOB:ABHD1:HSD17B4:LPL	http://www.gsea-msigdb.org/gsea/msigdb/cards/GO_CELLULAR_LIPID_CATABOLIC_PROCESS
GO_bp	GO_ISOPRENOID_METABOLIC_PROCESS	103	12	2.68897e-09	2.78365e-07	AKR1C1:AKR1C3:AKR1C4:APOA4:APOC3:APOA1:ALDH1A2:APOE:APOC2:APOB:PLB1:LPL	http://www.gsea-msigdb.org/gsea/msigdb/cards/GO_ISOPRENOID_METABOLIC_PROCESS
GO_bp	GO_FATTY_ACID_BIOSYNTHETIC_PROCESS	152	14	2.89339e-09	2.95367e-07	AKR1C3:FADS2:FADS1:FADS3:APOA5:APOA4:APOC3:ACACB:LIPC:APOC1:APOC2:ABHD1:MLXIPL:LPL	http://www.gsea-msigdb.org/gsea/msigdb/cards/GO_FATTY_ACID_BIOSYNTHETIC_PROCESS
GO_bp	GO_NEGATIVE_REGULATION_OF_GENE_SILENCING	34	8	3.96747e-09	3.99464e-07	ELAVL1:PPARG:HIST1H1A:HIST1H1C:HIST1H1T:HIST1H1D:HIST1H1B:HMGA1	http://www.gsea-msigdb.org/gsea/msigdb/cards/GO_NEGATIVE_REGULATION_OF_GENE_SILENCING
GO_bp	GO_REGULATION_OF_IMMUNE_SYSTEM_PROCESS	1563	46	6.32292e-09	6.2802e-07	SFPQ:APOA1:ADAM10:CD320:PRAM1:CEBPA:PVRL2:APOE:CLPTM1:RELB:APOB:EMILIN1:EIF2B4:ZNF335:PPARG:TRIM38:HIST1H3A:HIST1H4A:HIST1H4B:HIST1H3B:HIST1H3C:HFE:HIST1H4C:HIST1H4D:HIST1H3D:HIST1H4E:HIST1H3E:HIST1H4F:HIST1H3F:HIST1H3G:HIST1H4H:BTN3A2:BTN2A2:BTN3A1:BTN3A3:BTN2A1:BTN1A1:HIST1H4I:HIST1H3H:HIST1H4J:HIST1H4K:HIST1H3I:HIST1H4L:HIST1H3J:VEGFA:CDK6	http://www.gsea-msigdb.org/gsea/msigdb/cards/GO_REGULATION_OF_IMMUNE_SYSTEM_PROCESS
GO_bp	GO_INNATE_IMMUNE_RESPONSE_IN_MUCOSA	24	7	7.34707e-09	7.17643e-07	APOA4:HIST1H2BE:HIST1H2BF:HIST1H2BG:HIST1H2BI:HIST1H2BJ:HIST1H2BK	http://www.gsea-msigdb.org/gsea/msigdb/cards/GO_INNATE_IMMUNE_RESPONSE_IN_MUCOSA
GO_bp	GO_IMMUNE_SYSTEM_DEVELOPMENT	954	34	7.42053e-09	7.17643e-07	HHEX:FGFR2:CEBPA:CEBPG:CLPTM1:RELB:MMP9:PPARG:HIST1H3A:HIST1H4A:HIST1H4B:HIST1H3B:HIST1H3C:HIST1H4C:HIST1H4D:HIST1H3D:HIST1H4E:HIST1H3E:HIST1H4F:HIST1H3F:HIST1H3G:HIST1H4H:BTN2A2:HIST1H4I:HIST1H3H:HIST1H4J:HIST1H4K:HIST1H3I:HIST1H4L:HIST1H3J:UBD:VEGFA:SNX10:CDK6	http://www.gsea-msigdb.org/gsea/msigdb/cards/GO_IMMUNE_SYSTEM_DEVELOPMENT
GO_bp	GO_ALCOHOL_METABOLIC_PROCESS	222	16	7.64908e-09	7.3014e-07	ANGPTL3:AKR1C1:AKR1C2:AKR1C3:AKR1C4:APOA4:APOA1:ALDH1A2:LIPC:CEBPA:APOE:APOC1:APOB:PLB1:NUDT3:ABCA1	http://www.gsea-msigdb.org/gsea/msigdb/cards/GO_ALCOHOL_METABOLIC_PROCESS
GO_bp	GO_MONOCARBOXYLIC_ACID_METABOLIC_PROCESS	474	23	9.10677e-09	8.58138e-07	ANGPTL3:AKR1C1:AKR1C2:AKR1C3:AKR1C4:DAGLA:FADS2:FADS1:FADS3:APOA5:APOA4:APOC3:ACACB:ALDH1A2:LIPC:APOC1:APOC2:ABHD1:SLC5A6:PPARG:HSD17B4:MLXIPL:LPL	http://www.gsea-msigdb.org/gsea/msigdb/cards/GO_MONOCARBOXYLIC_ACID_METABOLIC_PROCESS
GO_bp	GO_CHROMATIN_REMODELING	170	14	1.23021e-08	1.14456e-06	CENPA:HIST1H4A:HIST1H4B:HIST1H4C:HIST1H4D:HIST1H4E:HIST1H4F:HIST1H4H:HIST1H4I:HIST1H4J:HIST1H4K:HIST1H4L:HMGA1:BAZ1B	http://www.gsea-msigdb.org/gsea/msigdb/cards/GO_CHROMATIN_REMODELING
GO_bp	GO_ORGANIC_ACID_BIOSYNTHETIC_PROCESS	297	18	1.34753e-08	1.23804e-06	AKR1C3:AKR1C4:FADS2:FADS1:FADS3:APOA5:APOA4:APOC3:ACACB:ALDH1A2:LIPC:APOC1:APOC2:ABHD1:CAD:HSD17B4:MLXIPL:LPL	http://www.gsea-msigdb.org/gsea/msigdb/cards/GO_ORGANIC_ACID_BIOSYNTHETIC_PROCESS
GO_bp	GO_LIPID_METABOLIC_PROCESS	1235	39	1.5374e-08	1.39505e-06	ANGPTL3:AKR1C1:AKR1C2:AKR1C3:AKR1CL1:AKR1C4:NRBF2:PLA2G12B:DAGLA:FADS2:FADS1:APOA5:APOA4:APOC3:APOA1:PAFAH1B2:ACACB:ALDH1A2:LIPC:ANGPTL4:TM6SF2:CEBPA:APOE:APOC1:APOC4:APOC2:APOB:ABHD1:PLB1:PLTP:PPARG:HSD17B13:HSD17B4:BTN2A1:GPX5:MLXIPL:LPL:NSMAF:ABCA1	http://www.gsea-msigdb.org/gsea/msigdb/cards/GO_LIPID_METABOLIC_PROCESS
GO_bp	GO_POSITIVE_REGULATION_OF_CHOLESTEROL_ESTERIFICATION	9	5	2.37186e-08	2.126e-06	APOA5:APOA4:APOA1:APOE:APOC1	http://www.gsea-msigdb.org/gsea/msigdb/cards/GO_POSITIVE_REGULATION_OF_CHOLESTEROL_ESTERIFICATION
GO_bp	GO_GENE_SILENCING_BY_RNA	671	27	2.40668e-08	2.13121e-06	MIR1296:MIR611:ELAVL1:FLJ27365:PPARG:HIST1H3A:HIST1H4A:HIST1H4B:HIST1H3B:HIST1H3C:HIST1H4C:HIST1H4D:HIST1H3D:HIST1H4E:HIST1H3E:HIST1H4F:HIST1H3F:HIST1H3G:HIST1H4H:HIST1H4I:HIST1H3H:HIST1H4J:HIST1H4K:HIST1H3I:HIST1H4L:HIST1H3J:MIR148A	http://www.gsea-msigdb.org/gsea/msigdb/cards/GO_GENE_SILENCING_BY_RNA
GO_bp	GO_CHEMICAL_HOMEOSTASIS	1174	37	3.86426e-08	3.38122e-06	ANGPTL3:AKR1C1:MCU:OIT3:APOA5:APOA4:APOC3:APOA1:SIDT2:PYGL:PTGDR:LIPC:ANGPTL4:RAB11B:LPAR2:ATP13A1:CEBPA:APOE:APOC4:APOC2:APOB:SLC30A3:GCKR:SLC12A5:PPARG:HTT:DMXL1:SCGN:HFE:VEGFA:MIR148A:SNX10:MLXIPL:CLDN4:LPL:ABCA1:PTPN3	http://www.gsea-msigdb.org/gsea/msigdb/cards/GO_CHEMICAL_HOMEOSTASIS
GO_bp	GO_LIPID_STORAGE	65	9	5.79108e-08	5.00758e-06	ANGPTL3:APOA1:ACACB:APOE:APOC4:APOB:PPARG:LPL:ABCA1	http://www.gsea-msigdb.org/gsea/msigdb/cards/GO_LIPID_STORAGE
GO_bp	GO_LIPID_LOCALIZATION	404	20	6.17455e-08	5.27709e-06	ANGPTL3:AKR1C1:AKR1C4:PLA2G12B:APOA5:APOA4:APOC3:APOA1:ACACB:LIPC:APOE:APOC1:APOC4:APOC2:APOB:PLTP:PPARG:MIR148A:LPL:ABCA1	http://www.gsea-msigdb.org/gsea/msigdb/cards/GO_LIPID_LOCALIZATION
GO_bp	GO_NEGATIVE_REGULATION_OF_CHROMATIN_SILENCING	20	6	7.50566e-08	6.34004e-06	HIST1H1A:HIST1H1C:HIST1H1T:HIST1H1D:HIST1H1B:HMGA1	http://www.gsea-msigdb.org/gsea/msigdb/cards/GO_NEGATIVE_REGULATION_OF_CHROMATIN_SILENCING
GO_bp	GO_PLASMA_LIPOPROTEIN_PARTICLE_CLEARANCE	67	9	7.5908e-08	6.34004e-06	APOC3:APOA1:LIPC:APOE:APOC1:APOC4:APOC2:APOB:MIR148A	http://www.gsea-msigdb.org/gsea/msigdb/cards/GO_PLASMA_LIPOPROTEIN_PARTICLE_CLEARANCE
GO_bp	GO_REGULATION_OF_VERY_LOW_DENSITY_LIPOPROTEIN_PARTICLE_REMODELING	5	4	8.51394e-08	6.96883e-06	APOA5:APOC3:APOA1:APOC2	http://www.gsea-msigdb.org/gsea/msigdb/cards/GO_REGULATION_OF_VERY_LOW_DENSITY_LIPOPROTEIN_PARTICLE_REMODELING
GO_bp	GO_REGULATION_OF_CHOLESTEROL_ESTERIFICATION	11	5	8.53326e-08	6.96883e-06	APOA5:APOA4:APOA1:APOE:APOC1	http://www.gsea-msigdb.org/gsea/msigdb/cards/GO_REGULATION_OF_CHOLESTEROL_ESTERIFICATION
GO_bp	GO_REGULATION_OF_LIPID_METABOLIC_PROCESS	382	19	1.22953e-07	9.93082e-06	AKR1C3:NRBF2:FADS1:APOA5:APOA4:APOC3:APOA1:ACACB:ANGPTL4:TM6SF2:APOE:APOC1:APOC2:APOB:PPARG:HSD17B13:MLXIPL:NSMAF:ABCA1	http://www.gsea-msigdb.org/gsea/msigdb/cards/GO_REGULATION_OF_LIPID_METABOLIC_PROCESS
GO_bp	GO_DOUBLE_STRAND_BREAK_REPAIR	237	15	1.24986e-07	9.98526e-06	SFPQ:FEN1:BRE:HIST1H4A:HIST1H4B:HIST1H4C:HIST1H4D:HIST1H4E:HIST1H4F:HIST1H4H:HIST1H4I:HIST1H4J:HIST1H4K:HIST1H4L:NSMCE2	http://www.gsea-msigdb.org/gsea/msigdb/cards/GO_DOUBLE_STRAND_BREAK_REPAIR
GO_bp	GO_STEROID_METABOLIC_PROCESS	312	17	1.57943e-07	1.24826e-05	ANGPTL3:AKR1C1:AKR1C2:AKR1C3:AKR1CL1:AKR1C4:APOA5:APOA4:APOA1:ACACB:LIPC:CEBPA:APOE:APOC1:APOB:HSD17B4:ABCA1	http://www.gsea-msigdb.org/gsea/msigdb/cards/GO_STEROID_METABOLIC_PROCESS
GO_bp	GO_REGULATION_OF_LIPID_TRANSPORT	122	11	1.80651e-07	1.41006e-05	APOA5:APOA4:APOC3:APOA1:APOE:APOC1:APOC2:PLTP:PPARG:MIR148A:ABCA1	http://www.gsea-msigdb.org/gsea/msigdb/cards/GO_REGULATION_OF_LIPID_TRANSPORT
GO_bp	GO_DNA_TEMPLATED_TRANSCRIPTION_INITIATION	244	15	1.82253e-07	1.41006e-05	E2F2:NRBF2:NRBP1:PPARG:HIST1H4A:HIST1H4B:HIST1H4C:HIST1H4D:HIST1H4E:HIST1H4F:HIST1H4H:HIST1H4I:HIST1H4J:HIST1H4K:HIST1H4L	http://www.gsea-msigdb.org/gsea/msigdb/cards/GO_DNA_TEMPLATED_TRANSCRIPTION_INITIATION
GO_bp	GO_NEUTRAL_LIPID_METABOLIC_PROCESS	124	11	2.13292e-07	1.63302e-05	DAGLA:APOA5:APOA4:APOC3:APOA1:LIPC:APOE:APOC1:APOC2:APOB:LPL	http://www.gsea-msigdb.org/gsea/msigdb/cards/GO_NEUTRAL_LIPID_METABOLIC_PROCESS
GO_bp	GO_NEGATIVE_REGULATION_OF_HEMOPOIESIS	152	12	2.15895e-07	1.6359e-05	HIST1H4A:HIST1H4B:HIST1H4C:HIST1H4D:HIST1H4E:HIST1H4F:HIST1H4H:HIST1H4I:HIST1H4J:HIST1H4K:HIST1H4L:CDK6	http://www.gsea-msigdb.org/gsea/msigdb/cards/GO_NEGATIVE_REGULATION_OF_HEMOPOIESIS
GO_bp	GO_ORGAN_OR_TISSUE_SPECIFIC_IMMUNE_RESPONSE	39	7	2.81454e-07	2.11091e-05	APOA4:HIST1H2BE:HIST1H2BF:HIST1H2BG:HIST1H2BI:HIST1H2BJ:HIST1H2BK	http://www.gsea-msigdb.org/gsea/msigdb/cards/GO_ORGAN_OR_TISSUE_SPECIFIC_IMMUNE_RESPONSE
GO_bp	GO_ORGANIC_HYDROXY_COMPOUND_TRANSPORT	253	15	2.90393e-07	2.15595e-05	AKR1C1:AKR1C4:APOA5:APOA4:APOC3:APOA1:LIPC:APOE:APOC1:APOC2:APOB:PLTP:PPARG:MIR148A:ABCA1	http://www.gsea-msigdb.org/gsea/msigdb/cards/GO_ORGANIC_HYDROXY_COMPOUND_TRANSPORT
GO_bp	GO_REGULATION_OF_LIPID_BIOSYNTHETIC_PROCESS	187	13	2.96885e-07	2.1821e-05	AKR1C3:APOA5:APOA4:APOC3:APOA1:ACACB:APOE:APOC1:APOC2:APOB:HSD17B13:MLXIPL:NSMAF	http://www.gsea-msigdb.org/gsea/msigdb/cards/GO_REGULATION_OF_LIPID_BIOSYNTHETIC_PROCESS
GO_bp	GO_HIGH_DENSITY_LIPOPROTEIN_PARTICLE_ASSEMBLY	14	5	3.59399e-07	2.58979e-05	APOA5:APOA4:APOA1:APOE:ABCA1	http://www.gsea-msigdb.org/gsea/msigdb/cards/GO_HIGH_DENSITY_LIPOPROTEIN_PARTICLE_ASSEMBLY
GO_bp	GO_STEROID_ESTERIFICATION	14	5	3.59399e-07	2.58979e-05	APOA5:APOA4:APOA1:APOE:APOC1	http://www.gsea-msigdb.org/gsea/msigdb/cards/GO_STEROID_ESTERIFICATION
GO_bp	GO_EXTRACELLULAR_STRUCTURE_ORGANIZATION	411	19	3.76878e-07	2.68937e-05	APOA5:APOA4:APOC3:APOA1:NID2:LIPC:ADAM10:APOE:APOC1:APOC4:APOC2:APOB:EMILIN1:PLTP:MMP9:CSGALNACT1:LPL:SDCBP:ABCA1	http://www.gsea-msigdb.org/gsea/msigdb/cards/GO_EXTRACELLULAR_STRUCTURE_ORGANIZATION
GO_bp	GO_REGULATION_OF_CDC42_PROTEIN_SIGNAL_TRANSDUCTION	7	4	5.85181e-07	4.09627e-05	APOC3:APOA1:APOE:ABCA1	http://www.gsea-msigdb.org/gsea/msigdb/cards/GO_REGULATION_OF_CDC42_PROTEIN_SIGNAL_TRANSDUCTION
GO_bp	GO_NEGATIVE_REGULATION_OF_LIPOPROTEIN_LIPASE_ACTIVITY	7	4	5.85181e-07	4.09627e-05	ANGPTL3:APOC3:ANGPTL4:APOC1	http://www.gsea-msigdb.org/gsea/msigdb/cards/GO_NEGATIVE_REGULATION_OF_LIPOPROTEIN_LIPASE_ACTIVITY
GO_bp	GO_SECONDARY_ALCOHOL_METABOLIC_PROCESS	85	9	6.09351e-07	4.22522e-05	ANGPTL3:APOA4:APOA1:LIPC:CEBPA:APOE:APOC1:APOB:ABCA1	http://www.gsea-msigdb.org/gsea/msigdb/cards/GO_SECONDARY_ALCOHOL_METABOLIC_PROCESS
GO_bp	GO_LIPOPROTEIN_METABOLIC_PROCESS	28	6	6.74954e-07	4.63637e-05	APOA5:APOA4:APOC3:APOA1:APOE:APOC1	http://www.gsea-msigdb.org/gsea/msigdb/cards/GO_LIPOPROTEIN_METABOLIC_PROCESS
GO_bp	GO_NUCLEOSOME_POSITIONING	16	5	7.69414e-07	5.23629e-05	HIST1H1A:HIST1H1C:HIST1H1T:HIST1H1D:HIST1H1B	http://www.gsea-msigdb.org/gsea/msigdb/cards/GO_NUCLEOSOME_POSITIONING
GO_bp	GO_SMALL_MOLECULE_METABOLIC_PROCESS	1677	43	8.84292e-07	5.96289e-05	ANGPTL3:AKR1C1:AKR1C2:AKR1C3:AKR1C4:NUDT13:DAGLA:FADS2:FADS1:FADS3:APOA5:APOA4:APOC3:APOA1:ACACB:PTGDR:ALDH1A2:LIPC:CD320:CEBPA:APOE:APOC1:APOC2:APOB:KHK:ABHD1:SLC5A6:CAD:SNX17:GCKR:RBKS:PLB1:PLTP:PPARG:HSD17B4:LRRC16A:SLC17A1:SLC17A3:NUDT3:MLXIPL:CSGALNACT1:LPL:ABCA1	http://www.gsea-msigdb.org/gsea/msigdb/cards/GO_SMALL_MOLECULE_METABOLIC_PROCESS
GO_bp	GO_PHOSPHOLIPID_TRANSPORT	89	9	9.03469e-07	6.03682e-05	APOA5:APOA4:APOC3:APOA1:APOE:APOC1:APOC2:PLTP:ABCA1	http://www.gsea-msigdb.org/gsea/msigdb/cards/GO_PHOSPHOLIPID_TRANSPORT
GO_bp	GO_ORGANOPHOSPHATE_ESTER_TRANSPORT	116	10	9.93182e-07	6.57647e-05	APOA5:APOA4:APOC3:APOA1:APOE:APOC1:APOC2:PLTP:SLC17A3:ABCA1	http://www.gsea-msigdb.org/gsea/msigdb/cards/GO_ORGANOPHOSPHATE_ESTER_TRANSPORT
GO_bp	GO_ORGANIC_HYDROXY_COMPOUND_METABOLIC_PROCESS	484	20	1.07565e-06	7.05898e-05	ANGPTL3:AKR1C1:AKR1C2:AKR1C3:AKR1C4:APOA5:APOA4:APOA1:ACACB:ALDH1A2:LIPC:CEBPA:APOE:APOC1:APOB:PLB1:PLTP:HSD17B4:NUDT3:ABCA1	http://www.gsea-msigdb.org/gsea/msigdb/cards/GO_ORGANIC_HYDROXY_COMPOUND_METABOLIC_PROCESS
GO_bp	GO_NEGATIVE_REGULATION_OF_LIPASE_ACTIVITY	18	5	1.4809e-06	9.63242e-05	ANGPTL3:APOC3:APOA1:ANGPTL4:APOC1	http://www.gsea-msigdb.org/gsea/msigdb/cards/GO_NEGATIVE_REGULATION_OF_LIPASE_ACTIVITY
GO_bp	GO_STEROL_METABOLIC_PROCESS	95	9	1.57197e-06	0.000101351	ANGPTL3:APOA4:APOA1:LIPC:CEBPA:APOE:APOC1:APOB:ABCA1	http://www.gsea-msigdb.org/gsea/msigdb/cards/GO_STEROL_METABOLIC_PROCESS
GO_bp	GO_REGULATION_OF_LIPID_CATABOLIC_PROCESS	51	7	1.88172e-06	0.000120266	ANGPTL3:APOA5:APOA4:APOC3:ACACB:APOC1:APOC2	http://www.gsea-msigdb.org/gsea/msigdb/cards/GO_REGULATION_OF_LIPID_CATABOLIC_PROCESS
GO_bp	GO_POLYKETIDE_METABOLIC_PROCESS	9	4	2.06852e-06	0.000131066	AKR1C1:AKR1C2:AKR1C3:AKR1C4	http://www.gsea-msigdb.org/gsea/msigdb/cards/GO_POLYKETIDE_METABOLIC_PROCESS
GO_bp	GO_ORGANIC_ACID_METABOLIC_PROCESS	896	28	2.17505e-06	0.000136638	ANGPTL3:AKR1C1:AKR1C2:AKR1C3:AKR1C4:DAGLA:FADS2:FADS1:FADS3:APOA5:APOA4:APOC3:ACACB:ALDH1A2:LIPC:APOC1:APOC2:ABHD1:SLC5A6:CAD:GCKR:PPARG:HSD17B4:LRRC16A:SLC17A1:SLC17A3:MLXIPL:LPL	http://www.gsea-msigdb.org/gsea/msigdb/cards/GO_ORGANIC_ACID_METABOLIC_PROCESS
GO_bp	GO_POSITIVE_REGULATION_OF_LIPID_BIOSYNTHETIC_PROCESS	78	8	3.29789e-06	0.00020542	APOA5:APOA4:APOA1:APOE:APOC2:HSD17B13:MLXIPL:NSMAF	http://www.gsea-msigdb.org/gsea/msigdb/cards/GO_POSITIVE_REGULATION_OF_LIPID_BIOSYNTHETIC_PROCESS
GO_bp	GO_URATE_METABOLIC_PROCESS	10	4	3.41621e-06	0.000209243	GCKR:LRRC16A:SLC17A1:SLC17A3	http://www.gsea-msigdb.org/gsea/msigdb/cards/GO_URATE_METABOLIC_PROCESS
GO_bp	GO_PROGESTERONE_METABOLIC_PROCESS	10	4	3.41621e-06	0.000209243	AKR1C1:AKR1C2:AKR1C3:AKR1C4	http://www.gsea-msigdb.org/gsea/msigdb/cards/GO_PROGESTERONE_METABOLIC_PROCESS
GO_bp	GO_SMALL_MOLECULE_BIOSYNTHETIC_PROCESS	665	23	3.48173e-06	0.000211494	AKR1C3:AKR1C4:FADS2:FADS1:FADS3:APOA5:APOA4:APOC3:APOA1:ACACB:ALDH1A2:LIPC:APOE:APOC1:APOC2:APOB:ABHD1:CAD:PLTP:HSD17B4:NUDT3:MLXIPL:LPL	http://www.gsea-msigdb.org/gsea/msigdb/cards/GO_SMALL_MOLECULE_BIOSYNTHETIC_PROCESS
GO_bp	GO_REGULATION_OF_CHROMATIN_SILENCING	37	6	3.81664e-06	0.000229937	HIST1H1A:HIST1H1C:HIST1H1T:HIST1H1D:HIST1H1B:HMGA1	http://www.gsea-msigdb.org/gsea/msigdb/cards/GO_REGULATION_OF_CHROMATIN_SILENCING
GO_bp	GO_POSITIVE_REGULATION_OF_LIPID_METABOLIC_PROCESS	136	10	4.2236e-06	0.000252386	APOA5:APOA4:APOA1:APOE:APOC1:APOC2:PPARG:HSD17B13:MLXIPL:NSMAF	http://www.gsea-msigdb.org/gsea/msigdb/cards/GO_POSITIVE_REGULATION_OF_LIPID_METABOLIC_PROCESS
GO_bp	GO_CELLULAR_RESPONSE_TO_PROSTAGLANDIN_STIMULUS	22	5	4.38243e-06	0.000256564	AKR1C2:AKR1C3:PTGDR:APOB:PPARG	http://www.gsea-msigdb.org/gsea/msigdb/cards/GO_CELLULAR_RESPONSE_TO_PROSTAGLANDIN_STIMULUS
GO_bp	GO_POSITIVE_REGULATION_OF_LIPID_LOCALIZATION	81	8	4.3905e-06	0.000256564	APOA1:ACACB:APOE:APOC4:APOB:PLTP:LPL:ABCA1	http://www.gsea-msigdb.org/gsea/msigdb/cards/GO_POSITIVE_REGULATION_OF_LIPID_LOCALIZATION
GO_bp	GO_NEGATIVE_REGULATION_OF_IMMUNE_SYSTEM_PROCESS	441	18	4.39823e-06	0.000256564	APOA1:EMILIN1:PPARG:TRIM38:HIST1H4A:HIST1H4B:HFE:HIST1H4C:HIST1H4D:HIST1H4E:HIST1H4F:HIST1H4H:BTN2A2:HIST1H4I:HIST1H4J:HIST1H4K:HIST1H4L:CDK6	http://www.gsea-msigdb.org/gsea/msigdb/cards/GO_NEGATIVE_REGULATION_OF_IMMUNE_SYSTEM_PROCESS
GO_bp	GO_CELLULAR_RESPONSE_TO_ACID_CHEMICAL	204	12	4.85264e-06	0.000280842	AKR1C1:AKR1C2:AKR1C3:AKR1C4:FGFR2:PTGDR:ALDH1A2:NDUFA13:APOB:PPARG:VEGFA:ABCA1	http://www.gsea-msigdb.org/gsea/msigdb/cards/GO_CELLULAR_RESPONSE_TO_ACID_CHEMICAL
GO_bp	GO_VERY_LOW_DENSITY_LIPOPROTEIN_PARTICLE_ASSEMBLY	11	4	5.31956e-06	0.00030076	APOC3:APOC1:APOC4:APOB	http://www.gsea-msigdb.org/gsea/msigdb/cards/GO_VERY_LOW_DENSITY_LIPOPROTEIN_PARTICLE_ASSEMBLY
GO_bp	GO_GLYCOSIDE_METABOLIC_PROCESS	11	4	5.31956e-06	0.00030076	AKR1C1:AKR1C2:AKR1C3:AKR1C4	http://www.gsea-msigdb.org/gsea/msigdb/cards/GO_GLYCOSIDE_METABOLIC_PROCESS
GO_bp	GO_REGULATION_OF_TRIGLYCERIDE_CATABOLIC_PROCESS	11	4	5.31956e-06	0.00030076	APOA5:APOA4:APOC3:APOC2	http://www.gsea-msigdb.org/gsea/msigdb/cards/GO_REGULATION_OF_TRIGLYCERIDE_CATABOLIC_PROCESS
GO_bp	GO_DNA_METABOLIC_PROCESS	838	26	5.72442e-06	0.000319829	SFPQ:USP1:FEN1:CEP164:GATAD2A:CEBPG:BRE:HIST1H1A:HIST1H4A:HIST1H4B:HIST1H1C:HIST1H4C:HIST1H1T:HIST1H4D:HIST1H4E:HIST1H1D:HIST1H4F:HIST1H4H:HIST1H4I:HIST1H4J:HIST1H4K:HIST1H1B:HIST1H4L:HMGA1:TATDN1:NSMCE2	http://www.gsea-msigdb.org/gsea/msigdb/cards/GO_DNA_METABOLIC_PROCESS
GO_bp	GO_POSITIVE_REGULATION_OF_GENE_EXPRESSION_EPIGENETIC	60	7	5.74387e-06	0.000319829	HIST1H1A:HIST1H1C:HIST1H1T:HIST1H1D:HIST1H1B:HMGA1:BAZ1B	http://www.gsea-msigdb.org/gsea/msigdb/cards/GO_POSITIVE_REGULATION_OF_GENE_EXPRESSION_EPIGENETIC
GO_bp	GO_TERTIARY_ALCOHOL_METABOLIC_PROCESS	12	4	7.90689e-06	0.000433699	AKR1C1:AKR1C2:AKR1C3:AKR1C4	http://www.gsea-msigdb.org/gsea/msigdb/cards/GO_TERTIARY_ALCOHOL_METABOLIC_PROCESS
GO_bp	GO_QUINONE_METABOLIC_PROCESS	12	4	7.90689e-06	0.000433699	AKR1C1:AKR1C2:AKR1C3:AKR1C4	http://www.gsea-msigdb.org/gsea/msigdb/cards/GO_QUINONE_METABOLIC_PROCESS
GO_bp	GO_TRIGLYCERIDE_METABOLIC_PROCESS	42	6	8.20472e-06	0.000446702	APOA5:APOC3:APOE:APOC1:APOB:LPL	http://www.gsea-msigdb.org/gsea/msigdb/cards/GO_TRIGLYCERIDE_METABOLIC_PROCESS
GO_bp	GO_POSTTRANSCRIPTIONAL_REGULATION_OF_GENE_EXPRESSION	1074	30	8.63232e-06	0.000466526	MIR1296:MIR611:ELAVL1:HNRNPM:EIF2B4:PCIF1:FLJ27365:PPARG:HIST1H3A:HIST1H4A:HIST1H4B:HIST1H3B:HIST1H3C:HIST1H4C:HIST1H4D:HIST1H3D:HIST1H4E:HIST1H3E:HIST1H4F:HIST1H3F:HIST1H3G:HIST1H4H:HIST1H4I:HIST1H3H:HIST1H4J:HIST1H4K:HIST1H3I:HIST1H4L:HIST1H3J:MIR148A	http://www.gsea-msigdb.org/gsea/msigdb/cards/GO_POSTTRANSCRIPTIONAL_REGULATION_OF_GENE_EXPRESSION
GO_bp	GO_CHROMOSOME_CONDENSATION	43	6	9.4433e-06	0.00050663	NCAPG:HIST1H1A:HIST1H1C:HIST1H1T:HIST1H1D:HIST1H1B	http://www.gsea-msigdb.org/gsea/msigdb/cards/GO_CHROMOSOME_CONDENSATION
GO_bp	GO_ANION_TRANSPORT	609	21	9.6809e-06	0.000515613	AKR1C1:AKR1C4:PLA2G12B:APOA5:APOA4:APOC3:APOA1:ACACB:RAB11B:APOE:APOC1:APOC2:SLC5A6:PLTP:SLC12A5:PPARG:SLC17A1:SLC17A3:SLC17A2:CLDN4:ABCA1	http://www.gsea-msigdb.org/gsea/msigdb/cards/GO_ANION_TRANSPORT
GO_bp	GO_LIPID_BIOSYNTHETIC_PROCESS	663	22	1.08259e-05	0.000568521	AKR1C3:AKR1C4:FADS2:FADS1:FADS3:APOA5:APOA4:APOC3:APOA1:ACACB:ALDH1A2:LIPC:APOE:APOC1:APOC2:APOB:ABHD1:HSD17B13:HSD17B4:MLXIPL:LPL:NSMAF	http://www.gsea-msigdb.org/gsea/msigdb/cards/GO_LIPID_BIOSYNTHETIC_PROCESS
GO_bp	GO_REGULATION_OF_LIPID_STORAGE	44	6	1.0829e-05	0.000568521	ACACB:APOC4:APOB:PPARG:LPL:ABCA1	http://www.gsea-msigdb.org/gsea/msigdb/cards/GO_REGULATION_OF_LIPID_STORAGE
GO_bp	GO_CDC42_PROTEIN_SIGNAL_TRANSDUCTION	13	4	1.13174e-05	0.00058995	APOC3:APOA1:APOE:ABCA1	http://www.gsea-msigdb.org/gsea/msigdb/cards/GO_CDC42_PROTEIN_SIGNAL_TRANSDUCTION
GO_bp	GO_ANTIBACTERIAL_HUMORAL_RESPONSE	45	6	1.23746e-05	0.000640515	HIST1H2BE:HIST1H2BF:HIST1H2BG:HIST1H2BI:HIST1H2BJ:HIST1H2BK	http://www.gsea-msigdb.org/gsea/msigdb/cards/GO_ANTIBACTERIAL_HUMORAL_RESPONSE
GO_bp	GO_CELLULAR_LIPID_METABOLIC_PROCESS	880	26	1.3402e-05	0.000688844	ANGPTL3:AKR1C1:AKR1C2:AKR1C3:AKR1C4:PLA2G12B:DAGLA:FADS2:FADS1:APOA5:APOA4:APOC3:APOA1:ACACB:ALDH1A2:LIPC:APOE:APOC1:APOC2:APOB:ABHD1:PLB1:PPARG:HSD17B4:LPL:NSMAF	http://www.gsea-msigdb.org/gsea/msigdb/cards/GO_CELLULAR_LIPID_METABOLIC_PROCESS
GO_bp	GO_RESPONSE_TO_PROSTAGLANDIN_D	5	3	1.48082e-05	0.000750621	AKR1C2:AKR1C3:PTGDR	http://www.gsea-msigdb.org/gsea/msigdb/cards/GO_RESPONSE_TO_PROSTAGLANDIN_D
GO_bp	GO_REGULATION_OF_VERY_LOW_DENSITY_LIPOPROTEIN_PARTICLE_CLEARANCE	5	3	1.48082e-05	0.000750621	APOC3:APOC1:APOC2	http://www.gsea-msigdb.org/gsea/msigdb/cards/GO_REGULATION_OF_VERY_LOW_DENSITY_LIPOPROTEIN_PARTICLE_CLEARANCE
GO_bp	GO_ORGANIC_ANION_TRANSPORT	484	18	1.54862e-05	0.000779615	AKR1C1:AKR1C4:PLA2G12B:APOA5:APOA4:APOC3:APOA1:ACACB:APOE:APOC1:APOC2:SLC5A6:PLTP:PPARG:SLC17A1:SLC17A3:SLC17A2:ABCA1	http://www.gsea-msigdb.org/gsea/msigdb/cards/GO_ORGANIC_ANION_TRANSPORT
GO_bp	GO_REGULATION_OF_CELL_DIFFERENTIATION	1829	42	1.76798e-05	0.000883989	DOCK7:FGFR2:FADS1:APOA1:ADAM10:CEBPA:APOE:CLPTM1:APOB:ATRAID:ZNF335:MMP9:PPARG:LRRC16A:HIST1H3A:HIST1H4A:HIST1H4B:HIST1H3B:HIST1H3C:HIST1H4C:HIST1H4D:HIST1H3D:HIST1H4E:HIST1H3E:HIST1H4F:HIST1H3F:HIST1H3G:HIST1H4H:BTN2A2:HIST1H4I:HIST1H3H:HIST1H4J:HIST1H4K:HIST1H3I:HIST1H4L:HIST1H3J:VEGFA:CDK6:LPL:SDCBP:KIAA0196:ABCA1	http://www.gsea-msigdb.org/gsea/msigdb/cards/GO_REGULATION_OF_CELL_DIFFERENTIATION
GO_bp	GO_DNA_REPAIR	538	19	1.84802e-05	0.000912445	SFPQ:USP1:FEN1:CEP164:CEBPG:BRE:HIST1H4A:HIST1H4B:HIST1H4C:HIST1H4D:HIST1H4E:HIST1H4F:HIST1H4H:HIST1H4I:HIST1H4J:HIST1H4K:HIST1H4L:HMGA1:NSMCE2	http://www.gsea-msigdb.org/gsea/msigdb/cards/GO_DNA_REPAIR
GO_bp	GO_POSITIVE_REGULATION_OF_STEROID_METABOLIC_PROCESS	29	5	1.84972e-05	0.000912445	APOA5:APOA4:APOA1:APOE:APOC1	http://www.gsea-msigdb.org/gsea/msigdb/cards/GO_POSITIVE_REGULATION_OF_STEROID_METABOLIC_PROCESS
GO_bp	GO_REGULATION_OF_RECEPTOR_MEDIATED_ENDOCYTOSIS	99	8	1.95291e-05	0.000956925	APOA5:APOC3:APOC1:APOC2:HIST1H1A:HFE:VEGFA:SDCBP	http://www.gsea-msigdb.org/gsea/msigdb/cards/GO_REGULATION_OF_RECEPTOR_MEDIATED_ENDOCYTOSIS
GO_bp	GO_HIGH_DENSITY_LIPOPROTEIN_PARTICLE_CLEARANCE	15	4	2.12157e-05	0.00103269	APOC3:APOA1:APOE:APOC2	http://www.gsea-msigdb.org/gsea/msigdb/cards/GO_HIGH_DENSITY_LIPOPROTEIN_PARTICLE_CLEARANCE
GO_bp	GO_REGULATION_OF_ENDOCYTOSIS	199	11	2.14817e-05	0.00103875	APOA5:APOC3:APOE:APOC1:APOC2:SNX17:PPARG:HIST1H1A:HFE:VEGFA:SDCBP	http://www.gsea-msigdb.org/gsea/msigdb/cards/GO_REGULATION_OF_ENDOCYTOSIS
GO_bp	GO_REGULATION_OF_FATTY_ACID_BIOSYNTHETIC_PROCESS	50	6	2.3002e-05	0.001105	APOA5:APOA4:APOC3:APOC1:APOC2:MLXIPL	http://www.gsea-msigdb.org/gsea/msigdb/cards/GO_REGULATION_OF_FATTY_ACID_BIOSYNTHETIC_PROCESS
GO_bp	GO_RESPONSE_TO_PROSTAGLANDIN	31	5	2.597e-05	0.00123948	AKR1C2:AKR1C3:PTGDR:APOB:PPARG	http://www.gsea-msigdb.org/gsea/msigdb/cards/GO_RESPONSE_TO_PROSTAGLANDIN
GO_bp	GO_INTESTINAL_LIPID_ABSORPTION	16	4	2.80312e-05	0.0013207	AKR1C1:APOA5:APOA4:APOA1	http://www.gsea-msigdb.org/gsea/msigdb/cards/GO_INTESTINAL_LIPID_ABSORPTION
GO_bp	GO_POSITIVE_REGULATION_OF_CHOLESTEROL_EFFLUX	16	4	2.80312e-05	0.0013207	APOA1:APOE:PLTP:ABCA1	http://www.gsea-msigdb.org/gsea/msigdb/cards/GO_POSITIVE_REGULATION_OF_CHOLESTEROL_EFFLUX
GO_bp	GO_UNSATURATED_FATTY_ACID_METABOLIC_PROCESS	78	7	3.29116e-05	0.00154077	AKR1C2:AKR1C3:AKR1C4:DAGLA:FADS2:FADS1:HSD17B4	http://www.gsea-msigdb.org/gsea/msigdb/cards/GO_UNSATURATED_FATTY_ACID_METABOLIC_PROCESS
GO_bp	GO_CHOLESTEROL_STORAGE	17	4	3.63239e-05	0.00168975	APOB:PPARG:LPL:ABCA1	http://www.gsea-msigdb.org/gsea/msigdb/cards/GO_CHOLESTEROL_STORAGE
GO_bp	GO_NEGATIVE_REGULATION_OF_LIPID_LOCALIZATION	56	6	4.43503e-05	0.00205016	APOC3:APOC1:APOC2:PPARG:MIR148A:ABCA1	http://www.gsea-msigdb.org/gsea/msigdb/cards/GO_NEGATIVE_REGULATION_OF_LIPID_LOCALIZATION
GO_bp	GO_REGULATION_OF_SMALL_MOLECULE_METABOLIC_PROCESS	340	14	4.59425e-05	0.00211048	AKR1C3:APOA5:APOA4:APOC3:ACACB:CD320:APOE:APOC1:APOC2:APOB:KHK:GCKR:PPARG:MLXIPL	http://www.gsea-msigdb.org/gsea/msigdb/cards/GO_REGULATION_OF_SMALL_MOLECULE_METABOLIC_PROCESS
GO_bp	GO_ANATOMICAL_STRUCTURE_HOMEOSTASIS	431	16	4.6648e-05	0.00212958	FEN1:SCGN:HIST1H4A:HIST1H4B:HIST1H4C:HIST1H4D:HIST1H4E:HIST1H4F:HIST1H4H:HIST1H4I:HIST1H4J:HIST1H4K:HIST1H4L:VEGFA:SNX10:NSMCE2	http://www.gsea-msigdb.org/gsea/msigdb/cards/GO_ANATOMICAL_STRUCTURE_HOMEOSTASIS
GO_bp	GO_HORMONE_METABOLIC_PROCESS	217	11	4.74717e-05	0.00215381	AKR1C1:AKR1C2:AKR1C3:AKR1C4:IDE:APOA1:PCSK7:ALDH1A2:PLB1:HSD17B4:HFE	http://www.gsea-msigdb.org/gsea/msigdb/cards/GO_HORMONE_METABOLIC_PROCESS
GO_bp	GO_ANION_HOMEOSTASIS	57	6	4.90915e-05	0.00221364	ANGPTL3:APOA1:APOE:SLC12A5:MLXIPL:ABCA1	http://www.gsea-msigdb.org/gsea/msigdb/cards/GO_ANION_HOMEOSTASIS
GO_bp	GO_POSITIVE_REGULATION_OF_TRIGLYCERIDE_CATABOLIC_PROCESS	7	3	5.09468e-05	0.00228329	APOA5:APOA4:APOC2	http://www.gsea-msigdb.org/gsea/msigdb/cards/GO_POSITIVE_REGULATION_OF_TRIGLYCERIDE_CATABOLIC_PROCESS
GO_bp	GO_REGULATION_OF_CHOLESTEROL_EFFLUX	36	5	5.49661e-05	0.00244849	APOA1:APOE:PLTP:MIR148A:ABCA1	http://www.gsea-msigdb.org/gsea/msigdb/cards/GO_REGULATION_OF_CHOLESTEROL_EFFLUX
GO_bp	GO_NEGATIVE_REGULATION_OF_LIPOPROTEIN_PARTICLE_CLEARANCE	19	4	5.80893e-05	0.00255662	APOC3:APOC1:APOC2:MIR148A	http://www.gsea-msigdb.org/gsea/msigdb/cards/GO_NEGATIVE_REGULATION_OF_LIPOPROTEIN_PARTICLE_CLEARANCE
GO_bp	GO_LIPID_DIGESTION	19	4	5.80893e-05	0.00255662	AKR1C1:APOA5:APOA4:APOA1	http://www.gsea-msigdb.org/gsea/msigdb/cards/GO_LIPID_DIGESTION
GO_bp	GO_RECEPTOR_MEDIATED_ENDOCYTOSIS	351	14	6.46165e-05	0.00282697	APOA5:APOC3:APOA1:APOE:APOC1:APOC2:APOB:SNX17:GRK4:HIST1H1A:HFE:PGBD1:VEGFA:SDCBP	http://www.gsea-msigdb.org/gsea/msigdb/cards/GO_RECEPTOR_MEDIATED_ENDOCYTOSIS
GO_bp	GO_POSITIVE_REGULATION_OF_FATTY_ACID_BIOSYNTHETIC_PROCESS	20	4	7.19542e-05	0.00312937	APOA5:APOA4:APOC2:MLXIPL	http://www.gsea-msigdb.org/gsea/msigdb/cards/GO_POSITIVE_REGULATION_OF_FATTY_ACID_BIOSYNTHETIC_PROCESS
GO_bp	GO_ACYLGLYCEROL_METABOLIC_PROCESS	62	6	7.92453e-05	0.00340616	APOA5:APOC3:APOE:APOC1:APOB:LPL	http://www.gsea-msigdb.org/gsea/msigdb/cards/GO_ACYLGLYCEROL_METABOLIC_PROCESS
GO_bp	GO_NEGATIVE_REGULATION_OF_CHROMATIN_ORGANIZATION	62	6	7.92453e-05	0.00340616	HIST1H1A:HIST1H1C:HIST1H1T:HIST1H1D:HIST1H1B:HMGA1	http://www.gsea-msigdb.org/gsea/msigdb/cards/GO_NEGATIVE_REGULATION_OF_CHROMATIN_ORGANIZATION
GO_bp	GO_SIALIC_ACID_TRANSPORT	8	3	8.08191e-05	0.00343364	SLC17A1:SLC17A3:SLC17A2	http://www.gsea-msigdb.org/gsea/msigdb/cards/GO_SIALIC_ACID_TRANSPORT
GO_bp	GO_REGULATION_OF_INTESTINAL_ABSORPTION	8	3	8.08191e-05	0.00343364	APOA5:APOA4:APOA1	http://www.gsea-msigdb.org/gsea/msigdb/cards/GO_REGULATION_OF_INTESTINAL_ABSORPTION
GO_bp	GO_REGULATION_OF_STEROID_METABOLIC_PROCESS	121	8	8.24602e-05	0.00348323	AKR1C3:APOA5:APOA4:APOA1:ACACB:APOE:APOC1:APOB	http://www.gsea-msigdb.org/gsea/msigdb/cards/GO_REGULATION_OF_STEROID_METABOLIC_PROCESS
GO_bp	GO_PRIMARY_ALCOHOL_METABOLIC_PROCESS	65	6	0.000103439	0.00434445	AKR1C1:AKR1C2:AKR1C3:AKR1C4:ALDH1A2:PLB1	http://www.gsea-msigdb.org/gsea/msigdb/cards/GO_PRIMARY_ALCOHOL_METABOLIC_PROCESS
GO_bp	GO_MEMBRANE_PROTEIN_ECTODOMAIN_PROTEOLYSIS	41	5	0.000104235	0.00435301	BACE1:ADAM10:APOE:TIMP4:PTPN3	http://www.gsea-msigdb.org/gsea/msigdb/cards/GO_MEMBRANE_PROTEIN_ECTODOMAIN_PROTEOLYSIS
GO_bp	GO_POSITIVE_REGULATION_OF_LIPID_STORAGE	22	4	0.00010668	0.00442992	ACACB:APOC4:APOB:LPL	http://www.gsea-msigdb.org/gsea/msigdb/cards/GO_POSITIVE_REGULATION_OF_LIPID_STORAGE
GO_bp	GO_POSITIVE_REGULATION_OF_STEROL_TRANSPORT	23	4	0.000127971	0.00525467	APOA1:APOE:PLTP:ABCA1	http://www.gsea-msigdb.org/gsea/msigdb/cards/GO_POSITIVE_REGULATION_OF_STEROL_TRANSPORT
GO_bp	GO_POSITIVE_REGULATION_OF_LIPID_CATABOLIC_PROCESS	23	4	0.000127971	0.00525467	ANGPTL3:APOA5:APOA4:APOC2	http://www.gsea-msigdb.org/gsea/msigdb/cards/GO_POSITIVE_REGULATION_OF_LIPID_CATABOLIC_PROCESS
GO_bp	GO_NEGATIVE_REGULATION_OF_DNA_RECOMBINATION	43	5	0.000131392	0.00536519	HIST1H1A:HIST1H1C:HIST1H1T:HIST1H1D:HIST1H1B	http://www.gsea-msigdb.org/gsea/msigdb/cards/GO_NEGATIVE_REGULATION_OF_DNA_RECOMBINATION
GO_bp	GO_ENDOCYTOSIS	631	19	0.000152361	0.00618705	APOA5:APOC3:APOA1:MARCH2:APOE:APOC1:APOC2:APOB:SNX17:PPARG:GRK4:LRRC16A:HIST1H1A:HFE:PGBD1:VEGFA:SNX10:SDCBP:ABCA1	http://www.gsea-msigdb.org/gsea/msigdb/cards/GO_ENDOCYTOSIS
GO_bp	GO_POSITIVE_REGULATION_OF_SISTER_CHROMATID_COHESION	10	3	0.000170242	0.00682985	SFPQ:FEN1:NSMCE2	http://www.gsea-msigdb.org/gsea/msigdb/cards/GO_POSITIVE_REGULATION_OF_SISTER_CHROMATID_COHESION
GO_bp	GO_PHOSPHOLIPID_HOMEOSTASIS	10	3	0.000170242	0.00682985	ANGPTL3:APOA1:ABCA1	http://www.gsea-msigdb.org/gsea/msigdb/cards/GO_PHOSPHOLIPID_HOMEOSTASIS
GO_bp	GO_CELLULAR_HORMONE_METABOLIC_PROCESS	101	7	0.000170979	0.00682985	AKR1C1:AKR1C2:AKR1C3:AKR1C4:ALDH1A2:PLB1:HSD17B4	http://www.gsea-msigdb.org/gsea/msigdb/cards/GO_CELLULAR_HORMONE_METABOLIC_PROCESS
GO_bp	GO_COAGULATION	339	13	0.000172356	0.00684766	JMJD1C:APOE:LRRC16A:HIST1H3A:HIST1H3B:HIST1H3C:HIST1H3D:HIST1H3E:HIST1H3F:HIST1H3G:HIST1H3H:HIST1H3I:HIST1H3J	http://www.gsea-msigdb.org/gsea/msigdb/cards/GO_COAGULATION
GO_bp	GO_NEGATIVE_REGULATION_OF_STEROL_TRANSPORT	25	4	0.000179526	0.00709417	APOC3:APOC1:APOC2:MIR148A	http://www.gsea-msigdb.org/gsea/msigdb/cards/GO_NEGATIVE_REGULATION_OF_STEROL_TRANSPORT
GO_bp	GO_ANTIMICROBIAL_HUMORAL_IMMUNE_RESPONSE_MEDIATED_BY_ANTIMICROBIAL_PEPTIDE	73	6	0.000197367	0.00775749	HIST1H2BE:HIST1H2BF:HIST1H2BG:HIST1H2BI:HIST1H2BJ:HIST1H2BK	http://www.gsea-msigdb.org/gsea/msigdb/cards/GO_ANTIMICROBIAL_HUMORAL_IMMUNE_RESPONSE_MEDIATED_BY_ANTIMICROBIAL_PEPTIDE
GO_bp	GO_NEGATIVE_REGULATION_OF_RECEPTOR_MEDIATED_ENDOCYTOSIS	26	4	0.000210251	0.00817641	APOC3:APOC1:APOC2:SDCBP	http://www.gsea-msigdb.org/gsea/msigdb/cards/GO_NEGATIVE_REGULATION_OF_RECEPTOR_MEDIATED_ENDOCYTOSIS
GO_bp	GO_LIPOPROTEIN_LOCALIZATION	26	4	0.000210251	0.00817641	APOC2:APOB:PPARG:MIR148A	http://www.gsea-msigdb.org/gsea/msigdb/cards/GO_LIPOPROTEIN_LOCALIZATION
GO_bp	GO_FATTY_ACID_METABOLIC_PROCESS	257	11	0.000211724	0.00819038	ANGPTL3:AKR1C2:AKR1C3:AKR1C4:DAGLA:FADS2:FADS1:ACACB:PPARG:HSD17B4:LPL	http://www.gsea-msigdb.org/gsea/msigdb/cards/GO_FATTY_ACID_METABOLIC_PROCESS
GO_bp	GO_REGULATION_OF_BODY_FLUID_LEVELS	494	16	0.000223661	0.00860684	JMJD1C:APOE:CAD:LRRC16A:HIST1H3A:HIST1H3B:HIST1H3C:HIST1H3D:HIST1H3E:HIST1H3F:HIST1H3G:HIST1H3H:HIST1H3I:HIST1H3J:VEGFA:CLDN4	http://www.gsea-msigdb.org/gsea/msigdb/cards/GO_REGULATION_OF_BODY_FLUID_LEVELS
GO_bp	GO_POSITIVE_REGULATION_OF_TRIGLYCERIDE_LIPASE_ACTIVITY	11	3	0.000232088	0.00888462	APOA5:APOA4:APOC2	http://www.gsea-msigdb.org/gsea/msigdb/cards/GO_POSITIVE_REGULATION_OF_TRIGLYCERIDE_LIPASE_ACTIVITY
GO_bp	GO_T_CELL_RECEPTOR_SIGNALING_PATHWAY	183	9	0.000287057	0.010932	PRAM1:PVRL2:EIF2B4:BTN3A2:BTN2A2:BTN3A1:BTN3A3:BTN2A1:BTN1A1	http://www.gsea-msigdb.org/gsea/msigdb/cards/GO_T_CELL_RECEPTOR_SIGNALING_PATHWAY
GO_bp	GO_REGULATION_OF_SEQUESTERING_OF_TRIGLYCERIDE	12	3	0.000306815	0.0116242	APOC4:PPARG:LPL	http://www.gsea-msigdb.org/gsea/msigdb/cards/GO_REGULATION_OF_SEQUESTERING_OF_TRIGLYCERIDE
GO_bp	GO_REGULATION_OF_VESICLE_MEDIATED_TRANSPORT	511	16	0.000325106	0.012254	APOA5:APOC3:APOA1:BACE1:RAB11B:PRAM1:APOE:APOC1:APOC2:PREB:SNX17:PPARG:HIST1H1A:HFE:VEGFA:SDCBP	http://www.gsea-msigdb.org/gsea/msigdb/cards/GO_REGULATION_OF_VESICLE_MEDIATED_TRANSPORT
GO_bp	GO_NEGATIVE_REGULATION_OF_MULTICELLULAR_ORGANISMAL_PROCESS	1256	29	0.000334892	0.0125585	E2F2:DOCK7:HHEX:APOA4:APOC3:APOA1:TLE3:APOE:APOC1:APOC2:RELB:EMILIN1:MMP9:PPARG:HIST1H4A:HIST1H4B:HFE:HIST1H4C:HIST1H4D:HIST1H4E:HIST1H4F:HIST1H4H:BTN2A2:HIST1H4I:HIST1H4J:HIST1H4K:HIST1H4L:MIR148A:CDK6	http://www.gsea-msigdb.org/gsea/msigdb/cards/GO_NEGATIVE_REGULATION_OF_MULTICELLULAR_ORGANISMAL_PROCESS
GO_bp	GO_STEROL_BIOSYNTHETIC_PROCESS	81	6	0.000348409	0.012999	APOA5:APOA4:APOA1:ACACB:APOE:APOB	http://www.gsea-msigdb.org/gsea/msigdb/cards/GO_STEROL_BIOSYNTHETIC_PROCESS
GO_bp	GO_REGULATION_OF_MACROPHAGE_DERIVED_FOAM_CELL_DIFFERENTIATION	30	4	0.000371688	0.0137975	APOB:PPARG:LPL:ABCA1	http://www.gsea-msigdb.org/gsea/msigdb/cards/GO_REGULATION_OF_MACROPHAGE_DERIVED_FOAM_CELL_DIFFERENTIATION
GO_bp	GO_CELLULAR_RESPONSE_TO_FATTY_ACID	54	5	0.000389285	0.0143781	AKR1C2:AKR1C3:PTGDR:APOB:PPARG	http://www.gsea-msigdb.org/gsea/msigdb/cards/GO_CELLULAR_RESPONSE_TO_FATTY_ACID
GO_bp	GO_ALPHA_LINOLENIC_ACID_METABOLIC_PROCESS	13	3	0.000395464	0.0145333	FADS2:FADS1:HSD17B4	http://www.gsea-msigdb.org/gsea/msigdb/cards/GO_ALPHA_LINOLENIC_ACID_METABOLIC_PROCESS
GO_bp	GO_STEROID_BIOSYNTHETIC_PROCESS	193	9	0.00042373	0.0154946	AKR1C3:AKR1C4:APOA5:APOA4:APOA1:ACACB:APOE:APOB:HSD17B4	http://www.gsea-msigdb.org/gsea/msigdb/cards/GO_STEROID_BIOSYNTHETIC_PROCESS
GO_bp	GO_NEGATIVE_REGULATION_OF_CELLULAR_COMPONENT_ORGANIZATION	690	19	0.000461903	0.0168069	APOA4:APOC3:APOA1:TCHP:KANK3:APOE:APOC1:APOC2:SLC35F6:EMILIN1:TRIM54:LRRC16A:HIST1H1A:HIST1H1C:HIST1H1T:HIST1H1D:HIST1H1B:HMGA1:SDCBP	http://www.gsea-msigdb.org/gsea/msigdb/cards/GO_NEGATIVE_REGULATION_OF_CELLULAR_COMPONENT_ORGANIZATION
GO_bp	GO_LOW_DENSITY_LIPOPROTEIN_PARTICLE_REMODELING	14	3	0.000499036	0.0178923	LIPC:APOE:APOB	http://www.gsea-msigdb.org/gsea/msigdb/cards/GO_LOW_DENSITY_LIPOPROTEIN_PARTICLE_REMODELING
GO_bp	GO_SEQUESTERING_OF_TRIGLYCERIDE	14	3	0.000499036	0.0178923	APOC4:PPARG:LPL	http://www.gsea-msigdb.org/gsea/msigdb/cards/GO_SEQUESTERING_OF_TRIGLYCERIDE
GO_bp	GO_RETINAL_METABOLIC_PROCESS	14	3	0.000499036	0.0178923	AKR1C1:AKR1C3:ALDH1A2	http://www.gsea-msigdb.org/gsea/msigdb/cards/GO_RETINAL_METABOLIC_PROCESS
GO_bp	GO_CELLULAR_RESPONSE_TO_LIPOPROTEIN_PARTICLE_STIMULUS	33	4	0.000540118	0.0190143	APOE:PPARG:LPL:ABCA1	http://www.gsea-msigdb.org/gsea/msigdb/cards/GO_CELLULAR_RESPONSE_TO_LIPOPROTEIN_PARTICLE_STIMULUS
GO_bp	GO_REGULATION_OF_LIPOPROTEIN_PARTICLE_CLEARANCE	33	4	0.000540118	0.0190143	APOC3:APOC1:APOC2:MIR148A	http://www.gsea-msigdb.org/gsea/msigdb/cards/GO_REGULATION_OF_LIPOPROTEIN_PARTICLE_CLEARANCE
GO_bp	GO_RESPONSE_TO_ACID_CHEMICAL	334	12	0.000543114	0.0190143	AKR1C1:AKR1C2:AKR1C3:AKR1C4:FGFR2:PTGDR:ALDH1A2:NDUFA13:APOB:PPARG:VEGFA:ABCA1	http://www.gsea-msigdb.org/gsea/msigdb/cards/GO_RESPONSE_TO_ACID_CHEMICAL
GO_bp	GO_NEUROBLAST_PROLIFERATION	58	5	0.000543265	0.0190143	DOCK7:FGFR2:DAGLA:ZNF335:VEGFA	http://www.gsea-msigdb.org/gsea/msigdb/cards/GO_NEUROBLAST_PROLIFERATION
GO_bp	GO_MEMBRANE_PROTEIN_PROTEOLYSIS	58	5	0.000543265	0.0190143	BACE1:ADAM10:APOE:TIMP4:PTPN3	http://www.gsea-msigdb.org/gsea/msigdb/cards/GO_MEMBRANE_PROTEIN_PROTEOLYSIS
GO_bp	GO_PROSTANOID_METABOLIC_PROCESS	15	3	0.000618491	0.0215446	AKR1C2:AKR1C3:AKR1C4	http://www.gsea-msigdb.org/gsea/msigdb/cards/GO_PROSTANOID_METABOLIC_PROCESS
GO_bp	GO_DEFENSE_RESPONSE_TO_GRAM_POSITIVE_BACTERIUM	91	6	0.000650087	0.0225384	HIST1H2BE:HIST1H2BF:HIST1H2BG:HIST1H2BI:HIST1H2BJ:HIST1H2BK	http://www.gsea-msigdb.org/gsea/msigdb/cards/GO_DEFENSE_RESPONSE_TO_GRAM_POSITIVE_BACTERIUM
GO_bp	GO_INTESTINAL_ABSORPTION	35	4	0.00067873	0.023421	AKR1C1:APOA5:APOA4:APOA1	http://www.gsea-msigdb.org/gsea/msigdb/cards/GO_INTESTINAL_ABSORPTION
GO_bp	GO_IMPORT_INTO_CELL	770	20	0.000684133	0.0234971	APOA5:APOC3:APOA1:MARCH2:APOE:APOC1:APOC2:APOB:SNX17:SLC12A5:PPARG:GRK4:LRRC16A:HIST1H1A:HFE:PGBD1:VEGFA:SNX10:SDCBP:ABCA1	http://www.gsea-msigdb.org/gsea/msigdb/cards/GO_IMPORT_INTO_CELL
GO_bp	GO_GLYCOSYL_COMPOUND_METABOLIC_PROCESS	62	5	0.000739003	0.0252636	AKR1C1:AKR1C2:AKR1C3:AKR1C4:PTGDR	http://www.gsea-msigdb.org/gsea/msigdb/cards/GO_GLYCOSYL_COMPOUND_METABOLIC_PROCESS
GO_bp	GO_OXIDATION_REDUCTION_PROCESS	952	23	0.000748968	0.0254857	AKR1C1:AKR1C2:AKR1C3:AKR1CL1:AKR1C4:JMJD1C:IDE:FADS2:FADS1:FADS3:APOA1:ACACB:PYGL:ALDH1A2:NDUFA7:NDUFA7:NDUFA13:KHK:PPARG:HSD17B13:HSD17B4:GPX6:GPX5:NDUFB9	http://www.gsea-msigdb.org/gsea/msigdb/cards/GO_OXIDATION_REDUCTION_PROCESS
GO_bp	GO_HISTONE_H3_K4_TRIMETHYLATION	16	3	0.000754752	0.0255126	ZNF335:HIST1H1C:HIST1H1D	http://www.gsea-msigdb.org/gsea/msigdb/cards/GO_HISTONE_H3_K4_TRIMETHYLATION
GO_bp	GO_FOAM_CELL_DIFFERENTIATION	36	4	0.000756701	0.0255126	APOB:PPARG:LPL:ABCA1	http://www.gsea-msigdb.org/gsea/msigdb/cards/GO_FOAM_CELL_DIFFERENTIATION
GO_bp	GO_POSITIVE_REGULATION_OF_ENDOCYTOSIS	95	6	0.000815742	0.0273776	APOA5:APOE:PPARG:HIST1H1A:HFE:VEGFA	http://www.gsea-msigdb.org/gsea/msigdb/cards/GO_POSITIVE_REGULATION_OF_ENDOCYTOSIS
GO_bp	GO_RESPONSE_TO_CYTOKINE	1154	26	0.000959426	0.0320535	ARID5B:APOA1:ALDH1A2:ADAM10:NDUFA13:CEBPA:RELB:APOB:MMP9:TIMP4:PPARG:TRIM38:HIST1H3A:HIST1H3B:HIST1H3C:HIST1H3D:HIST1H3E:HIST1H3F:HIST1H3G:HIST1H2BJ:HIST1H3H:HIST1H3I:HIST1H3J:UBD:VEGFA:SNX10	http://www.gsea-msigdb.org/gsea/msigdb/cards/GO_RESPONSE_TO_CYTOKINE
GO_bp	GO_ORGANIC_HYDROXY_COMPOUND_BIOSYNTHETIC_PROCESS	263	10	0.00101129	0.0336333	AKR1C3:AKR1C4:APOA5:APOA4:APOA1:ACACB:APOE:APOB:PLTP:HSD17B4	http://www.gsea-msigdb.org/gsea/msigdb/cards/GO_ORGANIC_HYDROXY_COMPOUND_BIOSYNTHETIC_PROCESS
GO_bp	GO_PHOSPHOLIPID_CATABOLIC_PROCESS	39	4	0.00102836	0.0340471	ANGPTL3:LIPC:APOC1:APOC2	http://www.gsea-msigdb.org/gsea/msigdb/cards/GO_PHOSPHOLIPID_CATABOLIC_PROCESS
GO_bp	GO_RIBOSOMAL_SMALL_SUBUNIT_ASSEMBLY	18	3	0.00108118	0.0356355	RPS28:ABT1:RPS10	http://www.gsea-msigdb.org/gsea/msigdb/cards/GO_RIBOSOMAL_SMALL_SUBUNIT_ASSEMBLY
GO_bp	GO_HEPATICOBILIARY_SYSTEM_DEVELOPMENT	138	7	0.00112232	0.0368262	ARID5B:ALDH1A2:CEBPA:CEBPG:CAD:HFE:PTPN3	http://www.gsea-msigdb.org/gsea/msigdb/cards/GO_HEPATICOBILIARY_SYSTEM_DEVELOPMENT
GO_bp	GO_UNSATURATED_FATTY_ACID_BIOSYNTHETIC_PROCESS	40	4	0.00113236	0.0368267	AKR1C3:FADS2:FADS1:FADS3	http://www.gsea-msigdb.org/gsea/msigdb/cards/GO_UNSATURATED_FATTY_ACID_BIOSYNTHETIC_PROCESS
GO_bp	GO_C21_STEROID_HORMONE_METABOLIC_PROCESS	40	4	0.00113236	0.0368267	AKR1C1:AKR1C2:AKR1C3:AKR1C4	http://www.gsea-msigdb.org/gsea/msigdb/cards/GO_C21_STEROID_HORMONE_METABOLIC_PROCESS
GO_bp	GO_REGULATION_OF_CHROMATIN_ORGANIZATION	181	8	0.00123619	0.0400264	ZNF335:HIST1H1A:HIST1H1C:HIST1H1T:HIST1H1D:HIST1H1B:HMGA1:VEGFA	http://www.gsea-msigdb.org/gsea/msigdb/cards/GO_REGULATION_OF_CHROMATIN_ORGANIZATION
GO_bp	GO_CELLULAR_RESPONSE_TO_RETINOIC_ACID	70	5	0.00128257	0.0413243	FGFR2:ALDH1A2:NDUFA13:PPARG:ABCA1	http://www.gsea-msigdb.org/gsea/msigdb/cards/GO_CELLULAR_RESPONSE_TO_RETINOIC_ACID
GO_bp	GO_URATE_TRANSPORT	5	2	0.00128752	0.0413243	SLC17A1:SLC17A3	http://www.gsea-msigdb.org/gsea/msigdb/cards/GO_URATE_TRANSPORT
GO_bp	GO_AMYLOID_BETA_METABOLIC_PROCESS	42	4	0.00136206	0.0433052	IDE:BACE1:ADAM10:APOE	http://www.gsea-msigdb.org/gsea/msigdb/cards/GO_AMYLOID_BETA_METABOLIC_PROCESS
GO_bp	GO_NEGATIVE_REGULATION_OF_LIPID_TRANSPORT	42	4	0.00136206	0.0433052	APOC3:APOC1:APOC2:MIR148A	http://www.gsea-msigdb.org/gsea/msigdb/cards/GO_NEGATIVE_REGULATION_OF_LIPID_TRANSPORT
GO_bp	GO_POSITIVE_REGULATION_OF_LIPASE_ACTIVITY	71	5	0.00136691	0.0433052	FGFR2:APOA5:APOA4:LPAR2:APOC2	http://www.gsea-msigdb.org/gsea/msigdb/cards/GO_POSITIVE_REGULATION_OF_LIPASE_ACTIVITY
GO_bp	GO_MAINTENANCE_OF_LOCATION	323	11	0.00140342	0.0442709	ANGPTL3:APOA1:ACACB:APOE:APOC4:APOB:SLC30A3:PPARG:HTT:LPL:ABCA1	http://www.gsea-msigdb.org/gsea/msigdb/cards/GO_MAINTENANCE_OF_LOCATION
GWAScatalog	Autism spectrum disorder or schizophrenia	563	98	1.86483e-86	3.38466e-83	LRRC16A:SCGN:SLC17A1:SLC17A3:SLC17A2:TRIM38:HIST1H1A:HIST1H3A:HIST1H4A:HIST1H4B:HIST1H3B:HIST1H2AB:HIST1H2BB:HIST1H3C:HIST1H1C:HFE:HIST1H4C:HIST1H1T:HIST1H2BE:HIST1H4D:HIST1H3D:HIST1H2AD:HIST1H2BF:HIST1H4E:HIST1H2BG:HIST1H2AE:HIST1H3E:HIST1H1D:HIST1H4F:HIST1H4G:HIST1H3F:HIST1H2BH:HIST1H3G:HIST1H2BI:HIST1H4H:BTN3A2:BTN2A2:BTN3A1:BTN3A3:BTN2A1:BTN1A1:HCG11:HMGN4:ABT1:ZNF322:GUSBP2:LINC00240:HIST1H2…
GWAScatalog	Triglycerides	184	43	1.83389e-43	1.66426e-40	TCEA3:DOCK7:ANGPTL3:ATG4C:AKR1C4:JMJD1C:REEP3:PLA2G12B:MYRF:FADS2:FADS1:FADS3:BUD13:ZNF259:APOA5:APOA4:APOC3:APOA1:SIK3:PCSK7:ACACB:LIPC:ANGPTL4:MAU2:TOMM40:APOE:APOC1:APOC2:APOB:GCKR:PLTP:SYN2:AFF1:TNFAIP8:BTN3A3:VEGFA:MIR148A:BAZ1B:BCL7B:MLXIPL:NAT2:LPL:ABCA1
GWAScatalog	Triglyceride levels	144	38	1.03251e-40	6.24671e-38	DOCK7:ANGPTL3:ATG4C:AKR1C4:NRBF2:JMJD1C:FADS2:FADS1:FADS3:BUD13:ZNF259:APOA5:APOA4:APOC3:APOA1:SIK3:PCSK7:NID2:LIPC:LINC00593:TLE3:ANGPTL4:TM6SF2:APOE:APOC1:APOC2:APOB:SNX17:GCKR:PLTP:PCIF1:AFF1:AC022431.2:VEGFA:MIR148A:MLXIPL:NAT2:LPL
GWAScatalog	Blood protein levels	1776	96	5.96766e-38	2.70782e-35	ANGPTL3:AKR1C1:JMJD1C:REEP3:B3GAT3:APOA5:APOC3:APOA1:APOA1-AS:SIK3:SIK3-IT1:RNY4P6:PAFAH1B2:SIDT2:TAGLN:PCSK7:RNF214:BACE1:PYGL:NID2:ELAVL1:KANK3:HAPLN4:PVRL2:APOE:APOC1:APOC4-APOC2:APOC4:APOC2:APOB:PLTP:MMP9:TIMP4:RGS12:NCAPG:SLC17A3:BTN3A3:BTN2A1:BTN1A1:HCG11:HMGN4:ABT1:ZNF322:GUSBP2:LINC00240:HIST1H4PS1:HIST1H2BL:HIST1H2AI:HIST1H3H:HIST1H2AJ:HIST1H2BM:HIST1H4J:HIST1H4K:HIST1H2AK:HIST1H2BN:HIST…
GWAScatalog	Lung cancer in ever smokers	127	28	7.15665e-28	2.59786e-25	FADS2:LRRC16A:SCGN:TRIM38:HIST1H1A:HIST1H4H:BTN3A2:BTN2A1:HMGN4:ABT1:ZNF322:GUSBP2:LINC00240:MIR3143:PRSS16:VN1R10P:ZNF204P:ZNF184:OR2B2:OR2B6:ZSCAN12P1:ZSCAN16-AS1:ZSCAN31:HCG14:ZNF311:UBD:GABBR1:ABCA1
GWAScatalog	Lipid metabolism phenotypes	33	18	7.38819e-27	2.23493e-24	ANGPTL3:FADS2:FADS1:FADS3:APOA5:APOA4:APOC3:APOA1:LIPC:APOE:APOC1:APOC2:APOB:GCKR:PLTP:MLXIPL:LPL:ABCA1
GWAScatalog	Hypertriglyceridemia	42	19	3.21438e-26	8.33443e-24	BUD13:ZNF259:APOA5:APOA4:APOC3:APOA1:APOB:PPM1G:NRBP1:KRTCAP3:IFT172:FNDC4:GCKR:ZNF512:BAZ1B:BCL7B:MLXIPL:VPS37D:LPL
GWAScatalog	Total cholesterol levels	189	30	2.70714e-25	6.14182e-23	TCEA3:ASAP3:DOCK7:ANGPTL3:OIT3:FADS2:FADS1:FADS3:ZNF259:APOA5:APOA4:APOC3:APOA1:PTGDR:ALDH1A2:LIPC:RP11-355N15.1:APOE:APOC1:APOC2:APOB:IFT172:GCKR:RGS12:MIR148A:MLXIPL:ABHD11:CDK6:NAT2:ABCA1
GWAScatalog	HDL cholesterol	241	31	2.94209e-23	5.93321e-21	DOCK7:MYRF:FADS2:FADS1:FADS3:ZNF259:APOA5:APOA4:APOC3:APOA1:SIK3:PAFAH1B2:PCSK7:ALDH1A2:LIPC:ANGPTL4:PVRL2:TOMM40:APOE:APOC1:APOC2:APOB:PLTP:PPARG:AC022431.2:TNFAIP8:VEGFA:SNX10:MLXIPL:LPL:ABCA1
GWAScatalog	Cholesterol, total	120	24	5.6113e-23	1.01845e-20	ASAP3:DOCK7:ANGPTL3:FADS2:FADS1:FADS3:ZNF259:APOA5:APOA4:APOC3:APOA1:LIPC:TOMM40:APOE:APOC1:APOC2:APOB:GCKR:PPARG:HFE:HIST1H4C:MIR148A:NAT2:ABCA1
GWAScatalog	Triglyceride levels in current drinkers	83	21	1.40523e-22	2.31864e-20	DOCK7:NRBF2:FADS2:BUD13:LIPC:ANGPTL4:APOB:TDRD15:SNX17:FOSL2:PLB1:PLTP:PCIF1:AFF1:AC022431.2:VEGFA:MIR148A:MLXIPL:NAT2:LPL:ABCA1
GWAScatalog	Lung cancer	180	27	3.29746e-22	4.9874e-20	AKR1C6P:AKR1C1:BUD13:LRRC16A:TRIM38:HIST1H1A:HIST1H4H:BTN3A1:ABT1:ZNF322:GUSBP2:LINC00240:MIR3143:PRSS16:ZNF184:HIST1H2BL:HIST1H2BO:OR2B2:ZSCAN12P1:ZSCAN16-AS1:PGBD1:ZSCAN31:ZSCAN12:C6orf100:ZNF311:UBD:GABBR1
GWAScatalog	Body fat distribution (leg fat ratio)	225	29	7.41022e-22	1.03458e-19	TM6SF2:SUGP1:MAU2:GATAD2A:TSSK6:NDUFA13:DCAF16:NCAPG:HIST1H2BE:HIST1H4D:HIST1H3D:HIST1H2AD:HIST1H2BF:HIST1H4E:HIST1H2BG:HIST1H2AE:HIST1H3E:HIST1H1D:HIST1H4F:HIST1H4G:HIST1H3F:HIST1H2BH:HIST1H3G:HIST1H2BI:HIST1H4H:NUDT3:RPS10:UHRF1BP1:CDK6
GWAScatalog	Triglyceride levels x alcohol consumption (regular vs non-regular drinkers) interaction (2df)	91	21	1.16352e-21	1.50842e-19	DOCK7:NRBF2:FADS2:BUD13:LIPC:ANGPTL4:APOB:TDRD15:SNX17:FOSL2:PLB1:PLTP:PCIF1:AFF1:AC022431.2:VEGFA:MIR148A:MLXIPL:NAT2:LPL:ABCA1
GWAScatalog	Body fat distribution (trunk fat ratio)	238	29	3.67481e-21	4.44652e-19	TM6SF2:SUGP1:MAU2:GATAD2A:TSSK6:NDUFA13:DCAF16:NCAPG:HIST1H2BE:HIST1H4D:HIST1H3D:HIST1H2AD:HIST1H2BF:HIST1H4E:HIST1H2BG:HIST1H2AE:HIST1H3E:HIST1H1D:HIST1H4F:HIST1H4G:HIST1H3F:HIST1H2BH:HIST1H3G:HIST1H2BI:HIST1H4H:NUDT3:RPS10:UHRF1BP1:CDK6
GWAScatalog	LDL cholesterol	181	26	6.13595e-21	6.96047e-19	DOCK7:ANGPTL3:FADS2:FADS1:FADS3:BUD13:ZNF259:APOA5:APOA4:APOC3:APOA1:ALDH1A2:SUGP1:TOMM40:APOE:APOC1:APOC4:APOC2:APOB:GCKR:PPARG:SLC17A2:HFE:HIST1H4C:MIR148A:ABCA1
GWAScatalog	Squamous cell lung carcinoma	106	21	3.5855e-20	3.82805e-18	AKR1C6P:AKR1C1:LRRC16A:SCGN:HIST1H4H:BTN3A2:BTN3A3:ZNF322:MIR3143:PRSS16:VN1R10P:ZNF204P:ZNF184:OR2B2:OR2B6:ZNF165:PGBD1:ZSCAN12:GPX6:C6orf100:ZNF311
GWAScatalog	Lipid traits	25	13	2.30487e-19	2.32408e-17	USP1:DOCK7:BUD13:APOA5:APOA4:APOC3:APOA1:LIPC:TOMM40:APOE:APOC1:GCKR:LPL
GWAScatalog	Metabolic syndrome	52	16	4.87936e-19	4.66107e-17	TMEM258:FADS2:FADS1:BUD13:ZNF259:APOA5:APOA4:SIK3:LIPC:TOMM40:APOE:APOB:GCKR:MLXIPL:LPL:ABCA1
GWAScatalog	Plasma omega-6 polyunsaturated fatty acid levels (adrenic acid)	15	11	5.27424e-19	4.78637e-17	NRBF2:JMJD1C:REEP3:DAGLA:MYRF:TMEM258:FEN1:FADS2:FADS1:FADS3:RAB3IL1
GWAScatalog	Triglyceride levels x alcohol consumption (drinkers vs non-drinkers) interaction (2df)	90	19	6.25356e-19	5.40486e-17	DOCK7:NRBF2:FADS2:BUD13:LIPC:ANGPTL4:SNX17:FOSL2:PLB1:PLTP:PCIF1:AFF1:AC022431.2:VEGFA:MIR148A:MLXIPL:NAT2:LPL:ABCA1
GWAScatalog	LDL cholesterol levels	101	19	6.32678e-18	5.21959e-16	DOCK7:ANGPTL3:FADS2:FADS1:FADS3:APOA5:APOA4:APOC3:APOA1:TOMM40:APOE:APOC1:APOC2:APOB:TDRD15:SYN2:PPARG:MIR148A:ABCA1
GWAScatalog	Bipolar II disorder	18	11	1.19224e-17	9.09492e-16	RFXANK:HAPLN4:TM6SF2:SUGP1:MAU2:GATAD2A:TSSK6:NDUFA13:YJEFN3:LPAR2:ATP13A1
GWAScatalog	Schizophrenia	801	44	1.20263e-17	9.09492e-16	NRBF2:JMJD1C:LIPC:ADAM10:TLE3:HAPLN4:TM6SF2:SUGP1:MAU2:GATAD2A:TSSK6:NDUFA13:YJEFN3:LPAR2:CEBPG:GPN1:SLC4A1AP:MRPL33:RBKS:BRE:LRRC16A:SLC17A1:SLC17A3:HIST1H2APS2:HFE:HIST1H3D:HIST1H3PS1:BTN3A2:BTN2A2:BTN3A1:HIST1H2BJ:HIST1H2AG:PRSS16:POM121L2:ZNF184:HIST1H2AJ:OR2B8P:ZKSCAN4:NKAPL:ZSCAN31:ZNF311:UBD:GABBR1:SUMO2P1
GWAScatalog	Bipolar I disorder	90	18	1.48741e-17	1.07986e-15	MYRF:TMEM258:MIR611:FEN1:FADS2:FADS1:FADS3:RFXANK:HAPLN4:TM6SF2:SUGP1:MAU2:GATAD2A:TSSK6:NDUFA13:YJEFN3:LPAR2:ATP13A1
GWAScatalog	Medication use (HMG CoA reductase inhibitors)	77	17	1.98323e-17	1.38445e-15	DOCK7:ZNF259:ALDH1A2:TM6SF2:PVRL2:TOMM40:APOE:APOB:GCKR:PPARG:RGS12:AC022431.2:VEGFA:MLXIPL:NAT2:LPL:ABCA1
GWAScatalog	HDL cholesterol levels	153	21	9.66943e-17	6.50001e-15	FADS2:FADS1:FADS3:BUD13:APOA5:APOA4:APOC3:APOA1:LIPC:ANGPTL4:APOE:APOC1:APOC2:PLTP:PCIF1:AFF1:AC022431.2:VEGFA:MLXIPL:LPL:ABCA1
GWAScatalog	High density lipoprotein cholesterol levels	79	16	7.66043e-16	4.9656e-14	EXOC6:FGFR2:FADS1:ZNF259:APOA5:APOC3:LIPC:RP11-355N15.1:APOE:APOC1:PLTP:PCIF1:PPARG:VEGFA:LPL:ABCA1
GWAScatalog	Plasma omega-3 polyunsaturated fatty acid levels (alphalinolenic acid)	10	8	1.25156e-14	7.83307e-13	DAGLA:MYRF:TMEM258:FEN1:FADS2:FADS1:FADS3:RAB3IL1
GWAScatalog	Metabolite levels	115	17	2.37132e-14	1.43465e-12	DOCK7:ANGPTL3:FEN1:FADS2:FADS1:FADS3:APOA5:APOA4:APOC3:APOA1:LIPC:APOE:APOB:GCKR:PLTP:LPL:ABCA1
GWAScatalog	Cerebrospinal AB1-42 levels in mild cognitive impairment	18	9	1.41847e-13	8.04539e-12	PVRL2:TOMM40:APOE:APOC1:APOC4-APOC2:APOC4:APOC2:CLPTM1:RELB
GWAScatalog	Cerebrospinal fluid t-tau levels in mild cognitive impairment	18	9	1.41847e-13	8.04539e-12	PVRL2:TOMM40:APOE:APOC1:APOC4-APOC2:APOC4:APOC2:CLPTM1:RELB
GWAScatalog	Plasma omega-6 polyunsaturated fatty acid levels (linoleic acid)	26	10	1.61984e-13	8.9091e-12	NRBF2:JMJD1C:REEP3:DAGLA:MYRF:TMEM258:FEN1:FADS2:FADS1:FADS3
GWAScatalog	Plasma omega-3 polyunsaturated fatty acid levels (docosapentaenoic acid)	19	9	2.66786e-13	1.42416e-11	DAGLA:MYRF:TMEM258:FEN1:FADS2:FADS1:FADS3:RAB3IL1:GCKR
GWAScatalog	Iron status biomarkers (total iron binding capacity)	38	11	3.6693e-13	1.90279e-11	MYRF:LRRC16A:SCGN:SLC17A2:HFE:HIST1H4G:HIST1H3F:LINC00240:HIST1H2BJ:MIR3143:PRSS16
GWAScatalog	Platelet count	339	24	1.9436e-12	9.79898e-11	JMJD1C:REEP3:FEN1:FADS2:FADS1:BUD13:APOA5:APOC3:NDUFA13:YJEFN3:ATP13A1:APOE:GCKR:SYN2:PPARG:RGS12:HSD17B13:AC022431.2:LRRC16A:HFE:UBD:GABBR1:UHRF1BP1:MLXIPL
GWAScatalog	Logical memory (immediate recall)	23	9	2.26608e-12	1.1116e-10	PVRL2:TOMM40:APOE:APOC1:APOC4-APOC2:APOC4:APOC2:CLPTM1:RELB
GWAScatalog	Alzheimer's disease or HDL levels (pleiotropy)	59	12	3.09999e-12	1.48065e-10	LIPC:PVRL2:TOMM40:APOE:APOC1:APOC4-APOC2:APOC4:APOC2:CLPTM1:RELB:APOB:ABCA1
GWAScatalog	Logical memory (delayed recall)	25	9	5.55132e-12	2.5835e-10	PVRL2:TOMM40:APOE:APOC1:APOC4-APOC2:APOC4:APOC2:CLPTM1:RELB
GWAScatalog	HDL cholesterol levels in current drinkers	116	15	5.95339e-12	2.70135e-10	DOCK7:FADS2:BUD13:LIPC:ANGPTL4:PLTP:PCIF1:AFF1:AC022431.2:HIST1H3A:HIST1H4A:VEGFA:MLXIPL:LPL:ABCA1
GWAScatalog	Red blood cell fatty acid levels	17	8	6.30153e-12	2.77712e-10	DAGLA:MYRF:TMEM258:FEN1:FADS2:FADS1:FADS3:RAB3IL1
GWAScatalog	HDL cholesterol levels x alcohol consumption (drinkers vs non-drinkers) interaction (2df)	138	16	6.42638e-12	2.77712e-10	DOCK7:NRBF2:FADS2:BUD13:LIPC:ANGPTL4:PLTP:PCIF1:AFF1:AC022431.2:HIST1H3A:HIST1H4A:VEGFA:MLXIPL:LPL:ABCA1
GWAScatalog	Cerebrospinal fluid t-tau levels	27	9	1.24794e-11	5.26747e-10	PVRL2:TOMM40:APOE:APOC1:APOC4-APOC2:APOC4:APOC2:CLPTM1:RELB
GWAScatalog	HDL cholesterol levels x alcohol consumption (regular vs non-regular drinkers) interaction (2df)	128	15	2.52267e-11	1.0406e-09	DOCK7:FADS2:BUD13:LIPC:ANGPTL4:PLTP:PCIF1:AFF1:AC022431.2:HIST1H3A:HIST1H4A:VEGFA:MLXIPL:LPL:ABCA1
GWAScatalog	Iron status biomarkers	21	8	5.06687e-11	1.99921e-09	PCSK7:LRRC16A:SCGN:SLC17A1:TRIM38:HFE:BTN1A1:HIST1H2BJ
GWAScatalog	Cardiovascular disease risk factors	21	8	5.06687e-11	1.99921e-09	PCSK7:BACE1:LIPC:TOMM40:APOB:GCKR:HFE:LPL
GWAScatalog	Waist Circumference - Triglycerides (WC-TG)	8	6	6.0942e-11	2.3534e-09	BUD13:ZNF259:APOA5:GCKR:ZNF512:CCDC121
GWAScatalog	Plasma omega-6 polyunsaturated fatty acid levels (dihomo-gamma-linolenic acid)	22	8	7.8826e-11	2.98061e-09	DAGLA:MYRF:TMEM258:FEN1:FADS2:FADS1:FADS3:RAB3IL1
GWAScatalog	LDL cholesterol levels x alcohol consumption (drinkers vs non-drinkers) interaction (2df)	97	13	9.79229e-11	3.62714e-09	DOCK7:NRBF2:FADS2:BUD13:LIPC:APOB:TDRD15:SNX17:SYN2:PPARG:MIR148A:NAT2:ABCA1
GWAScatalog	Cerebrospinal AB1-42 levels in Alzheimer's disease dementia	23	8	1.19658e-10	4.34358e-09	PVRL2:TOMM40:APOE:APOC1:APOC4-APOC2:APOC4:APOC2:CLPTM1
GWAScatalog	Intelligence (MTAG)	313	21	1.29708e-10	4.61608e-09	SNORA25:SNORA25:SNORA25:RNU6-543P:JMJD1C:REEP3:SNORA25:SNORA25:SNORA25:SNORA25:SNORA25:SNORA25:SNORA25:SNORA25:SNORA25:SNORA25:SNORA25:ZNF335:SNORA25:SNORA25:LRRC16A:SLC17A1:HFE:HIST1H2BF:HIST1H3PS1:BTN2A2:BTN3A1:BTN2A1:BTN1A1:ABT1:ZNF322:GUSBP2:LINC00240:MIR3143:POM121L2:HIST1H2BN:SNORA25:SNORA25:SNORA25
GWAScatalog	Oleic acid (18:1n-9) levels	15	7	1.49352e-10	5.21295e-09	MYRF:TMEM258:FEN1:FADS2:FADS1:FADS3:RAB3IL1
GWAScatalog	Plasma omega-6 polyunsaturated fatty acid levels (gamma-linolenic acid)	25	8	2.587e-10	8.67547e-09	DAGLA:MYRF:TMEM258:FEN1:FADS2:FADS1:FADS3:RAB3IL1
GWAScatalog	Cerebrospinal fluid p-tau levels in mild cognitive impairment	25	8	2.587e-10	8.67547e-09	PVRL2:TOMM40:APOE:APOC1:APOC4:APOC2:CLPTM1:RELB
GWAScatalog	Plasma omega-3 polyunsaturated fatty acid level (eicosapentaenoic acid)	16	7	2.62893e-10	8.67547e-09	MYRF:TMEM258:FEN1:FADS2:FADS1:FADS3:RAB3IL1
GWAScatalog	Iron status biomarkers (transferrin saturation)	38	9	3.88207e-10	1.25821e-08	DTWD2:LRRC16A:SCGN:HFE:HIST1H2BH:HIST1H3G:LINC00240:HIST1H2BJ:PRSS16
GWAScatalog	Metabolite levels (lipoprotein measures)	27	8	5.20453e-10	1.65723e-08	ZNF259:LIPC:ANGPTL4:APOE:APOB:PLTP:LPL:ABCA1
GWAScatalog	Very long-chain saturated fatty acid levels (fatty acid 20:0)	28	8	7.21352e-10	2.25734e-08	USP1:DOCK7:ATG4C:ZNF259:APOE:APOC4:APOC2:CLPTM1
GWAScatalog	Bipolar disorder	653	29	7.86525e-10	2.41956e-08	DAGLA:MYRF:TMEM258:MIR611:FEN1:FADS2:FADS1:FADS3:TCHP:RFXANK:HAPLN4:TM6SF2:SUGP1:MAU2:GATAD2A:TSSK6:NDUFA13:YJEFN3:LPAR2:ATP13A1:ZNF512:CCDC121:GPN1:SLC4A1AP:MRPL33:RBKS:BRE:HSD17B4:ZNF204P
GWAScatalog	LDL cholesterol levels x alcohol consumption (regular vs non-regular drinkers) interaction (2df)	93	12	8.12124e-10	2.45667e-08	DOCK7:NRBF2:FADS2:BUD13:APOB:TDRD15:SNX17:SYN2:PPARG:MIR148A:NAT2:ABCA1
GWAScatalog	Hippocampal volume in Alzheimer's disease dementia	59	10	1.36741e-09	4.06861e-08	CEP164:PVRL2:TOMM40:APOE:APOC1:APOC4-APOC2:APOC4:APOC2:CLPTM1:RELB
GWAScatalog	Cerebrospinal fluid p-tau levels	21	7	2.54288e-09	7.44406e-08	PVRL2:APOE:APOC1:APOC4:APOC2:CLPTM1:RELB
GWAScatalog	Palmitoleic acid (16:1n-7) levels	23	7	5.256e-09	1.49057e-07	MYRF:FEN1:FADS2:FADS1:GCKR:ZNF512:GPN1
GWAScatalog	Plasma omega-6 polyunsaturated fatty acid levels (arachidonic acid)	23	7	5.256e-09	1.49057e-07	DAGLA:MYRF:FEN1:FADS2:FADS1:FADS3:RAB3IL1
GWAScatalog	Triglycerides-Blood Pressure (TG-BP)	8	5	1.06422e-08	2.97162e-07	BUD13:ZNF259:APOA5:GCKR:LPL
GWAScatalog	C-reactive protein levels or triglyceride levels (pleiotropy)	27	7	1.8299e-08	5.03223e-07	FADS1:SUGP1:APOC1:GCKR:PLTP:ZNF335:LPL
GWAScatalog	Coronary artery disease	454	22	1.96827e-08	5.33196e-07	EXOC6:BUD13:ZNF259:APOA5:APOA4:APOA1:ANGPTL4:RAB11B-AS1:HNRNPM:PRAM1:TOMM40:APOE:APOC1:PCIF1:ZNF335:RGS12:LRRC16A:UHRF1BP1:VEGFA:NAT2:LPL:ABCA1
GWAScatalog	Cerebrospinal fluid AB1-42 levels	58	9	2.07078e-08	5.52716e-07	PVRL2:TOMM40:APOE:APOC1:APOC4-APOC2:APOC4:APOC2:CLPTM1:RELB
GWAScatalog	General cognitive ability	242	16	2.58757e-08	6.80644e-07	SNORA25:SNORA25:SNORA25:JMJD1C:SNORA25:SNORA25:SNORA25:SNORA25:SNORA25:SNORA25:SNORA25:SNORA25:SNORA25:SNORA25:SNORA25:ZNF335:SNORA25:SNORA25:SLC17A1:HIST1H3PS1:BTN3A2:BTN2A2:BTN3A1:BTN2A1:HMGN4:ABT1:GUSBP2:POM121L2:HIST1H2BN:ZSCAN16-AS1:RPSAP2:SNORA25:SNORA25:SNORA25
GWAScatalog	Delirium	45	8	4.21813e-08	1.0937e-06	BUD13:ZNF259:APOA5:APOA4:APOC3:APOA1:SIK3:TATDN1
GWAScatalog	Iron status biomarkers (iron levels)	19	6	5.30533e-08	1.35622e-06	DTWD2:LRRC16A:SCGN:HFE:HIST1H2BH:HIST1H3G
GWAScatalog	C-reactive protein levels or HDL-cholesterol levels (pleiotropy)	20	6	7.50566e-08	1.89205e-06	JMJD1C:FADS1:LIPC:APOC1:PLTP:BAZ1B
GWAScatalog	Low density lipoprotein cholesterol levels	49	8	8.47831e-08	2.08822e-06	OIT3:ZNF259:LIPC:PVRL2:APOE:APOC1:APOC2:MIR148A
GWAScatalog	Delta-5 desaturase activity response to n3-polyunsaturated fat supplement	5	4	8.51394e-08	2.08822e-06	MYRF:FEN1:FADS2:FADS1
GWAScatalog	LDL cholesterol levels in current drinkers	71	9	1.26971e-07	3.07271e-06	DOCK7:FADS2:APOB:TDRD15:SNX17:SYN2:PPARG:MIR148A:ABCA1
GWAScatalog	Hippocampal volume	54	8	1.86049e-07	4.44314e-06	PVRL2:TOMM40:APOE:APOC1:APOC4:APOC2:CLPTM1:RELB
GWAScatalog	Hematological and biochemical traits	37	7	1.92159e-07	4.52947e-06	APOA5:APOA4:APOC3:APOA1:LIPC:GCKR:LPL
GWAScatalog	Sphingolipid levels	14	5	3.59399e-07	8.36293e-06	FADS2:FADS1:FADS3:LPAR2:APOE
GWAScatalog	Waist-to-hip ratio adjusted for body mass index	108	10	5.11439e-07	1.17502e-05	NID2:CEBPA:PPARG:TNFAIP8:HSD17B4:HMGA1:VEGFA:SNX10:BAZ1B:ABCA1
GWAScatalog	Lipoprotein-associated phospholipase A2 activity and mass	15	5	5.34011e-07	1.18528e-05	ZNF259:APOE:APOC1:APOB:GCKR
GWAScatalog	Glycerophospholipid levels	15	5	5.34011e-07	1.18528e-05	MYRF:TMEM258:FADS2:FADS1:FADS3
GWAScatalog	Phospholipid levels (plasma)	27	6	5.35498e-07	1.18528e-05	FADS2:FADS1:FADS3:APOA5:LIPC:GCKR
GWAScatalog	HDL Cholesterol - Triglycerides (HDLC-TG)	7	4	5.85181e-07	1.26441e-05	BUD13:ZNF259:APOA5:LPL
GWAScatalog	Metabolite levels (lipid measures)	7	4	5.85181e-07	1.26441e-05	DOCK7:ANGPTL3:FADS2:FADS1
GWAScatalog	Crohn's disease	600	23	6.18544e-07	1.32077e-05	USP1:DOCK7:ANGPTL3:MYRF:TMEM258:FEN1:FADS2:FADS1:SNX17:ZNF513:PPM1G:NRBP1:KRTCAP3:IFT172:FNDC4:GCKR:FOSL2:SLC12A5:HSD17B4:HFE:UBD:GABBR1:MLXIPL
GWAScatalog	Stearic acid (18:0) levels	17	5	1.07972e-06	2.27872e-05	TMEM258:FEN1:FADS2:FADS1:FADS3
GWAScatalog	Hematocrit	146	11	1.10174e-06	2.29845e-05	MYRF:TMEM258:APOA5:GCKR:RBKS:PPARG:AFF1:HFE:HIST1H1T:VEGFA:RP5-1120P11.1
GWAScatalog	Laryngeal squamous cell carcinoma	8	4	1.15972e-06	2.36505e-05	FEN1:FADS2:FADS1:FADS3
GWAScatalog	Metabolic syndrome (bivariate traits)	8	4	1.15972e-06	2.36505e-05	BUD13:ZNF259:LIPC:LPL
GWAScatalog	Red cell distribution width	219	13	1.7729e-06	3.57536e-05	E2F2:FADS2:FADS1:BUD13:ZNF259:GATAD2A:APOE:APOC1:GCKR:SLC17A2:HFE:HIST1H4C:HIST1H1T
GWAScatalog	Nonalcoholic fatty liver disease	20	5	2.62945e-06	5.24444e-05	TM6SF2:GATAD2A:GCKR:ZNF512:GPN1
GWAScatalog	Serum albumin level	36	6	3.22889e-06	6.37004e-05	FNDC4:GCKR:RGS12:MLXIPL:VPS37D:PTPN3
GWAScatalog	Waist-to-hip ratio adjusted for BMI (age >50)	232	13	3.35026e-06	6.53138e-05	SYN2:TIMP4:PPARG:TSEN2:MKRN2:DTWD2:DMXL1:TNFAIP8:HSD17B4:FAM170A:VEGFA:MIR148A:SNX10
GWAScatalog	Alzheimer's disease in hypertension	10	4	3.41621e-06	6.53138e-05	PVRL2:TOMM40:APOE:APOC1
GWAScatalog	Serum metabolite ratios in chronic kidney disease	21	5	3.41863e-06	6.53138e-05	MYRF:TMEM258:FEN1:FADS2:FADS1
GWAScatalog	Height	869	27	3.68235e-06	6.96194e-05	AKR1C1:AKR1C2:FADS1:ALDH1A2:TLE3:PRAM1:GATAD2A:GCKR:SYN2:DCAF16:NCAPG:SLC17A2:TRIM38:HIST1H4C:HIST1H2BE:HIST1H2BF:HIST1H1D:HIST1H3PS1:ZNF322:OR2B2:OR2I1P:UBD:GABBR1:HMGA1:C6orf1:NUDT3:CDK6
GWAScatalog	Sarcoidosis (Lofgren's syndrome vs non-Lofgren's syndrome)	11	4	5.31956e-06	9.95362e-05	ZNF184:ZNF165:ZSCAN12:C6orf100
GWAScatalog	Body mass index x age interaction	40	6	6.12093e-06	0.000113362	PVRL2:TOMM40:APOE:APOC1:CLPTM1:RELB
GWAScatalog	Response to Vitamin E supplementation	12	4	7.90689e-06	0.00014351	BUD13:ZNF259:APOA5:SIK3
GWAScatalog	Alzheimer's disease in hypertension-negative individuals	12	4	7.90689e-06	0.00014351	PVRL2:TOMM40:APOE:APOC1
GWAScatalog	Quantitative traits	25	5	8.59434e-06	0.000152929	TOMM40:APOE:APOC1:APOC4:APOC2
GWAScatalog	Liver enzyme levels (alkaline phosphatase)	25	5	8.59434e-06	0.000152929	NRBF2:JMJD1C:TMEM258:FADS2:FADS1
GWAScatalog	Waist-to-hip ratio adjusted for BMI (adjusted for smoking behaviour)	67	7	1.20719e-05	0.000212724	CEBPA:PPARG:TNFAIP8:HSD17B4:VEGFA:SNX10:ABCA1
GWAScatalog	Type 2 diabetes	480	18	1.38667e-05	0.000242001	JMJD1C:IDE:KIF11:HHEX:FGFR2:TM6SF2:SUGP1:GATAD2A:TOMM40:APOE:APOC1:GCKR:SYN2:PPARG:AC022431.2:VEGFA:MLXIPL:LPL
GWAScatalog	Coronary artery disease (myocardial infarction, percutaneous transluminal coronary angioplasty, coronary artery bypass grafting, angina or chromic ischemic heart disease)	98	8	1.81307e-05	0.000313402	ZNF259:APOA5:APOA1:ANGPTL4:APOE:APOC1:APOB:LPL
GWAScatalog	Waist-to-hip ratio adjusted for BMI	403	16	2.08664e-05	0.000357287	IDE:B3GAT3:SYN2:TIMP4:PPARG:TSEN2:MKRN2:AC022431.2:DTWD2:DMXL1:TNFAIP8:HSD17B4:FAM170A:VEGFA:MIR148A:SNX10
GWAScatalog	Cerebrospinal AB1-42 levels in normal cognition	74	7	2.33177e-05	0.000395529	APOE:APOC1:APOC4-APOC2:APOC4:APOC2:CLPTM1:RELB
GWAScatalog	Response to fenofibrate (LDL cholesterol levels)	16	4	2.80312e-05	0.000471079	MAU2:GATAD2A:ATP13A1:APOC1
GWAScatalog	Blood metabolite ratios	53	6	3.22812e-05	0.000527841	AKR1C4:FADS1:APOE:GCKR:SLC17A3:NAT2
GWAScatalog	Takayasu arteritis	53	6	3.22812e-05	0.000527841	PPM1G:NRBP1:HIST1H2BH:HIST1H3G:GPX6:GPX5
GWAScatalog	Alzheimer's disease or family history of Alzheimer's disease	53	6	3.22812e-05	0.000527841	ADAM10:PVRL2:TOMM40:APOE:CLPTM1:RELB
GWAScatalog	Resting heart rate	139	9	3.51984e-05	0.000570403	MYRF:TMEM258:FEN1:FADS2:FADS1:PVRL2:APOE:APOC1:GCKR
GWAScatalog	Alzheimer's disease (age of onset)	17	4	3.63239e-05	0.000583433	PVRL2:TOMM40:APOE:APOC1
GWAScatalog	Serum total protein level	55	6	3.99829e-05	0.00063657	ARID5B:MYRF:LINC00593:TLE3:FNDC4:GCKR
GWAScatalog	Gout	56	6	4.43503e-05	0.000699964	LIPC:GCKR:SLC17A1:HIST1H2BF:HIST1H4E:ABCA1
GWAScatalog	Feeling guilty	19	4	5.80893e-05	0.000908897	SCGN:HIST1H3B:HFE:HIST1H4F
GWAScatalog	Small cell lung carcinoma	59	6	5.97888e-05	0.000919633	ALDH1A2:BTN3A1:HMGN4:ABT1:ZNF322:GUSBP2
GWAScatalog	Advanced age-related macular degeneration	59	6	5.97888e-05	0.000919633	AKR1C1:LIPC:APOE:MMP9:VEGFA:ABCA1
GWAScatalog	Inflammatory bowel disease	640	20	6.22498e-05	0.00094944	IDE:KIF11:HHEX:MYRF:FADS2:FADS1:CEBPG:SNX17:ZNF513:PPM1G:NRBP1:KRTCAP3:IFT172:FNDC4:GCKR:BRE:FOSL2:PLTP:MMP9:SLC12A5
GWAScatalog	Cerebrospinal T-tau levels	37	5	6.29582e-05	0.000952243	PVRL2:TOMM40:APOE:APOC1:DTWD2
GWAScatalog	Waist-to-hip ratio adjusted for BMI (additive genetic model)	60	6	6.57938e-05	0.000986907	JMJD1C:FGFR2:ANGPTL4:HIST1H1T:UHRF1BP1:MLXIPL
GWAScatalog	Hemoglobin concentration	118	8	6.90711e-05	0.00102757	MYRF:TMEM258:RP11-355N15.1:PPARG:AFF1:HFE:VEGFA:RP5-1120P11.1
GWAScatalog	Alzheimer's disease biomarkers	21	4	8.80803e-05	0.00129972	PVRL2:TOMM40:APOE:APOC1
GWAScatalog	High light scatter reticulocyte percentage of red cells	160	9	0.000104783	0.00152145	ZNF259:APOE:GCKR:AC022431.2:HFE:HIST1H4C:HIST1H1T:VEGFA:MLXIPL
GWAScatalog	Blood metabolite levels	160	9	0.000104783	0.00152145	ANGPTL3:FADS1:ZNF259:APOA5:LIPC:SLC5A6:GCKR:SLC17A3:NAT2
GWAScatalog	Regular attendance at a gym or sports club	42	5	0.000117212	0.00168842	USP1:DOCK7:ANGPTL3:HMGA1:C6orf1
GWAScatalog	Cerebrospinal fluid p-Tau181p:AB1-42 ratio	9	3	0.000120194	0.00170432	TOMM40:APOE:APOC1
GWAScatalog	Oral cavity cancer	9	3	0.000120194	0.00170432	ZNF512:CCDC121:GPN1
GWAScatalog	Creatinine levels	128	8	0.000122231	0.00171152	TCEA3:PPM1G:NRBP1:GCKR:SYN2:RGS12:RPS10-NUDT3:VEGFA
GWAScatalog	Response to statin therapy	67	6	0.000122589	0.00171152	FADS2:FADS1:FADS3:APOB:KIAA0196:NSMCE2
GWAScatalog	Coffee consumption (cups per day)	23	4	0.000127971	0.0017596	FNDC4:GCKR:MLXIPL:VPS37D
GWAScatalog	Fasting blood insulin (BMI interaction)	23	4	0.000127971	0.0017596	GCKR:SYN2:PPARG:UHRF1BP1
GWAScatalog	Body mass index (age>50)	68	6	0.000133162	0.00181722	PVRL2:TOMM40:APOE:APOC1:CLPTM1:RELB
GWAScatalog	Cerebrospinal P-tau181p levels	44	5	0.000146849	0.00198904	PVRL2:TOMM40:APOE:APOC1:DTWD2
GWAScatalog	Waist-to-hip ratio adjusted for BMI in active individuals	45	5	0.000163659	0.0022003	CEBPA:PPARG:VEGFA:SNX10:ABCA1
GWAScatalog	Renal underexcretion gout	10	3	0.000170242	0.00227198	GCKR:HIST1H2BF:HIST1H4E
GWAScatalog	Coronary heart disease	73	6	0.000197367	0.00261417	ZNF259:APOA5:APOA4:APOC3:APOA1:VEGFA
GWAScatalog	Mean corpuscular volume	344	13	0.000198764	0.00261417	E2F2:NRBF2:MYRF:APOA5:RAB11B-AS1:PCIF1:AFF1:SLC17A2:HFE:HIST1H4C:HIST1H1T:ZKSCAN8:CDK6
GWAScatalog	Waist-to-hip ratio adjusted for BMI x sex x age interaction (4df test)	392	14	0.000204618	0.00267181	B3GAT3:SYN2:TIMP4:PPARG:TSEN2:MKRN2:DTWD2:DMXL1:TNFAIP8:HSD17B4:FAM170A:VEGFA:MIR148A:SNX10
GWAScatalog	Parental longevity (combined parental attained age, Martingale residuals)	26	4	0.000210251	0.00272575	APOE:APOC1:HIST1H2BF:HIST1H4E
GWAScatalog	Iron status biomarkers (transferrin levels)	11	3	0.000232088	0.00298752	FADS2:HFE:NAT2
GWAScatalog	Metabolic traits	50	5	0.000270785	0.00346109	FADS1:APOB:GCKR:NAT2:LPL
GWAScatalog	Mean corpuscular hemoglobin	312	12	0.00029571	0.00374863	E2F2:NRBF2:RAB11B-AS1:PCIF1:AFF1:SLC17A3:SLC17A2:HFE:HIST1H4C:HIST1H1T:OR1F12:RP1-313I6.12
GWAScatalog	Waist-to-hip ratio adjusted for BMI (joint analysis for main effect and physical activity interaction)	51	5	0.000297412	0.00374863	CEBPA:PPARG:VEGFA:BAZ1B:ABCA1
GWAScatalog	Medication use (antithrombotic agents)	12	3	0.000306815	0.00381417	ZNF259:APOE:LPL
GWAScatalog	Fasting blood glucose adjusted for BMI	12	3	0.000306815	0.00381417	SLC5A6:GCKR:GPN1
GWAScatalog	Uric acid levels	29	4	0.000325061	0.00399443	GCKR:LRRC16A:SCGN:SLC17A1
GWAScatalog	Urate levels	80	6	0.000325716	0.00399443	GCKR:SLC17A1:SLC17A3:VEGFA:BAZ1B:MLXIPL
GWAScatalog	Red blood cell count	229	10	0.000347374	0.00423143	MYRF:TMEM258:CEBPA:GCKR:AFF1:HFE:TOB2P1:VEGFA:RP5-1120P11.1:CDK6
GWAScatalog	Age-related macular degeneration	54	5	0.000389285	0.00471034	LIPC:PVRL2:TOMM40:APOE:VEGFA
GWAScatalog	C-reactive protein	31	4	0.000422905	0.00508326	TOMM40:APOE:APOC1:GCKR
GWAScatalog	Reticulocyte count	155	8	0.00044993	0.00537252	MYRF:ZNF259:APOE:SNX17:AC022431.2:HFE:VEGFA:MLXIPL
GWAScatalog	Self-reported risk-taking behaviour	33	4	0.000540118	0.00636568	SNORA25:SNORA25:SNORA25:SNORA25:SNORA25:SNORA25:SNORA25:SNORA25:SNORA25:SNORA25:SNORA25:SNORA25:SNORA25:KHK:CGREF1:SNORA25:SNORA25:SNORA25:POM121L2:SNORA25:SNORA25:SNORA25
GWAScatalog	Hepcidin/ferritin ratio	33	4	0.000540118	0.00636568	LRRC16A:SLC17A3:HFE:ZNF165
GWAScatalog	Mean platelet volume	245	10	0.000588718	0.0068937	NRBF2:JMJD1C:REEP3:FADS2:FADS1:ZNF259:PVRL2:AFF1:LRRC16A:CLDN3
GWAScatalog	Serum metabolite concentrations in chronic kidney disease	34	4	0.000606622	0.00705781	MYRF:TMEM258:FADS2:FADS1
GWAScatalog	Vascular endothelial growth factor levels	15	3	0.000618491	0.00710482	JMJD1C:PTGDR:VEGFA
GWAScatalog	Fasting blood insulin	15	3	0.000618491	0.00710482	GCKR:PPARG:UHRF1BP1
GWAScatalog	Non-albumin protein levels	61	5	0.000685796	0.00782843	FADS2:LINC00593:TLE3:GCKR:HFE
GWAScatalog	Fasting blood glucose (BMI interaction)	37	4	0.000840791	0.00947848	FADS1:DPYSL5:GCKR:MRPL33
GWAScatalog	Mental health study participation (completed survey)	37	4	0.000840791	0.00947848	PVRL2:TOMM40:APOE:APOC1
GWAScatalog	Plateletcrit	213	9	0.000858357	0.00961678	ARID5B:FADS2:APOC3:MAU2:ATP13A1:APOC1:GCKR:LRRC16A:UHRF1BP1
GWAScatalog	Alzheimer's disease	69	5	0.00120214	0.0133857	PVRL2:TOMM40:APOE:APOC1:SLC4A1AP
GWAScatalog	Cerebral amyloid deposition (PET imaging)	41	4	0.00124351	0.013762	PVRL2:TOMM40:APOE:APOC1
GWAScatalog	Iron status biomarkers (ferritin levels)	19	3	0.00127301	0.0138275	HFE:HIST1H2BH:HIST1H3G
GWAScatalog	Abdominal aortic aneurysm	19	3	0.00127301	0.0138275	PCIF1:ZNF335:MMP9
GWAScatalog	Waist circumference adjusted for BMI in non-smokers	70	5	0.00128257	0.0138275	HIST1H2BH:HIST1H3G:HMGA1:VEGFA:CDK6
GWAScatalog	Cholesterol efflux capacity	5	2	0.00128752	0.0138275	LIPC:LPL
GWAScatalog	Posterior cortical atrophy and Alzheimer's disease	5	2	0.00128752	0.0138275	TOMM40:APOE
GWAScatalog	Serum metabolite levels	104	6	0.00130666	0.0139506	MYRF:TMEM258:FEN1:FADS2:FADS1:GCKR
GWAScatalog	Diastolic blood pressure	641	17	0.00135544	0.0143867	ARID5B:REEP3:APOA1:CEP164:KANK3:MEF2B:AFF1:SLC17A3:HFE:BTN3A3:HIST1H4L:HIST1H3J:NUDT3:VEGFA:BCL7B:CDK6:MIR3927
GWAScatalog	Body mass index x sex x age interaction (4df test)	106	6	0.00144119	0.01512	PVRL2:TOMM40:APOE:APOC1:CLPTM1:RELB
GWAScatalog	Glomerular filtration rate	106	6	0.00144119	0.01512	GCKR:SYN2:RGS12:C6orf1:RPS10-NUDT3:VEGFA
GWAScatalog	Birth weight	276	10	0.00145	0.015125	IDE:HHEX:PTGDR:CEBPA:DCAF16:HIST1H2BE:HIST1H2BH:HMGA1:MLXIPL:CDK6
GWAScatalog	Total bilirubin levels	20	3	0.00148497	0.015348	JMJD1C:EXOC6:AFF1
GWAScatalog	Type 2 diabetes (adjusted for BMI)	43	4	0.00148829	0.015348	TM6SF2:GCKR:PPARG:LPL
GWAScatalog	Urate levels in overweight individuals	44	4	0.00162243	0.0166368	GCKR:LRRC16A:SLC17A1:SLC17A3
GWAScatalog	Alcohol consumption (drinks per week)	74	5	0.00164451	0.0167684	BUD13:GCKR:MRPL33:MSANTD1:MLXIPL
GWAScatalog	Metabolic syndrome (multivariate analysis)	6	2	0.0019166	0.0192189	GCKR:LPL
GWAScatalog	Soluble interleukin-2 receptor subunit alpha	6	2	0.0019166	0.0192189	BRE:FOSL2
GWAScatalog	Brain imaging	6	2	0.0019166	0.0192189	TOMM40:APOE
GWAScatalog	Worry too long after an embarrassing experience	22	3	0.00197217	0.0196675	HTT:RGS12:HFE
GWAScatalog	Allergic rhinitis	113	6	0.00199648	0.0198012	APOA1:SIK3:CEBPA:RBKS:FOSL2:ABCA1
GWAScatalog	Diffusing capacity of carbon monoxide	78	5	0.00207629	0.0204789	BACE1:CEP164:ADAM10:LPL:NSMCE2
GWAScatalog	Waist-hip ratio	114	6	0.00208738	0.0204789	TOMM40:PPARG:AC022431.2:TNFAIP8:HSD17B4:VEGFA
GWAScatalog	Medication use (thyroid preparations)	115	6	0.00218138	0.0212861	ARID5B:FADS2:SIK3:PPARG:AFF1:UHRF1BP1
GWAScatalog	Body fat percentage	23	3	0.00224879	0.0218265	TOMM40:APOE:APOC1
GWAScatalog	Sum eosinophil basophil counts	156	7	0.00226333	0.0218508	E2F2:HHEX:FADS1:BUD13:SIK3:PLB1:CDK6
GWAScatalog	Waist circumference adjusted for BMI (joint analysis main effects and smoking interaction)	80	5	0.00232072	0.0222862	HIST1H2BH:HIST1H3G:HMGA1:VEGFA:CDK6
GWAScatalog	High light scatter reticulocyte count	157	7	0.00234609	0.0224113	JMJD1C:ZNF259:APOE:SNX17:AC022431.2:HFE:MLXIPL
GWAScatalog	Serum uric acid levels	118	6	0.00248257	0.0235909	GCKR:SLC17A1:VEGFA:BAZ1B:MLXIPL:VPS37D
GWAScatalog	C-reactive protein levels or LDL-cholesterol levels (pleiotropy)	24	3	0.00254831	0.0240895	FADS2:APOC1:GCKR
GWAScatalog	Waist circumference adjusted for BMI in active individuals	82	5	0.00258542	0.0241883	TLE3:HIST1H2BF:CYCSP55:HMGA1:VEGFA
GWAScatalog	Waist circumference adjusted for BMI (adjusted for smoking behaviour)	82	5	0.00258542	0.0241883	HIST1H2BH:HIST1H3G:HMGA1:VEGFA:CDK6
GWAScatalog	Strenuous sports or other exercises	7	2	0.00266286	0.0242869	GATAD2A:HIST1H1D
GWAScatalog	Parental longevity (mother's attained age)	7	2	0.00266286	0.0242869	APOE:APOC1
GWAScatalog	Medication use (salicylic acid and derivatives)	7	2	0.00266286	0.0242869	ZNF259:APOE
GWAScatalog	Arthritis (juvenile idiopathic)	7	2	0.00266286	0.0242869	JMJD1C:REEP3
GWAScatalog	Intrinsic epigenetic age acceleration	7	2	0.00266286	0.0242869	LRRC16A:SCGN
GWAScatalog	White blood cell count	206	8	0.00277463	0.0251797	E2F2:JMJD1C:FADS1:GCKR:UBD:GABBR1:VEGFA:CDK6
GWAScatalog	Myeloid white cell count	121	6	0.00281398	0.0254098	JMJD1C:FADS2:FADS1:GCKR:VEGFA:CDK6
GWAScatalog	Factor VII activity	25	3	0.00287133	0.0256724	REEP3:GCKR:MLXIPL
GWAScatalog	Waist circumference adjusted for BMI (joint analysis main effects and physical activity interaction)	84	5	0.00287135	0.0256724	TLE3:HIST1H2BF:CYCSP55:HMGA1:VEGFA
GWAScatalog	Fasting blood glucose	52	4	0.00301094	0.0267885	FADS1:DPYSL5:GCKR:MRPL33
GWAScatalog	Estimated glomerular filtration rate	527	14	0.00343899	0.0304476	TCEA3:ARID5B:EXOC6:GCKR:SYN2:HTT:RGS12:HMGA1:C6orf1:NUDT3:RPS10:VEGFA:MIR148A:PTPN3
GWAScatalog	Susceptibility to persistent hepatitis B virus infection	8	2	0.00352354	0.0307463	CSGALNACT1:LPL
GWAScatalog	Ulna and radius bone mineral density	8	2	0.00352354	0.0307463	UBD:GABBR1
GWAScatalog	Factor VII activity or levels	8	2	0.00352354	0.0307463	REEP3:GCKR
GWAScatalog	Hip circumference adjusted for BMI	217	8	0.00380335	0.0330291	AKR1C4:PPARG:GRK4:HIST1H2BF:HIST1H2AH:HMGA1:UHRF1BP1:CDK6
GWAScatalog	Gut microbiota (functional units)	57	4	0.00420052	0.0363045	APOE:PLTP:PCIF1:PPARG
GWAScatalog	Asthma (adult onset)	93	5	0.00444611	0.038245	MYRF:FADS2:FADS1:FADS3:CEBPA
GWAScatalog	Phospholipid levels in large HDL	9	2	0.00449592	0.038491	ANGPTL4:SYS1
GWAScatalog	Systolic blood pressure	783	18	0.00455848	0.0388434	PLA2G12B:HHEX:FGFR2:APOA1:PAFAH1B2:TCHP:PTGDR:MEF2B:APOE:FOSL2:AC022431.2:HFE:HIST1H4C:MIR3143:OR2B6:HMGA1:CDK6:LPL
GWAScatalog	C-reactive protein levels	94	5	0.00465255	0.0394597	APOE:APOC1:GCKR:BCL7B:NSMCE2
GWAScatalog	Eosinophil counts	178	7	0.00468555	0.0395547	E2F2:HHEX:FADS1:SIK3:PLB1:PPARG:CDK6
GWAScatalog	Waist-to-hip ratio adjusted for BMI (age <50)	135	6	0.00481449	0.0403253	SYN2:TIMP4:PPARG:TSEN2:MKRN2:VEGFA
GWAScatalog	Carotid intima media thickness	30	3	0.00485823	0.0403253	APOE:APOC1:APOB
GWAScatalog	Gallstone disease	30	3	0.00485823	0.0403253	JMJD1C:FADS2:GCKR
GWAScatalog	Neurociticism	95	5	0.0048657	0.0403253	PLTP:HIST1H1C:BTN2A2:HIST1H2BK:OR2B6
GWAScatalog	Waist circumference adjusted for body mass index	227	8	0.00497403	0.0410357	TLE3:AC022431.2:HIST1H2BF:HIST1H2BH:HIST1H3G:CYCSP55:HMGA1:VEGFA
GWAScatalog	Gamma glutamyl transferase levels	61	4	0.00535414	0.0435774	GCKR:MIR148A:MLXIPL:VPS37D
GWAScatalog	Verbal declarative memory	61	4	0.00535414	0.0435774	PVRL2:TOMM40:APOE:APOC1
GWAScatalog	Calcium levels	61	4	0.00535414	0.0435774	ATG4C:IFT172:FNDC4:GCKR
GWAScatalog	Hearing function	10	2	0.00557734	0.0449906	APOA1:SIK3
GWAScatalog	Cardiovascular risk factors (age interaction)	10	2	0.00557734	0.0449906	BUD13:APOA5
GWAScatalog	Longevity	62	4	0.00567243	0.0455551	AKR1C2:TOMM40:APOE:APOC1
Chemical_and_Genetic_pertubation	ACEVEDO_LIVER_CANCER_WITH_H3K9ME3_DN	117	24	2.94566e-23	9.72656e-20	HIST1H4A:HIST1H4B:HIST1H2AB:HIST1H4C:HIST1H4D:HIST1H4E:HIST1H2AE:HIST1H4F:HIST1H4H:HMGN4:HIST1H2BJ:HIST1H2AG:HIST1H2BK:HIST1H4I:HIST1H2AH:HIST1H2AI:HIST1H2AJ:HIST1H4J:HIST1H4K:HIST1H2AK:HIST1H2BN:HIST1H2AL:HIST1H4L:HIST1H2AM	http://www.gsea-msigdb.org/gsea/msigdb/cards/ACEVEDO_LIVER_CANCER_WITH_H3K9ME3_DN
Chemical_and_Genetic_pertubation	ACEVEDO_LIVER_CANCER_WITH_H3K27ME3_DN	215	27	3.93519e-20	6.49701e-17	HIST1H4A:HIST1H4B:HIST1H2AB:HIST1H4C:HIST1H2BE:HIST1H4D:HIST1H2BF:HIST1H4E:HIST1H2BG:HIST1H2AE:HIST1H4F:HIST1H2BI:HIST1H4H:HIST1H2BJ:HIST1H2AG:HIST1H2BK:HIST1H4I:HIST1H2AH:HIST1H2AI:HIST1H2AJ:HIST1H4J:HIST1H4K:HIST1H2AK:HIST1H2AL:HIST1H4L:HIST1H2AM:HIST1H2BO	http://www.gsea-msigdb.org/gsea/msigdb/cards/ACEVEDO_LIVER_CANCER_WITH_H3K27ME3_DN
Chemical_and_Genetic_pertubation	FISCHER_DREAM_TARGETS	958	50	5.16737e-19	5.68755e-16	E2F2:SFPQ:USP1:NET1:KIF11:FEN1:GATAD2A:TOMM40:CENPA:KHK:CAD:GTF3C2:DCAF16:NCAPG:HIST1H4A:HIST1H3B:HIST1H2AB:HIST1H3C:HIST1H1C:HIST1H4C:HIST1H2BE:HIST1H4D:HIST1H3D:HIST1H2AD:HIST1H2BF:HIST1H4E:HIST1H2AE:HIST1H1D:HIST1H3F:HIST1H2BH:HIST1H3G:HIST1H2BI:HIST1H4H:HIST1H2AG:HIST1H4I:HIST1H2AH:ZNF184:HIST1H2BL:HIST1H2AI:HIST1H3H:HIST1H2AJ:HIST1H2BM:HIST1H2AK:HIST1H2AL:HIST1H1B:HIST1H4L:HIST1H3J:HIST1H2AM…	http://www.gsea-msigdb.org/gsea/msigdb/cards/FISCHER_DREAM_TARGETS
Chemical_and_Genetic_pertubation	BENPORATH_EED_TARGETS	1045	41	1.03385e-11	8.53444e-09	TCEA3:JMJD1C:HHEX:PTGDR:ELAVL1:HNRNPM:TSSK6:NDUFA13:SLC30A3:ZNF335:HIST1H3A:HIST1H4A:HIST1H4B:HIST1H3B:HIST1H3C:HIST1H4C:HIST1H4D:HIST1H3D:HIST1H4E:HIST1H3E:HIST1H4F:HIST1H3F:HIST1H3G:HIST1H4H:HIST1H2AG:HIST1H2BK:HIST1H4I:HIST1H2AH:HIST1H2BL:HIST1H2AI:HIST1H3H:HIST1H4J:HIST1H4K:HIST1H2AK:HIST1H2AL:HIST1H3I:HIST1H4L:HIST1H3J:HIST1H2AM:HIST1H2BO:LPL	http://www.gsea-msigdb.org/gsea/msigdb/cards/BENPORATH_EED_TARGETS
Chemical_and_Genetic_pertubation	LASTOWSKA_COAMPLIFIED_WITH_MYCN	40	10	2.24012e-11	1.47937e-08	IFT172:FNDC4:ZNF512:CCDC121:GPN1:SLC4A1AP:MRPL33:RBKS:FOSL2:PLB1	http://www.gsea-msigdb.org/gsea/msigdb/cards/LASTOWSKA_COAMPLIFIED_WITH_MYCN
Chemical_and_Genetic_pertubation	BENPORATH_MYC_MAX_TARGETS	767	32	4.80878e-10	2.64643e-07	USP1:KIF11:FADS3:ZNF259:TLE3:TIMM44:KHK:SLC5A6:CAD:GRK4:NCAPG:HIST1H4B:HIST1H2BE:HIST1H2BF:HIST1H2BG:HIST1H2BH:HIST1H2BI:BTN2A1:ABT1:HIST1H2BJ:HIST1H2AG:HIST1H4I:HIST1H2AI:HIST1H2AJ:HIST1H2BM:HIST1H2AK:HIST1H2BN:HIST1H4L:HIST1H2AM:ZKSCAN8:BAZ1B:CDK6	http://www.gsea-msigdb.org/gsea/msigdb/cards/BENPORATH_MYC_MAX_TARGETS
Chemical_and_Genetic_pertubation	HASLINGER_B_CLL_WITH_6Q21_DELETION	20	7	1.71214e-09	8.07641e-07	HIST1H2BG:HIST1H2BI:HIST1H2AG:HIST1H2BM:HIST1H2AK:HIST1H2AL:HIST1H2BO	http://www.gsea-msigdb.org/gsea/msigdb/cards/HASLINGER_B_CLL_WITH_6Q21_DELETION
Chemical_and_Genetic_pertubation	DANG_BOUND_BY_MYC	1048	37	2.00733e-09	8.28525e-07	USP1:FADS3:ZNF259:TLE3:CEBPA:KHK:SLC5A6:CAD:GRK4:NCAPG:HIST1H4B:HIST1H2BE:HIST1H4D:HIST1H2AD:HIST1H2BF:HIST1H4E:HIST1H2BG:HIST1H2BH:HIST1H2BI:BTN2A1:ABT1:HIST1H2BJ:HIST1H2AG:HIST1H2AI:HIST1H2AJ:HIST1H2BM:HIST1H2AK:HIST1H2BN:HIST1H4L:HIST1H2AM:HIST1H2BO:ZKSCAN8:TOB2P1:ZSCAN9:HMGA1:BAZ1B:CDK6	http://www.gsea-msigdb.org/gsea/msigdb/cards/DANG_BOUND_BY_MYC
Chemical_and_Genetic_pertubation	HELLER_HDAC_TARGETS_SILENCED_BY_METHYLATION_UP	448	23	3.16323e-09	1.16055e-06	AKR1C3:APOE:MAPRE3:KHK:CGREF1:HIST1H4B:HIST1H3B:HIST1H2BB:HIST1H1C:HIST1H1T:HIST1H3D:HIST1H2BG:HIST1H2AE:HIST1H3G:HIST1H2BI:HIST1H4H:HIST1H2AG:HIST1H2AI:HIST1H3H:HIST1H4K:HIST1H3J:HIST1H2AM:UBD	http://www.gsea-msigdb.org/gsea/msigdb/cards/HELLER_HDAC_TARGETS_SILENCED_BY_METHYLATION_UP
Chemical_and_Genetic_pertubation	HELLER_HDAC_TARGETS_UP	308	19	3.98332e-09	1.2916e-06	AKR1C3:MYRF:CLPTM1:KHK:CGREF1:HIST1H3B:HIST1H3D:HIST1H2BG:HIST1H2AE:HIST1H4H:HIST1H2AG:HIST1H4I:HIST1H2AI:HIST1H3H:HIST1H2AJ:HIST1H4K:HIST1H3J:HIST1H2AM:UBD	http://www.gsea-msigdb.org/gsea/msigdb/cards/HELLER_HDAC_TARGETS_UP
Chemical_and_Genetic_pertubation	HADDAD_B_LYMPHOCYTE_PROGENITOR	276	18	4.30274e-09	1.2916e-06	ARID5B:JMJD1C:NID2:TRIM38:HIST1H4B:HIST1H1C:HIST1H3D:HIST1H2BF:HIST1H2BG:HIST1H2BH:HIST1H2BI:HIST1H4H:BTN2A1:HIST1H3H:HIST1H2AL:HIST1H2AM:ZSCAN16:CSGALNACT1	http://www.gsea-msigdb.org/gsea/msigdb/cards/HADDAD_B_LYMPHOCYTE_PROGENITOR
Chemical_and_Genetic_pertubation	FISCHER_G1_S_CELL_CYCLE	198	14	8.4248e-08	2.31822e-05	E2F2:USP1:ARID5B:FEN1:HIST1H4B:HIST1H3B:HIST1H4D:HIST1H2AD:HIST1H4E:HIST1H4H:HIST1H2AG:HIST1H2AH:HIST1H2BL:HIST1H2AM	http://www.gsea-msigdb.org/gsea/msigdb/cards/FISCHER_G1_S_CELL_CYCLE
Chemical_and_Genetic_pertubation	ENK_UV_RESPONSE_KERATINOCYTE_UP	518	20	3.01072e-06	0.000764722	TAGLN:PCSK7:TIMM44:CEBPA:CEBPG:PVRL2:APOE:RGS12:HIST1H3D:HIST1H1D:HIST1H2BI:HIST1H2BL:HIST1H3H:HIST1H2BM:HIST1H2BN:HIST1H2AL:ZNF165:HMGA1:RPS10:CLDN4	http://www.gsea-msigdb.org/gsea/msigdb/cards/ENK_UV_RESPONSE_KERATINOCYTE_UP
Chemical_and_Genetic_pertubation	NAKAYAMA_SOFT_TISSUE_TUMORS_PCA2_DN	85	8	6.312e-06	0.001395	AKR1C1:AKR1C3:ACACB:ANGPTL4:CEBPA:TIMP4:PPARG:LPL	http://www.gsea-msigdb.org/gsea/msigdb/cards/NAKAYAMA_SOFT_TISSUE_TUMORS_PCA2_DN
Chemical_and_Genetic_pertubation	HSIAO_LIVER_SPECIFIC_GENES	246	13	6.33706e-06	0.001395	AKR1C1:AKR1C4:APOC3:APOA1:PYGL:LIPC:APOE:APOC1:APOC4:APOC2:APOB:HSD17B4:NAT2	http://www.gsea-msigdb.org/gsea/msigdb/cards/HSIAO_LIVER_SPECIFIC_GENES
Chemical_and_Genetic_pertubation	MARSON_BOUND_BY_FOXP3_STIMULATED	970	28	9.55277e-06	0.00197145	ARID5B:REEP3:LIPC:ADAM10:TLE3:ELAVL1:ANGPTL4:SLC35F6:CENPA:CGREF1:ABHD1:SLC5A6:CAD:NRBP1:MRPL33:RBKS:BRE:HIST1H3D:HIST1H2AE:HIST1H1D:HIST1H3G:HIST1H4H:HIST1H2BJ:HIST1H4I:HIST1H2BM:HIST1H1B:HIST1H3J:SDCBP	http://www.gsea-msigdb.org/gsea/msigdb/cards/MARSON_BOUND_BY_FOXP3_STIMULATED
Chemical_and_Genetic_pertubation	BROWNE_HCMV_INFECTION_14HR_UP	153	10	1.19951e-05	0.00232986	USP1:FEN1:TIMM44:CEBPG:APOE:HIST1H3D:HIST1H2AE:HIST1H2BJ:ZNF204P:BCL7B	http://www.gsea-msigdb.org/gsea/msigdb/cards/BROWNE_HCMV_INFECTION_14HR_UP
Chemical_and_Genetic_pertubation	ALONSO_METASTASIS_UP	193	11	1.61623e-05	0.00296489	ARID5B:IDE:KIF11:TMEM258:ALDH1A2:ATRAID:HIST1H4B:HIST1H4C:HIST1H3D:RPS10:SDCBP	http://www.gsea-msigdb.org/gsea/msigdb/cards/ALONSO_METASTASIS_UP
Chemical_and_Genetic_pertubation	ROVERSI_GLIOMA_COPY_NUMBER_UP	99	8	1.95291e-05	0.00339395	PVRL2:TOMM40:APOE:APOC1:APOC4:APOC2:CLPTM1:RELB	http://www.gsea-msigdb.org/gsea/msigdb/cards/ROVERSI_GLIOMA_COPY_NUMBER_UP
Chemical_and_Genetic_pertubation	MARSON_BOUND_BY_E2F4_UNSTIMULATED	665	21	3.52552e-05	0.00582064	SFPQ:USP1:NET1:KIF11:TMEM258:FEN1:RAB11B:CENPA:HIST1H1A:HIST1H3D:HIST1H2BF:HIST1H2AE:HIST1H1D:HIST1H3G:HIST1H4H:HIST1H2BJ:HIST1H4I:HIST1H2BM:HIST1H2BN:HIST1H1B:HIST1H3J	http://www.gsea-msigdb.org/gsea/msigdb/cards/MARSON_BOUND_BY_E2F4_UNSTIMULATED
Chemical_and_Genetic_pertubation	MARTENS_TRETINOIN_RESPONSE_DN	831	24	4.11761e-05	0.00647446	SFPQ:USP1:U8:U8:U8:U8:U8:U8:TMEM258:U8:U8:U8:U8:U8:U8:U8:U8:SNORD118:U8:HNRNPM:TSSK6:ABHD1:ATRAID:ZNF513:CCDC121:U8:U8:NEURL2:PCIF1:U8:U8:U8:U8:DCAF16:U8:U8:HIST1H4A:HIST1H3C:HIST1H3D:HIST1H2BF:HIST1H4E:HIST1H4H:ABT1:HIST1H2AG:HIST1H2BK:HMGA1:RPS10:U8:U8:U8	http://www.gsea-msigdb.org/gsea/msigdb/cards/MARTENS_TRETINOIN_RESPONSE_DN
Chemical_and_Genetic_pertubation	MITSIADES_RESPONSE_TO_APLIDIN_UP	437	16	5.49059e-05	0.00824088	SFPQ:ARID5B:NRBF2:SIK3:TLE3:TRIM38:HIST1H4C:HIST1H3D:HIST1H2AD:HIST1H2BF:HIST1H2APS4:HIST1H2BI:ZNF184:HIST1H2AI:HIST1H4K:ZNF165	http://www.gsea-msigdb.org/gsea/msigdb/cards/MITSIADES_RESPONSE_TO_APLIDIN_UP
Chemical_and_Genetic_pertubation	PODAR_RESPONSE_TO_ADAPHOSTIN_UP	148	9	5.74932e-05	0.00825402	AKR1C1:AKR1C3:ARID5B:CEBPG:HIST1H2BB:HIST1H2BG:HIST1H2AM:ZNF165:VEGFA	http://www.gsea-msigdb.org/gsea/msigdb/cards/PODAR_RESPONSE_TO_ADAPHOSTIN_UP
Chemical_and_Genetic_pertubation	CHEN_HOXA5_TARGETS_9HR_UP	223	11	6.07123e-05	0.008353	SFPQ:NRBF2:JMJD1C:CEBPG:RELB:FOSL2:BTN2A1:ZNF184:ZNF165:ZSCAN16:VEGFA	http://www.gsea-msigdb.org/gsea/msigdb/cards/CHEN_HOXA5_TARGETS_9HR_UP
Chemical_and_Genetic_pertubation	HERNANDEZ_MITOTIC_ARREST_BY_DOCETAXEL_2_UP	62	6	7.92453e-05	0.010364	MCU:HHEX:HIST1H4B:HIST1H4C:HMGA1:ABCA1	http://www.gsea-msigdb.org/gsea/msigdb/cards/HERNANDEZ_MITOTIC_ARREST_BY_DOCETAXEL_2_UP
Chemical_and_Genetic_pertubation	OLSSON_E2F3_TARGETS_DN	39	5	8.1606e-05	0.010364	HIST1H4B:HIST1H1C:HIST1H3D:HIST1H3E:LPL	http://www.gsea-msigdb.org/gsea/msigdb/cards/OLSSON_E2F3_TARGETS_DN
Chemical_and_Genetic_pertubation	GAZDA_DIAMOND_BLACKFAN_ANEMIA_ERYTHROID_DN	460	16	9.9717e-05	0.012195	TUBAL3:PAFAH1B2:ACACB:RPS28:HNRNPM:CEBPG:PCIF1:GRK4:HIST1H1C:HFE:HIST1H2BE:HIST1H2BF:HIST1H4E:HIST1H2AE:HIST1H2BH:NUDT3	http://www.gsea-msigdb.org/gsea/msigdb/cards/GAZDA_DIAMOND_BLACKFAN_ANEMIA_ERYTHROID_DN
Chemical_and_Genetic_pertubation	TERAO_AOX4_TARGETS_SKIN_DN	23	4	0.000127971	0.0150914	TTC18:MAU2:DMXL1:HIST1H1D	http://www.gsea-msigdb.org/gsea/msigdb/cards/TERAO_AOX4_TARGETS_SKIN_DN
Chemical_and_Genetic_pertubation	BUYTAERT_PHOTODYNAMIC_THERAPY_STRESS_UP	817	22	0.000229572	0.0258444	SFPQ:AKR1C1:AKR1C3:NRBF2:JMJD1C:SIK3:MAU2:CEBPG:RELB:FOSL2:PPARG:HIST1H2BF:BTN2A2:BTN3A1:BTN3A3:BTN2A1:ZNF322:ZNF165:ZSCAN31:VEGFA:NSMAF:ABCA1	http://www.gsea-msigdb.org/gsea/msigdb/cards/BUYTAERT_PHOTODYNAMIC_THERAPY_STRESS_UP
Chemical_and_Genetic_pertubation	DAZARD_RESPONSE_TO_UV_NHEK_UP	218	10	0.000234807	0.0258444	TAGLN:TIMM44:APOE:HIST1H2BE:HIST1H2AD:HIST1H2BF:HIST1H2AE:HIST1H2AI:HIST1H2AL:CLDN4	http://www.gsea-msigdb.org/gsea/msigdb/cards/DAZARD_RESPONSE_TO_UV_NHEK_UP
Chemical_and_Genetic_pertubation	DEURIG_T_CELL_PROLYMPHOCYTIC_LEUKEMIA_UP	358	13	0.000291916	0.029543	CAD:MMP9:HIST1H1C:HFE:HIST1H2BF:HIST1H4E:HIST1H2AE:HIST1H4G:HIST1H2BH:HIST1H2BI:HIST1H4H:HIST1H2AL:ZSCAN12	http://www.gsea-msigdb.org/gsea/msigdb/cards/DEURIG_T_CELL_PROLYMPHOCYTIC_LEUKEMIA_UP
Chemical_and_Genetic_pertubation	ROSS_LEUKEMIA_WITH_MLL_FUSIONS	79	6	0.000304198	0.029543	JMJD1C:SIDT2:LIPC:ADAM10:MRPL33:RBKS	http://www.gsea-msigdb.org/gsea/msigdb/cards/ROSS_LEUKEMIA_WITH_MLL_FUSIONS
Chemical_and_Genetic_pertubation	HINATA_NFKB_TARGETS_FIBROBLAST_UP	79	6	0.000304198	0.029543	RELB:MRPL33:TNFAIP8:BTN3A3:GABBR1:VEGFA	http://www.gsea-msigdb.org/gsea/msigdb/cards/HINATA_NFKB_TARGETS_FIBROBLAST_UP
Chemical_and_Genetic_pertubation	RUAN_RESPONSE_TO_TNF_DN	79	6	0.000304198	0.029543	CEBPA:CEBPG:APOC4:PPARG:HSD17B4:LPL	http://www.gsea-msigdb.org/gsea/msigdb/cards/RUAN_RESPONSE_TO_TNF_DN
Chemical_and_Genetic_pertubation	ACEVEDO_LIVER_TUMOR_VS_NORMAL_ADJACENT_TISSUE_UP	848	22	0.00038103	0.0359475	AKR1C3:TMEM258:TCHP:C14orf166:NDUFA7:NDUFA7:SLC35F6:GTF3C2:GPN1:SLC4A1AP:MRPL33:MKRN2:SLC17A3:HIST1H1C:BTN3A2:HMGN4:HIST1H2BK:ZSCAN16:UBD:SDCBP:TATDN1:KIAA0196:NSMCE2	http://www.gsea-msigdb.org/gsea/msigdb/cards/ACEVEDO_LIVER_TUMOR_VS_NORMAL_ADJACENT_TISSUE_UP
Chemical_and_Genetic_pertubation	TANG_SENESCENCE_TP53_TARGETS_DN	56	5	0.000461456	0.0423258	KIF11:CENPA:FOSL2:NCAPG:HIST1H2AL	http://www.gsea-msigdb.org/gsea/msigdb/cards/TANG_SENESCENCE_TP53_TARGETS_DN
Chemical_and_Genetic_pertubation	BENPORATH_CYCLING_GENES	638	18	0.000488531	0.0433636	SFPQ:USP1:JMJD1C:NUDT13:KIF11:FEN1:TLE3:ZNF414:CENPA:SLC4A1AP:DCAF16:SLC17A2:HIST1H4B:HIST1H4C:HIST1H4E:HIST1H4H:HIST1H2AM:CSGALNACT1	http://www.gsea-msigdb.org/gsea/msigdb/cards/BENPORATH_CYCLING_GENES
Chemical_and_Genetic_pertubation	NIKOLSKY_BREAST_CANCER_14Q22_AMPLICON	14	3	0.000499036	0.0433636	C14orf166:NID2:PTGDR	http://www.gsea-msigdb.org/gsea/msigdb/cards/NIKOLSKY_BREAST_CANCER_14Q22_AMPLICON
Chemical_and_Genetic_pertubation	JEPSEN_SMRT_TARGETS	33	4	0.000540118	0.04573	APOE:CGREF1:HMGA1:ABCA1	http://www.gsea-msigdb.org/gsea/msigdb/cards/JEPSEN_SMRT_TARGETS
Chemical_and_Genetic_pertubation	MARSON_BOUND_BY_FOXP3_UNSTIMULATED	1177	27	0.000589023	0.0486239	E2F2:ARID5B:KIF11:SIK3:PYGL:FAM63B:TLE3:ELAVL1:CENPA:SLC4A1AP:MRPL33:RBKS:BRE:FOSL2:MMP9:HIST1H1T:HIST1H3D:HIST1H2BF:HIST1H2AE:HIST1H3G:HIST1H4H:ABT1:HIST1H2BJ:HIST1H4I:HIST1H1B:HIST1H3J:WBSCR27	http://www.gsea-msigdb.org/gsea/msigdb/cards/MARSON_BOUND_BY_FOXP3_UNSTIMULATED
GO_cc	GO_DNA_PACKAGING_COMPLEX	113	50	8.84012e-67	8.84896e-64	CENPA:NCAPG:HIST1H1A:HIST1H3A:HIST1H4A:HIST1H4B:HIST1H3B:HIST1H2AB:HIST1H2BB:HIST1H3C:HIST1H1C:HIST1H4C:HIST1H1T:HIST1H2BE:HIST1H4D:HIST1H3D:HIST1H2AD:HIST1H2BF:HIST1H4E:HIST1H2BG:HIST1H2AE:HIST1H3E:HIST1H1D:HIST1H4F:HIST1H4G:HIST1H3F:HIST1H2BH:HIST1H3G:HIST1H2BI:HIST1H4H:HIST1H2BJ:HIST1H2AG:HIST1H2BK:HIST1H4I:HIST1H2AH:HIST1H2BL:HIST1H2AI:HIST1H3H:HIST1H2BM:HIST1H4J:HIST1H4K:HIST1H2AK:HIST1H2BN:…	http://www.gsea-msigdb.org/gsea/msigdb/cards/GO_DNA_PACKAGING_COMPLEX
GO_cc	GO_PROTEIN_DNA_COMPLEX	199	50	3.45594e-52	1.7297e-49	HHEX:CENPA:HIST1H1A:HIST1H3A:HIST1H4A:HIST1H4B:HIST1H3B:HIST1H2AB:HIST1H2BB:HIST1H3C:HIST1H1C:HIST1H4C:HIST1H1T:HIST1H2BE:HIST1H4D:HIST1H3D:HIST1H2AD:HIST1H2BF:HIST1H4E:HIST1H2BG:HIST1H2AE:HIST1H3E:HIST1H1D:HIST1H4F:HIST1H4G:HIST1H3F:HIST1H2BH:HIST1H3G:HIST1H2BI:HIST1H4H:HIST1H2BJ:HIST1H2AG:HIST1H2BK:HIST1H4I:HIST1H2AH:HIST1H2BL:HIST1H2AI:HIST1H3H:HIST1H2BM:HIST1H4J:HIST1H4K:HIST1H2AK:HIST1H2BN:H…	http://www.gsea-msigdb.org/gsea/msigdb/cards/GO_PROTEIN_DNA_COMPLEX
GO_cc	GO_CHROMATIN	554	57	1.01055e-36	3.37188e-34	SFPQ:JMJD1C:MEF2B:MAU2:GATAD2A:CENPA:HIST1H1A:HIST1H3A:HIST1H4A:HIST1H4B:HIST1H3B:HIST1H2AB:HIST1H2BB:HIST1H3C:HIST1H1C:HIST1H4C:HIST1H1T:HIST1H2BE:HIST1H4D:HIST1H3D:HIST1H2AD:HIST1H2BF:HIST1H4E:HIST1H2BG:HIST1H2AE:HIST1H3E:HIST1H1D:HIST1H4F:HIST1H4G:HIST1H3F:HIST1H2BH:HIST1H3G:HIST1H2BI:HIST1H4H:HMGN4:HIST1H2BJ:HIST1H2AG:HIST1H2BK:HIST1H4I:HIST1H2AH:HIST1H2BL:HIST1H2AI:HIST1H3H:HIST1H2BM:HIST1H4…	http://www.gsea-msigdb.org/gsea/msigdb/cards/GO_CHROMATIN
GO_cc	GO_NUCLEAR_NUCLEOSOME	38	22	2.24531e-33	5.61888e-31	CENPA:HIST1H3A:HIST1H4A:HIST1H4B:HIST1H3B:HIST1H3C:HIST1H4C:HIST1H4D:HIST1H3D:HIST1H4E:HIST1H3E:HIST1H4F:HIST1H3F:HIST1H3G:HIST1H4H:HIST1H4I:HIST1H3H:HIST1H4J:HIST1H4K:HIST1H3I:HIST1H4L:HIST1H3J	http://www.gsea-msigdb.org/gsea/msigdb/cards/GO_NUCLEAR_NUCLEOSOME
GO_cc	GO_CHROMOSOME	1055	61	2.19922e-25	4.40284e-23	SFPQ:JMJD1C:FEN1:MEF2B:MAU2:GATAD2A:CENPA:RGS12:NCAPG:HIST1H1A:HIST1H3A:HIST1H4A:HIST1H4B:HIST1H3B:HIST1H2AB:HIST1H2BB:HIST1H3C:HIST1H1C:HIST1H4C:HIST1H1T:HIST1H2BE:HIST1H4D:HIST1H3D:HIST1H2AD:HIST1H2BF:HIST1H4E:HIST1H2BG:HIST1H2AE:HIST1H3E:HIST1H1D:HIST1H4F:HIST1H4G:HIST1H3F:HIST1H2BH:HIST1H3G:HIST1H2BI:HIST1H4H:HMGN4:HIST1H2BJ:HIST1H2AG:HIST1H2BK:HIST1H4I:HIST1H2AH:HIST1H2BL:HIST1H2AI:HIST1H3H:…	http://www.gsea-msigdb.org/gsea/msigdb/cards/GO_CHROMOSOME
GO_cc	GO_NUCLEAR_CHROMATIN	368	37	1.02049e-23	1.70252e-21	MEF2B:GATAD2A:CENPA:HIST1H1A:HIST1H3A:HIST1H4A:HIST1H4B:HIST1H3B:HIST1H2AB:HIST1H3C:HIST1H1C:HIST1H4C:HIST1H4D:HIST1H3D:HIST1H2AD:HIST1H4E:HIST1H2AE:HIST1H3E:HIST1H1D:HIST1H4F:HIST1H3F:HIST1H3G:HIST1H4H:HIST1H2AG:HIST1H4I:HIST1H2AH:HIST1H2AI:HIST1H3H:HIST1H4J:HIST1H4K:HIST1H2AK:HIST1H2AL:HIST1H1B:HIST1H3I:HIST1H4L:HIST1H3J:HIST1H2AM	http://www.gsea-msigdb.org/gsea/msigdb/cards/GO_NUCLEAR_CHROMATIN
GO_cc	GO_NUCLEAR_CHROMOSOME	597	42	8.51724e-21	1.21797e-18	FEN1:MEF2B:GATAD2A:CENPA:RGS12:HIST1H1A:HIST1H3A:HIST1H4A:HIST1H4B:HIST1H3B:HIST1H2AB:HIST1H2BB:HIST1H3C:HIST1H1C:HIST1H4C:HIST1H1T:HIST1H4D:HIST1H3D:HIST1H2AD:HIST1H4E:HIST1H2AE:HIST1H3E:HIST1H1D:HIST1H4F:HIST1H3F:HIST1H3G:HIST1H4H:HIST1H2AG:HIST1H4I:HIST1H2AH:HIST1H2AI:HIST1H3H:HIST1H4J:HIST1H4K:HIST1H2AK:HIST1H2AL:HIST1H1B:HIST1H3I:HIST1H4L:HIST1H3J:HIST1H2AM:BAZ1B	http://www.gsea-msigdb.org/gsea/msigdb/cards/GO_NUCLEAR_CHROMOSOME
GO_cc	GO_CHYLOMICRON	13	9	2.19469e-15	2.74611e-13	APOA5:APOA4:APOC3:APOA1:APOE:APOC1:APOC2:APOB:LPL	http://www.gsea-msigdb.org/gsea/msigdb/cards/GO_CHYLOMICRON
GO_cc	GO_HIGH_DENSITY_LIPOPROTEIN_PARTICLE	26	11	2.66562e-15	2.96477e-13	APOA5:APOA4:APOC3:APOA1:LIPC:APOE:APOC1:APOC4:APOC2:APOB:PLTP	http://www.gsea-msigdb.org/gsea/msigdb/cards/GO_HIGH_DENSITY_LIPOPROTEIN_PARTICLE
GO_cc	GO_TRIGLYCERIDE_RICH_PLASMA_LIPOPROTEIN_PARTICLE	19	10	3.02633e-15	3.02936e-13	APOA5:APOA4:APOC3:APOA1:APOE:APOC1:APOC4:APOC2:APOB:LPL	http://www.gsea-msigdb.org/gsea/msigdb/cards/GO_TRIGLYCERIDE_RICH_PLASMA_LIPOPROTEIN_PARTICLE
GO_cc	GO_PROTEIN_LIPID_COMPLEX	39	12	1.33156e-14	1.21172e-12	APOA5:APOA4:APOC3:APOA1:LIPC:APOE:APOC1:APOC4:APOC2:APOB:PLTP:LPL	http://www.gsea-msigdb.org/gsea/msigdb/cards/GO_PROTEIN_LIPID_COMPLEX
GO_cc	GO_INTERMEDIATE_DENSITY_LIPOPROTEIN_PARTICLE	5	5	1.95534e-10	1.63108e-08	APOC3:APOA1:APOE:APOC2:APOB	http://www.gsea-msigdb.org/gsea/msigdb/cards/GO_INTERMEDIATE_DENSITY_LIPOPROTEIN_PARTICLE
GO_cc	GO_NUCLEAR_CHROMOSOME_TELOMERIC_REGION	123	13	1.97133e-09	1.51793e-07	FEN1:HIST1H4A:HIST1H4B:HIST1H2BB:HIST1H4C:HIST1H4D:HIST1H4E:HIST1H4F:HIST1H4H:HIST1H4I:HIST1H4J:HIST1H4K:HIST1H4L	http://www.gsea-msigdb.org/gsea/msigdb/cards/GO_NUCLEAR_CHROMOSOME_TELOMERIC_REGION
GO_cc	GO_CHROMOSOME_TELOMERIC_REGION	159	14	5.19728e-09	3.71606e-07	FEN1:HIST1H4A:HIST1H4B:HIST1H2BB:HIST1H4C:HIST1H4D:HIST1H4E:HIST1H4F:HIST1H4H:HIST1H4I:HIST1H4J:HIST1H4K:HIST1H4L:NSMCE2	http://www.gsea-msigdb.org/gsea/msigdb/cards/GO_CHROMOSOME_TELOMERIC_REGION
GO_cc	GO_CHROMOSOMAL_REGION	347	17	6.99742e-07	4.66961e-05	FEN1:CENPA:NCAPG:HIST1H4A:HIST1H4B:HIST1H2BB:HIST1H4C:HIST1H4D:HIST1H4E:HIST1H4F:HIST1H4H:HIST1H4I:HIST1H4J:HIST1H4K:HIST1H4L:BAZ1B:NSMCE2	http://www.gsea-msigdb.org/gsea/msigdb/cards/GO_CHROMOSOMAL_REGION
GO_cc	GO_LOW_DENSITY_LIPOPROTEIN_PARTICLE	13	4	1.13174e-05	0.000708045	APOA1:APOE:APOC2:APOB	http://www.gsea-msigdb.org/gsea/msigdb/cards/GO_LOW_DENSITY_LIPOPROTEIN_PARTICLE
GO_cc	GO_SPHERICAL_HIGH_DENSITY_LIPOPROTEIN_PARTICLE	7	3	5.09468e-05	0.00299987	APOC3:APOA1:APOC2	http://www.gsea-msigdb.org/gsea/msigdb/cards/GO_SPHERICAL_HIGH_DENSITY_LIPOPROTEIN_PARTICLE
GO_cc	GO_CELL_SURFACE	832	21	0.000729396	0.0405625	ANGPTL3:IDE:FGFR2:APOA4:APOA1:BACE1:ADAM10:LPAR2:PVRL2:CLPTM1:HIST1H1A:HFE:BTN3A2:BTN2A2:BTN3A1:BTN3A3:BTN2A1:BTN1A1:VEGFA:LPL:ABCA1	http://www.gsea-msigdb.org/gsea/msigdb/cards/GO_CELL_SURFACE
Immunologic_signatures	GSE29618_MONOCYTE_VS_MDC_DN	193	18	1.27276e-11	3.38201e-08	NET1:PPM1G:HIST1H1C:HIST1H4C:HIST1H2BE:HIST1H2BF:HIST1H2BG:HIST1H1D:HIST1H2BH:HIST1H3G:HIST1H2BI:HIST1H2AI:HIST1H2AJ:HIST1H4J:HIST1H2AL:HIST1H1B:HIST1H3I:HMGA1	http://www.gsea-msigdb.org/gsea/msigdb/cards/GSE29618_MONOCYTE_VS_MDC_DN
Immunologic_signatures	GSE13411_PLASMA_CELL_VS_MEMORY_BCELL_UP	194	18	1.38834e-11	3.38201e-08	E2F2:AKR1C3:CLPTM1:RBKS:NCAPG:LRRC16A:HIST1H3C:HIST1H2BE:HIST1H2BF:HIST1H4E:HIST1H2BG:HIST1H2BI:HIST1H2AI:HIST1H2AJ:HIST1H2AL:HIST1H2AM:HIST1H2BO:VEGFA	http://www.gsea-msigdb.org/gsea/msigdb/cards/GSE13411_PLASMA_CELL_VS_MEMORY_BCELL_UP
Immunologic_signatures	GSE29618_MONOCYTE_VS_MDC_DAY7_FLU_VACCINE_DN	192	16	9.37254e-10	1.5221e-06	NET1:HIST1H1C:HIST1H4C:HIST1H2BE:HIST1H2BG:HIST1H2BH:HIST1H3G:HIST1H2BI:HIST1H2AI:HIST1H2AJ:HIST1H2BM:HIST1H4J:HIST1H1B:HIST1H3I:HMGA1:RPS10	http://www.gsea-msigdb.org/gsea/msigdb/cards/GSE29618_MONOCYTE_VS_MDC_DAY7_FLU_VACCINE_DN
Immunologic_signatures	GSE32986_UNSTIM_VS_CURDLAN_LOWDOSE_STIM_DC_DN	198	14	8.4248e-08	0.000102614	REEP3:IDE:FADS2:FADS1:NRBP1:HIST1H2BB:HIST1H2BG:HIST1H3F:HIST1H2BI:HIST1H4H:HIST1H2BJ:HIST1H3H:HIST1H2BM:HIST1H3J	http://www.gsea-msigdb.org/gsea/msigdb/cards/GSE32986_UNSTIM_VS_CURDLAN_LOWDOSE_STIM_DC_DN
Immunologic_signatures	GSE42724_MEMORY_VS_B1_BCELL_DN	194	13	4.5241e-07	0.000440828	ARID5B:FADS2:FADS1:PVRL2:RELB:HIST1H2BE:HIST1H2BF:HIST1H2BI:HIST1H4H:HIST1H2BK:HIST1H2AI:HIST1H2AJ:VEGFA	http://www.gsea-msigdb.org/gsea/msigdb/cards/GSE42724_MEMORY_VS_B1_BCELL_DN
Immunologic_signatures	GSE5589_WT_VS_IL6_KO_LPS_AND_IL10_STIM_MACROPHAGE_45MIN_DN	197	12	3.38853e-06	0.00248494	MYRF:ZNF259:PAFAH1B2:ALDH1A2:CEBPG:FOSL2:MMP9:SLC12A5:PPARG:HMGA1:BCL7B:PTPN3	http://www.gsea-msigdb.org/gsea/msigdb/cards/GSE5589_WT_VS_IL6_KO_LPS_AND_IL10_STIM_MACROPHAGE_45MIN_DN
Immunologic_signatures	GSE28783_CTRL_ANTI_MIR_VS_UNTREATED_ATHEROSCLEROSIS_MACROPHAGE_DN	198	12	3.57032e-06	0.00248494	SIK3:FAM63B:NDUFA7:NDUFA7:MARCH2:GTF3C2:FOSL2:HTT:HFE:HIST1H1D:HIST1H3I:ZNF165:HMGA1	http://www.gsea-msigdb.org/gsea/msigdb/cards/GSE28783_CTRL_ANTI_MIR_VS_UNTREATED_ATHEROSCLEROSIS_MACROPHAGE_DN
Immunologic_signatures	GSE14415_TCONV_VS_FOXP3_KO_INDUCED_TREG_DN	187	11	1.20248e-05	0.00732311	KIF11:CENPA:LAP3:NCAPG:HIST1H2AB:HIST1H4C:HIST1H4D:HIST1H4F:HIST1H2BM:HIST1H2AK:HIST1H1B	http://www.gsea-msigdb.org/gsea/msigdb/cards/GSE14415_TCONV_VS_FOXP3_KO_INDUCED_TREG_DN
Immunologic_signatures	GSE13411_IGM_MEMORY_BCELL_VS_PLASMA_CELL_DN	194	11	1.696e-05	0.00805066	AKR1C3:TIMM44:CD320:CLPTM1:TIMP4:HIST1H2BE:HIST1H4D:HIST1H4E:HIST1H3J:HIST1H2BO:ZKSCAN8	http://www.gsea-msigdb.org/gsea/msigdb/cards/GSE13411_IGM_MEMORY_BCELL_VS_PLASMA_CELL_DN
Immunologic_signatures	GSE21360_TERTIARY_VS_QUATERNARY_MEMORY_CD8_TCELL_UP	195	11	1.77917e-05	0.00805066	JMJD1C:RAB3IL1:ANGPTL4:PRAM1:CEBPA:APOC2:KHK:TNFAIP8:HFE:HIST1H1B:UHRF1BP1	http://www.gsea-msigdb.org/gsea/msigdb/cards/GSE21360_TERTIARY_VS_QUATERNARY_MEMORY_CD8_TCELL_UP
Immunologic_signatures	GSE9988_ANTI_TREM1_VS_LPS_MONOCYTE_UP	198	11	2.05021e-05	0.00805066	NRBF2:JMJD1C:TLE3:GATAD2A:NRBP1:SYN2:PPARG:AFF1:C6orf1:LPL:NDUFB9	http://www.gsea-msigdb.org/gsea/msigdb/cards/GSE9988_ANTI_TREM1_VS_LPS_MONOCYTE_UP
Immunologic_signatures	GSE17721_POLYIC_VS_CPG_2H_BMDC_UP	199	11	2.14817e-05	0.00805066	NUDT13:SUGP1:MAU2:ATP13A1:PREB:SLC4A1AP:SYS1:NUDT3:BAZ1B:BCL7B:NSMAF	http://www.gsea-msigdb.org/gsea/msigdb/cards/GSE17721_POLYIC_VS_CPG_2H_BMDC_UP
Immunologic_signatures	GSE41176_WT_VS_TAK1_KO_ANTI_IGM_STIM_BCELL_24H_DN	199	11	2.14817e-05	0.00805066	JMJD1C:FAM63B:HIST1H2BE:HIST1H3D:HIST1H2BF:HIST1H2BI:HIST1H2BJ:HIST1H2BK:HIST1H2BL:HIST1H2BM:HIST1H2BN	http://www.gsea-msigdb.org/gsea/msigdb/cards/GSE41176_WT_VS_TAK1_KO_ANTI_IGM_STIM_BCELL_24H_DN
Immunologic_signatures	GSE21360_NAIVE_VS_PRIMARY_MEMORY_CD8_TCELL_UP	183	10	5.5774e-05	0.0194093	RAB3IL1:PVRL2:APOC1:APOC2:TNFAIP8:HSD17B4:HIST1H1A:HFE:HIST1H1B:ABCA1	http://www.gsea-msigdb.org/gsea/msigdb/cards/GSE21360_NAIVE_VS_PRIMARY_MEMORY_CD8_TCELL_UP
Immunologic_signatures	GSE43260_BTLA_POS_VS_NEG_INTRATUMORAL_CD8_TCELL_DN	195	10	9.47084e-05	0.0307613	SLC5A6:HIST1H2BE:HIST1H2BF:HIST1H2BI:HIST1H2BK:HIST1H2BL:HIST1H2BM:HIST1H2BN:HIST1H4L:RP5-874C20.3	http://www.gsea-msigdb.org/gsea/msigdb/cards/GSE43260_BTLA_POS_VS_NEG_INTRATUMORAL_CD8_TCELL_DN
Immunologic_signatures	GSE29949_CD8_NEG_DC_SPLEEN_VS_CD8_POS_DC_SPLEEN_DN	199	10	0.000111972	0.0320897	MYRF:PYGL:LIPC:RPS28:MARCH2:HNRNPM:BRE:PPARG:HIST1H1C:HIST1H2AI	http://www.gsea-msigdb.org/gsea/msigdb/cards/GSE29949_CD8_NEG_DC_SPLEEN_VS_CD8_POS_DC_SPLEEN_DN
Immunologic_signatures	GSE40225_WT_VS_RIP_B7X_DIABETIC_MOUSE_PANCREATIC_CD8_TCELL_DN	199	10	0.000111972	0.0320897	IDE:C14orf166:CENPA:HIST1H2AB:HIST1H2BE:HIST1H4D:HIST1H2AE:HIST1H2BI:HIST1H3H:HIST1H3I	http://www.gsea-msigdb.org/gsea/msigdb/cards/GSE40225_WT_VS_RIP_B7X_DIABETIC_MOUSE_PANCREATIC_CD8_TCELL_DN
Immunologic_signatures	GSE13547_CTRL_VS_ANTI_IGM_STIM_ZFX_KO_BCELL_2H_UP	172	9	0.000181058	0.0490063	KIF11:ZNF414:CENPA:NCAPG:HIST1H2AB:HIST1H4D:HIST1H4F:HIST1H2AK:HIST1H1B	http://www.gsea-msigdb.org/gsea/msigdb/cards/GSE13547_CTRL_VS_ANTI_IGM_STIM_ZFX_KO_BCELL_2H_UP
Cancer_modules	MODULE_203	16	8	3.36982e-12	1.35798e-09	CENPA:HIST1H1A:HIST1H1C:HIST1H1T:HIST1H2AE:HIST1H2BJ:HIST1H2BK:HIST1H2BL	http://www.gsea-msigdb.org/gsea/msigdb/cards/MODULE_203
Cancer_modules	MODULE_90	17	8	6.30153e-12	1.35798e-09	CENPA:HIST1H1A:HIST1H1C:HIST1H1T:HIST1H2AE:HIST1H2BJ:HIST1H2BK:HIST1H2BL	http://www.gsea-msigdb.org/gsea/msigdb/cards/MODULE_90
Cancer_modules	MODULE_89	14	7	8.04484e-11	1.15578e-08	CENPA:HIST1H1C:HIST1H1T:HIST1H2AE:HIST1H2BJ:HIST1H2BK:HIST1H2BL	http://www.gsea-msigdb.org/gsea/msigdb/cards/MODULE_89
Cancer_modules	MODULE_189	23	7	5.256e-09	5.66334e-07	CENPA:HIST1H1A:HIST1H1C:HIST1H2AE:HIST1H2BJ:HIST1H2BK:HIST1H2BL	http://www.gsea-msigdb.org/gsea/msigdb/cards/MODULE_189
Cancer_modules	MODULE_127	26	7	1.36898e-08	1.18006e-06	CENPA:HIST1H1A:HIST1H1C:HIST1H2AE:HIST1H2BJ:HIST1H2BK:HIST1H2BL	http://www.gsea-msigdb.org/gsea/msigdb/cards/MODULE_127
Cancer_modules	MODULE_534	18	6	3.66546e-08	2.25687e-06	CENPA:HIST1H1C:HIST1H2AE:HIST1H2BJ:HIST1H2BK:HIST1H2BL	http://www.gsea-msigdb.org/gsea/msigdb/cards/MODULE_534
Cancer_modules	MODULE_552	18	6	3.66546e-08	2.25687e-06	CENPA:HIST1H1C:HIST1H2AE:HIST1H2BJ:HIST1H2BK:HIST1H2BL	http://www.gsea-msigdb.org/gsea/msigdb/cards/MODULE_552
Cancer_modules	MODULE_222	22	6	1.41701e-07	6.78589e-06	CENPA:HIST1H1C:HIST1H2AE:HIST1H2BJ:HIST1H2BK:HIST1H2BL	http://www.gsea-msigdb.org/gsea/msigdb/cards/MODULE_222
Cancer_modules	MODULE_168	22	6	1.41701e-07	6.78589e-06	CENPA:HIST1H1C:HIST1H2AE:HIST1H2BJ:HIST1H2BK:HIST1H2BL	http://www.gsea-msigdb.org/gsea/msigdb/cards/MODULE_168
Cancer_modules	MODULE_421	28	6	6.74954e-07	2.90905e-05	CENPA:HIST1H1C:HIST1H2AE:HIST1H2BJ:HIST1H2BK:HIST1H2BL	http://www.gsea-msigdb.org/gsea/msigdb/cards/MODULE_421
Cancer_modules	MODULE_24	445	18	4.97926e-06	0.000185573	AKR1C1:AKR1C3:FADS2:FADS1:APOA4:APOC3:APOA1:PYGL:PVRL2:APOE:APOC1:APOC4:APOC2:APOB:HIST1H4C:HIST1H2BK:VEGFA:ABCA1	http://www.gsea-msigdb.org/gsea/msigdb/cards/MODULE_24
Cancer_modules	MODULE_17	360	16	5.16677e-06	0.000185573	AKR1C1:HHEX:FEN1:FADS1:PYGL:ALDH1A2:TOMM40:APOE:APOC1:CAD:HIST1H1C:HMGN4:HIST1H2BJ:HIST1H2BK:HIST1H2BL:VEGFA	http://www.gsea-msigdb.org/gsea/msigdb/cards/MODULE_17
Cancer_modules	MODULE_15	346	15	1.36111e-05	0.000451259	SFPQ:AKR1C3:HHEX:FADS2:FADS1:ZNF259:PYGL:APOC1:CAD:TNFAIP8:HIST1H4C:HMGN4:HIST1H2BK:CDK6:NSMAF	http://www.gsea-msigdb.org/gsea/msigdb/cards/MODULE_15
Cancer_modules	MODULE_23	553	19	2.68908e-05	0.000827851	AKR1C1:AKR1C3:FADS2:FADS1:APOC3:APOA1:ACACB:PVRL2:APOE:APOC1:APOC4:APOC2:APOB:GCKR:HIST1H3E:HIST1H2BK:VEGFA:CLDN3:CDK6	http://www.gsea-msigdb.org/gsea/msigdb/cards/MODULE_23
Cancer_modules	MODULE_88	816	24	3.09175e-05	0.000888364	AKR1C1:AKR1C3:FGFR2:MYRF:FADS2:FADS1:APOA4:APOA1:PVRL2:APOE:APOC1:APOC4:APOC2:APOB:SLC17A3:HIST1H4C:HIST1H3E:HIST1H2BK:PRSS16:VEGFA:CLDN3:CLDN4:LPL:ABCA1	http://www.gsea-msigdb.org/gsea/msigdb/cards/MODULE_88
Cancer_modules	MODULE_235	81	7	4.20591e-05	0.00113297	AKR1C2:AKR1C3:PYGL:APOE:APOC1:APOC4:CAD	http://www.gsea-msigdb.org/gsea/msigdb/cards/MODULE_235
Cancer_modules	MODULE_40	82	7	4.55351e-05	0.00115445	AKR1C3:FADS2:APOC3:LIPC:APOC2:CAD:HSD17B4	http://www.gsea-msigdb.org/gsea/msigdb/cards/MODULE_40
Cancer_modules	MODULE_209	85	7	5.7402e-05	0.00137446	APOC3:LIPC:APOC1:APOC2:MMP9:LAP3:UBD	http://www.gsea-msigdb.org/gsea/msigdb/cards/MODULE_209
Cancer_modules	MODULE_16	500	17	8.03333e-05	0.0018223	KIF11:FEN1:FADS2:FADS1:ZNF259:PYGL:ADAM10:LPAR2:TOMM40:CENPA:SLC5A6:CAD:MMP9:TNFAIP8:HIST1H4C:HMGN4:HIST1H2BK	http://www.gsea-msigdb.org/gsea/msigdb/cards/MODULE_16
Cancer_modules	MODULE_55	816	23	8.54001e-05	0.00184037	AKR1C1:AKR1C3:MYRF:FADS2:FADS1:APOA4:APOC3:APOA1:PYGL:PVRL2:APOE:APOC1:APOC4:APOC2:APOB:SLC17A3:HIST1H4C:HIST1H3E:HIST1H2BK:PRSS16:VEGFA:CLDN3:ABCA1	http://www.gsea-msigdb.org/gsea/msigdb/cards/MODULE_55
Cancer_modules	MODULE_172	92	7	9.5118e-05	0.00195218	APOC3:LIPC:APOC1:APOC2:MMP9:LAP3:UBD	http://www.gsea-msigdb.org/gsea/msigdb/cards/MODULE_172
Cancer_modules	MODULE_385	28	4	0.000282776	0.00553985	LIPC:APOE:APOB:LPL	http://www.gsea-msigdb.org/gsea/msigdb/cards/MODULE_385
Cancer_modules	MODULE_567	97	6	0.000909897	0.0170507	BUD13:NDUFA7:NDUFA7:SUGP1:CEBPG:FOSL2:NCAPG	http://www.gsea-msigdb.org/gsea/msigdb/cards/MODULE_567
Cancer_modules	MODULE_236	18	3	0.00108118	0.0194163	APOA1:APOE:APOB	http://www.gsea-msigdb.org/gsea/msigdb/cards/MODULE_236
Cancer_modules	MODULE_52	421	13	0.00130468	0.0224928	AKR1C3:KIF11:FEN1:FADS2:FADS1:APOE:APOC1:APOB:CENPA:HIST1H1C:HIST1H4C:HIST1H2BK:VEGFA	http://www.gsea-msigdb.org/gsea/msigdb/cards/MODULE_52
Cancer_modules	MODULE_53	387	12	0.00190893	0.0314816	KIF11:FEN1:FADS2:FADS1:LPAR2:APOC4:CENPA:MMP9:HIST1H4C:HIST1H2BK:CDK6:ABCA1	http://www.gsea-msigdb.org/gsea/msigdb/cards/MODULE_53
Cancer_modules	MODULE_417	22	3	0.00197217	0.0314816	APOC3:LIPC:APOC2	http://www.gsea-msigdb.org/gsea/msigdb/cards/MODULE_417
Cancer_modules	MODULE_84	521	14	0.00310814	0.0465961	FADS1:RAB3IL1:TAGLN:PVRL2:APOE:APOC1:APOC4:APOC2:MMP9:LAP3:TNFAIP8:HIST1H2BK:UBD:ABCA1	http://www.gsea-msigdb.org/gsea/msigdb/cards/MODULE_84
Cancer_modules	MODULE_19	307	10	0.00313524	0.0465961	AKR1C1:FADS2:FADS1:PVRL2:APOE:APOC1:FOSL2:HSD17B4:VEGFA:LPL	http://www.gsea-msigdb.org/gsea/msigdb/cards/MODULE_19
[truncated: 506 more rows]

## Sheet: Supplementary Table 12
Supplementary Table S12. magma.gsa.sets.genes
#	ALPHA		=	0.05
#	NUMBER_OF_TESTS		=	15472
#	_SET1_		VARIABLE	=	Curated_gene_sets:reactome_plasma_lipoprotein_assembly_remodeling_and_clearance	(set)
#	_SET1_		NGENES	=	61
#	_SET1_		P-VALUE	=	1.45979e-06
_SET1_	GENE	symbol	CHR	START	STOP	NSNPS	NPARAM	N	ZSTAT	p value	ZFITTED_BASE	ZRESID_BASE
_SET1_	ENSG00000157978	LDLRAP1	1	25870071	25895377	8	1	108177	-0.18129	0.44153	1.4153e-09	-0.18129
[truncated: 514 more rows]
